# Supplementary material for: The hippocampus supports deliberation during value-based decisions
Source: eLife. 2019 Jul 3;8:e46080. doi: 10.7554/eLife.46080 (PMC6693920; doi:10.7554/eLife.46080)
Supplement: Figure 2—source code 1. [file elife-46080-fig2-code1.ipynb]

# %% [markdown]
# MDMRT scan project data analysis

# %% [markdown]
## Set up functions to run drift diffusion model fits and plot data with fits

# %% [code]
# load all necessary packages
%load_ext rpy2.ipython
%R library(afex)
%R library(sjPlot)
%R library(ggplot2)

#%load_ext pymatbridge
from __future__ import division
from __future__ import print_function
from scipy.stats import norm
from scipy.signal import fftconvolve
import matplotlib.gridspec as gridspec
import brewer2mpl as b2mpl
import fminbnd
import os, glob, scipy
import pandas as pd
import numpy as np
import matplotlib.pyplot as plt
import seaborn as sns
import statsmodels.api as sm
import statsmodels.formula.api as smf
import nilearn
from nilearn import image
from nilearn import plotting
import multiprocessing  
from joblib import Parallel, delayed
import pickle
import statsmodels

# list of subject IDs
subjid=list(range(2,26))+list(range(27,32))+[33]

datapath='../Output/'
eps = 2 ** -52

# a few global variables that speed up optimization
T = None
It = None
STIM_STRENGTH = None
Ic = None

%config InlineBackend.figure_format = 'retina'

sns.set_style('ticks')
sns.set(context='paper', style='darkgrid',font_scale=1.5)


# %% [code]
def fitData(
        data, dt=.0005, k=5, B0=1.5, Bdel=1, B2=1,
        tnd=0.5, tnd_sd=0.05, stim_strength_bias=0, y0=0, plaw=1):

    """
    Fit choices and reaction times to a diffusion to bound model
    with exponentially and symmetrically decreasing bounds

    Parameters
    ----------
    data : 2D array of shape (N, 3) where N is number of trials
          and the columns correspond to stim_strength, rt, and choice

    dt : temporal resolution of the simulated diffusion process

    ########## The following are initial values of parameters ##############

    k : float, proportionality constant between stim_strength and drift rate

    B0 : float, initial bound height

    Bdelay : float, delay in seconds before bound starts decreasing

    B2 : float, coefficient of exponential term that governs bound decrease

    tnd: float, non decision time

    tnd_sd: float, standard deviation of non-decision time

    stim_strength_bias : bias in drift rate (added to stim_strength before k mult)

    y0 : initial offset of decision variable (relative to 0)
    
    plaw : power law coefficient for stim_strengths


    Returns
    -------
    theta : 1D array of 9 params -
            k, B0, Bdel, B2, tnd, tnd_sd, stim_strength_bias, y0, plaw

    """

    global T, It, STIM_STRENGTH, Ic
    T, It, STIM_STRENGTH, Ic = None, None, None, None

    stim_strengths = data[:, 0]
    rt = data[:, 1]
    ci = data[:, 2]

    # plausible bounds for the parameters
    theta_lo = [ 0,  0,   0, 0, 0.3, 0.001, -1.5, 0, 0.5001]
    theta_hi = [10, 10, 3, 3,   2,   0.2,  1.5, 0, 1.4999]
    
    theta_init = [k, B0, Bdel, B2, tnd, tnd_sd, stim_strength_bias, y0, plaw]

    theta, fopt = fminbnd.fminbnd(
        calculateNegLL, theta_init, args=(stim_strengths, rt, ci, dt),
        LB=theta_lo, UB=theta_hi)

    # clear the globals
    T, It, STIM_STRENGTH, Ic = None, None, None, None

    #return theta
    return theta, fopt

# %% [code]
# Originally written by Luke Woloszyn in December 2015 (https://github.com/lwoloszy/behavior)
# Modified by Akram Bakkour in September 2017

def plotDotsDataWithFit(data1, theta1, dt=.0005):
    """
    Given a  diffusion to bound model with exponentially collapsing bounds
    parametrized by theta, plot raw behavioral data and its dtb fit

    Parameters
    ----------
    data : 2D array of shape (N, 4) where N is total number of trials
           and the columns correspond to stim_strength, rt, and choice, subjid

    theta : 9 element list or array containing the fitted DTB parameters
            k, B0, Bdel, B2, tnd, tnd_sd, stim_strength_bias, y0, plaw

    dt : float, temporal resolution, in seconds, to use when propagating
         the stimulus strengths to visualize (for plotting only)

    Returns
    -------

    """

    colors = b2mpl.get_map('Set1', 'Qualitative', 3).mpl_colors

    #fig = plt.figure(figsize=(10,20))
    fig, ((ax_choice, ax_rt)) = plt.subplots(2, 1, sharex=True, sharey=False, figsize=(8,14))
    
    k1, B01, Bdel1, B21, tnd1, tnd_sd1, stim_strength_bias1, y01, plaw1 = theta1
    stim_strengths1, rt1, ci1, subj1 = data1[:, 0], data1[:, 1], data1[:, 2], data1[:, 3]

    stim_strengths1 = stim_strengths1.astype("complex") ** plaw1

    ustim_strengths1 = np.unique(stim_strengths1) 

    stim_strengths_to_propagate1 = np.linspace(
        np.min(ustim_strengths1), np.max(ustim_strengths1), 51)

    drifts1, t1, Bup1, Blo1, y1, yinit1 = discretize(
        theta1, stim_strengths_to_propagate1, np.max(rt1), dt)

    D1 = propagate(drifts1, t1, Bup1, Blo1, y1, yinit1)

    meanprop1 = sortedFunc(ci1, stim_strengths1, 'mean')[:, 1]

    df1=pd.DataFrame(data1,columns=['stim_strength','rt','ci','subj'])  
    df1['ci']=df1['ci'].astype('bool')
    df1['rt']=df1['rt'].astype('float64')
    df1['stim_strength']=stim_strengths1
    
    
    # calculate participant means per subject
    smean1 = df1.groupby(['subj','stim_strength'],as_index=False).mean()

    # SEM across participant means
    semprop1 = smean1.groupby('stim_strength').sem()['ci']

    if len(df1['subj'].unique())==1:
        semprop1 = df1.groupby('stim_strength').sem()['ci']
    

    
    # predicted proportions
    predprop1 = D1['up']['p'][:]
    

    #means per participant per stim_strenght
    bothmeans1=df1.groupby(['subj','stim_strength'],as_index=False).mean()
    
    del bothmeans1['ci'] 
    
    
    meanrt_both1=df1.groupby(['stim_strength']).mean()['rt']
    
    
    semrt_both1=bothmeans1.groupby('stim_strength').sem()['rt']
    
    if len(df1['subj'].unique())==1:
        semrt_both1=df1.groupby('stim_strength').sem()['rt']
    
        
    
    predrt_both1 = D1['both']['mean_t'][0] + tnd1


    #ax_choice = fig.add_subplot(2, 1, 1)
    ax_choice.errorbar(ustim_strengths1, meanprop1, yerr=semprop1, color='k',
                       linestyle='None', capsize=0, marker='o',alpha=.5)
    ax_choice.add_line(
        plt.Line2D(stim_strengths_to_propagate1, predprop1, color='k'))


    xdata = stim_strengths_to_propagate1
    ax_choice.set_xlim((np.min(xdata) * 1.2, np.max(xdata) * 1.2))
    ax_choice.set_ylim((-0.01, 1.01))
    #ax_choice.set_xlabel('Color Coherence (yellow-to-blue)')
    ax_choice.set_ylabel('P(respond blue)')
    #ax_choice.set_title('Perceptual decisions')
        
    #ax_rt = fig.add_subplot(2, 1, 2, sharex=ax_choice)
    ustim_strengths1=np.array(meanrt_both1.index)

    ax_rt.errorbar(ustim_strengths1, meanrt_both1, yerr=semrt_both1,
                   color='k', linestyle='None', marker='o', capsize=0,alpha=.5)
    ax_rt.add_line(plt.Line2D(
        stim_strengths_to_propagate1, predrt_both1,
        color='k', marker='None'))

    ax_rt.set_xlabel('Color coherence (log(blue/yellow))')
    ax_rt.set_ylabel('Reaction time (s)')

    ax_rt.set_xlim((-2 * 1.2, 2 * 1.2))
    ax_rt.set_ylim(.7,1.5)

    sns.despine(offset=0, trim=False)
    
    plt.tight_layout()
    plt.savefig('plots/perceptual_group.pdf', dpi=300,format='pdf')
    plt.show()
    

# %% [code]
# Originally written by Luke Woloszyn in December 2015 (https://github.com/lwoloszy/behavior)
# Modified by Akram Bakkour in September 2017

def plotDotsDataWithFitSub(data1, theta1, plotcolor='k', subnum='X00', dt=.0005):
    """
    Given a  diffusion to bound model with exponentially collapsing bounds
    parametrized by theta, plot raw behavioral data and its dtb fit

    Parameters
    ----------
    data : 2D array of shape (N, 4) where N is total number of trials
           and the columns correspond to stim_strength, rt, and choice, subjid

    theta : 9 element list or array containing the fitted DTB parameters
            k, B0, Bdel, B2, tnd, tnd_sd, stim_strength_bias, y0, plaw

    dt : float, temporal resolution, in seconds, to use when propagating
         the stimulus strengths to visualize (for plotting only)

    Returns
    -------

    """

    colors = b2mpl.get_map('Set1', 'Qualitative', 3).mpl_colors

    #fig = plt.figure(figsize=(10,20))
    fig, ((ax_choice, ax_rt)) = plt.subplots(2, 1, sharex=True, sharey=False, figsize=(8,14))
    
    k1, B01, Bdel1, B21, tnd1, tnd_sd1, stim_strength_bias1, y01, plaw1 = theta1
    stim_strengths1, rt1, ci1, subj1 = data1[:, 0], data1[:, 1], data1[:, 2], data1[:, 3]

    stim_strengths1 = stim_strengths1.astype("complex") ** plaw1
    ustim_strengths1 = np.unique(stim_strengths1) 
    stim_strengths_to_propagate1 = np.linspace(
        np.min(ustim_strengths1), np.max(ustim_strengths1), 51)

    drifts1, t1, Bup1, Blo1, y1, yinit1 = discretize(
        theta1, stim_strengths_to_propagate1, np.max(rt1), dt)

    D1 = propagate(drifts1, t1, Bup1, Blo1, y1, yinit1)

    meanprop1 = sortedFunc(ci1, stim_strengths1, 'mean')[:, 1]
    df1=pd.DataFrame(data1,columns=['stim_strength','rt','ci','subj'])  
    df1['ci']=df1['ci'].astype('bool')
    df1['rt']=df1['rt'].astype('float64')
    df1['stim_strength']=stim_strengths1
    
    
    # calculate participant means per subject
    smean1 = df1.groupby('stim_strength',as_index=False).mean()
    # SEM across participant means
    semprop1 = smean1.groupby('stim_strength').sem()['ci']
    
    if len(df1['subj'].unique())==1:
        semprop1 = df1.groupby('stim_strength').sem()['ci']
    
    
    # predicted proportions
    predprop1 = D1['up']['p'][:]
    
    #means per participant per stim_strenght
    bothmeans1=df1.groupby(['subj','stim_strength'],as_index=False).mean()
    
    del bothmeans1['ci'] 
        
    meanrt_both1=df1.groupby(['stim_strength']).mean()['rt']
    
    
    semrt_both1=bothmeans1.groupby('stim_strength').sem()['rt']
    
    if len(df1['subj'].unique())==1:
        semrt_both1=df1.groupby('stim_strength').sem()['rt']
    
        
    

    predrt_both1 = D1['both']['mean_t'][0] + tnd1
    

    #ax_choice = fig.add_subplot(2, 1, 1)
    ax_choice.errorbar(ustim_strengths1, meanprop1, yerr=semprop1, color=plotcolor,
                       linestyle='None', capsize=0, marker='o',alpha=.5)
    ax_choice.add_line(
        plt.Line2D(stim_strengths_to_propagate1, predprop1, color=plotcolor))

    xdata = stim_strengths_to_propagate1
    ax_choice.set_xlim((np.min(xdata) * 1.2, np.max(xdata) * 1.2))
    ax_choice.set_ylim((-0.01, 1.01))
    #ax_choice.set_xlabel('Color Coherence (yellow-to-blue)')
    ax_choice.set_ylabel('P(respond blue)',fontsize='large')
    ax_choice.set_title('Perceptual decisions for \n participant '+subnum,fontsize='x-large')
    
    ax_choice.text(1,.3,'N = '+str(len(ci1)),fontsize='large')
    
    #ax_rt = fig.add_subplot(2, 1, 2, sharex=ax_choice)
    ustim_strengths1=np.array(meanrt_both1.index)

    ax_rt.errorbar(ustim_strengths1, meanrt_both1, yerr=semrt_both1,
                   color=plotcolor, linestyle='None', marker='o', capsize=0,alpha=.5)
    ax_rt.add_line(plt.Line2D(
        stim_strengths_to_propagate1, predrt_both1,
        color=plotcolor, marker='None'))

    ax_rt.set_xlabel('Color coherence (log(blue/yellow))',fontsize='large')
    ax_rt.set_ylabel('Reaction time (s)',fontsize='large')

    ax_rt.set_xlim((-2 * 1.2, 2 * 1.2))
    #ax_rt.set_ylim(df1.rt.min()-semrt_both1.max(),df1.rt.max()-semrt_both1.max())

    sns.despine(offset=0, trim=False)
    
    plt.tight_layout()
    plt.savefig('plots/perceptual/sub'+subnum+'.pdf', dpi=300,format='pdf')
    plt.show()
    
    

# %% [code]
# Originally written by Luke Woloszyn in December 2015 (https://github.com/lwoloszy/behavior)
# Modified by Akram Bakkour in September 2017

def plotFoodDataWithFit(data1, theta1, dt=.0005):
    """
    Given a  diffusion to bound model with exponentially collapsing bounds
    parametrized by theta, plot raw behavioral data and its dtb fit

    Parameters
    ----------
    data : 2D array of shape (N, 4) where N is total number of trials
           and the columns correspond to stim_strength, rt, and choice, subjid

    theta : 9 element list or array containing the fitted DTB parameters
            k, B0, Bdel, B2, tnd, tnd_sd, stim_strength_bias, y0, plaw

    dt : float, temporal resolution, in seconds, to use when propagating
         the stimulus strengths to visualize (for plotting only)

    Returns
    -------

    """

    colors = b2mpl.get_map('Set1', 'Qualitative', 3).mpl_colors

    #fig = plt.figure(figsize=(10,20))
    fig, ((ax_choice, ax_rt)) = plt.subplots(2, 1, sharex=True, sharey=False, figsize=(8,14))
    
    k1, B01, Bdel1, B21, tnd1, tnd_sd1, stim_strength_bias1, y01, plaw1 = theta1
    stim_strengths1, rt1, ci1, subj1 = data1[:, 0], data1[:, 1], data1[:, 2], data1[:, 3]

    stim_strengths1 = stim_strengths1.astype("complex") ** plaw1
    ustim_strengths1 = np.unique(stim_strengths1) 
    stim_strengths_to_propagate1 = np.linspace(
        np.min(ustim_strengths1), np.max(ustim_strengths1), 51)

    drifts1, t1, Bup1, Blo1, y1, yinit1 = discretize(
        theta1, stim_strengths_to_propagate1, np.max(rt1), dt)

    D1 = propagate(drifts1, t1, Bup1, Blo1, y1, yinit1)

    meanprop1 = sortedFunc(ci1, stim_strengths1, 'mean')[:, 1]
    df1=pd.DataFrame(data1,columns=['stim_strength','rt','ci','subj'])  
    df1['ci']=df1['ci'].astype('bool')
    df1['rt']=df1['rt'].astype('float64')
    df1['stim_strength']=stim_strengths1
   
    
    # calculate participant means per subject
    smean1 = df1.groupby(['subj','stim_strength'],as_index=False).mean()
    # SEM across participant means
    semprop1 = smean1.groupby('stim_strength').sem()['ci']
    if len(df1['subj'].unique())==1:
        semprop1 = df1.groupby('stim_strength').sem()['ci']

    
    # predicted proportions
    predprop1 = D1['up']['p'][:]

    #means per participant per stim_strenght
    bothmeans1=df1.groupby(['subj','stim_strength'],as_index=False).mean()
    del bothmeans1['ci'] 
    
    meanrt_both1=df1.groupby(['stim_strength']).mean()['rt']
    
    semrt_both1=bothmeans1.groupby('stim_strength').sem()['rt']
    if len(df1['subj'].unique())==1:
        semrt_both1=df1.groupby('stim_strength').sem()['rt']
    

    predrt_both1 = D1['both']['mean_t'][0] + tnd1

    #ax_choice = fig.add_subplot(2, 1, 1)
    ax_choice.errorbar(ustim_strengths1, meanprop1, yerr=semprop1, color='k',
                       linestyle='None', capsize=0, marker='o',alpha=.5)
    ax_choice.add_line(
        plt.Line2D(stim_strengths_to_propagate1, predprop1, color='k'))

    xdata = stim_strengths_to_propagate1
    ax_choice.set_xlim((np.min(xdata) * 1.2, np.max(xdata) * 1.2))
    ax_choice.set_ylim((-0.01, 1.01))
    #ax_choice.set_xlabel('Color Coherence (yellow-to-blue)')
    ax_choice.set_ylabel('P(respond right)')
    #ax_choice.set_title('Perceptual decisions')
        
    #ax_rt = fig.add_subplot(2, 1, 2, sharex=ax_choice)
    ustim_strengths1=np.array(meanrt_both1.index)
    ax_rt.errorbar(ustim_strengths1, meanrt_both1, yerr=semrt_both1,
                   color='k', linestyle='None', marker='o', capsize=0,alpha=.5)
    ax_rt.add_line(plt.Line2D(
        stim_strengths_to_propagate1, predrt_both1,
        color='k', marker='None'))

   
    ax_rt.set_xlabel(r'$\Delta$'+'Value (right - left)')
    ax_rt.set_ylabel('Reaction time (s)')

    ax_rt.set_xlim((-2 * 1.2, 2 * 1.2))
    ax_rt.set_ylim(.7,1.5)

    sns.despine(offset=0, trim=False)
    
    plt.tight_layout()
    plt.savefig('plots/valuebin_group.pdf', dpi=300,format='pdf')
    plt.show()
    

# %% [code]
# Originally written by Luke Woloszyn in December 2015 (https://github.com/lwoloszy/behavior)
# Modified by Akram Bakkour in September 2017

def plotFoodDataWithFitSub(data1, theta1, plotcolor='k', subnum='X00' ,dt=.0005):
    """
    Given a  diffusion to bound model with exponentially collapsing bounds
    parametrized by theta, plot raw behavioral data and its dtb fit

    Parameters
    ----------
    data : 2D array of shape (N, 3) where N is total number of trials
           and the columns correspond to stim_strength, rt, and choice, subjid

    theta : 9 element list or array containing the fitted DTB parameters
            k, B0, Bdel, B2, tnd, tnd_sd, stim_strength_bias, y0, plaw

    dt : float, temporal resolution, in seconds, to use when propagating
         the stimulus strengths to visualize (for plotting only)

    Returns
    -------

    """

    colors = b2mpl.get_map('Set1', 'Qualitative', 3).mpl_colors

    #fig = plt.figure(figsize=(10,20))
    fig, ((ax_choice, ax_rt)) = plt.subplots(2, 1, sharex=True, sharey=False, figsize=(8,14))
    k1, B01, Bdel1, B21, tnd1, tnd_sd1, stim_strength_bias1, y01, plaw1 = theta1
    stim_strengths1, rt1, ci1 = data1[:, 0], data1[:, 1], data1[:, 2]
 
    bins1=10

    stim_strengths1 = stim_strengths1.astype("complex") ** plaw1
    ustim_strengths1 = np.unique(stim_strengths1)
    stim_strengths_to_propagate1 = np.linspace(
        np.min(ustim_strengths1), np.max(ustim_strengths1), 51)
    
    drifts1, t1, Bup1, Blo1, y1, yinit1 = discretize(
        theta1, stim_strengths_to_propagate1, np.max(rt1), dt)

    D1 = propagate(drifts1, t1, Bup1, Blo1, y1, yinit1)

    df1=pd.DataFrame(data1,columns=['stim_strength','rt','ci','subj','deltaval'])  
    df1['ci']=df1['ci'].astype('bool')
    df1['rt']=df1['rt'].astype('float64')


    dfsorted1=df1.sort_values('deltaval', ascending=True)
    
    #running mean of choices
    meanprop1 = pd.Series.rolling(dfsorted1['ci'],bins1,min_periods=np.int(bins1/2),center=True).mean()
    
    # predicted proportions
    predprop1 = D1['up']['p'][:]

    #chose right or chose left
    cr1=dfsorted1[dfsorted1['ci']==1]
    cl1=dfsorted1[dfsorted1['ci']==0]


    #running mean of rt
    meanrt_lo1 = pd.Series.rolling(cl1['rt'],50,min_periods=50).mean()
    meanrt_up1 = pd.Series.rolling(cr1['rt'],50,min_periods=50).mean()
    meanrt_both1 = pd.Series.rolling(dfsorted1['rt'],bins1,min_periods=np.int(bins1),center=True).mean()

    predrt_up1 = D1['up']['mean_t'][0] + tnd1
    predrt_lo1 = D1['lo']['mean_t'][0] + tnd1
    predrt_both1 = D1['both']['mean_t'][0] + tnd1

    #ax_choice = fig.add_subplot(2, 1, 1)
    ax_choice.add_line(
        plt.Line2D(dfsorted1['deltaval'], meanprop1, color=plotcolor,alpha=0.5))
    ax_choice.add_line(
        plt.Line2D(stim_strengths_to_propagate1, predprop1, color=plotcolor))

    xdata = stim_strengths_to_propagate1
    ax_choice.set_xlim((np.min(xdata) * 1.2, np.max(xdata) * 1.2))
    ax_choice.set_ylim((-0.01, 1.01))
    #ax_choice.set_xlabel('DeltaValue (Right - Left)')
    ax_choice.set_ylabel('P(respond right)',fontsize='large')
    ax_choice.set_title('Value-based decisions for \n participant '+subnum,fontsize='x-large')
    
    ax_choice.text(1,.3,'N = '+str(len(ci1)),fontsize='large')
    
    #ax_rt = fig.add_subplot(2, 1, 2, sharex=ax_choice)
    ax_rt.add_line(
        plt.Line2D(dfsorted1['deltaval'], meanrt_both1, color=plotcolor,alpha=0.5))
    ax_rt.add_line(plt.Line2D(
        stim_strengths_to_propagate1, predrt_both1,
        color=plotcolor, marker='None'))

    ax_rt.set_xlabel(r'$\Delta$'+'Value (right - left)',fontsize='large')
    ax_rt.set_ylabel('Reaction time (s)',fontsize='large')

    #ax_rt.set_xlim((np.min(xdata) * 1.2, np.max(xdata) * 1.2))
    ax_rt.set_xlim((-2 * 1.2, 2 * 1.2))
    ax_rt.set_ylim(np.nanmin(meanrt_both1), np.nanmax(meanrt_both1))
    #ax_rt.set_ylim(.8,1.9)

    sns.despine(offset=0, trim=False)
    
    plt.tight_layout()
    plt.savefig('plots/value_based/sub'+subnum+'.pdf', dpi=300,format='pdf')
    plt.show()
    

# %% [code]
# Originally written by Luke Woloszyn in December 2015 (https://github.com/lwoloszy/behavior)
# Modified by Akram Bakkour in September 2017

def calculateNegLL(theta, stim_strengths, rt, ci, dt=0.0005):
    """
    Given a  diffusion to bound model with quadratically collapsing bounds
    parametrized by theta, compute the negative log likelihood of the data

    Parameters
    ----------
    theta : 8 element list or array containing the DTB parameters
            k, B0, Bdel, B2, tnd, tnd_sd, stim_strength_bias, y0

    stim_strengths : array of stimulus strengths, length equal to # trials

    rt : array of reaction times, length equal to # trials

    ci : array of choices (0, 1: 1 is correct choice for positive
         stim_strengths), length equal to # trials

    dt : float, temporal resolution, in seconds, to use when propagating

    Returns
    -------
    neglogll : float, negative log likelihood of the data

    """

    global T, It, STIM_STRENGTH, Ic

    # unpack parameters
    k, B0, Bdel, B2, tnd, tnd_sd, stim_strength_bias, y0, plaw = theta
    
    stim_strengths = stim_strengths.astype("complex") ** plaw
    u_stim_strengths = np.unique(stim_strengths)

    # propagate expects drift to be 2d so that it can tile properly
    drifts, t, Bup, Blo, y, yinit = discretize(
        theta, u_stim_strengths, np.max(rt), dt)

    # propagate density
    D = propagate(drifts, t, Bup, Blo, y, yinit)

    # convolve distribution of exit times with Gaussian distribution of tnd
    r = norm.pdf(t, tnd, tnd_sd) * dt
    P_UP = np.zeros([D['up']['pdf_t'].shape[0] + r.shape[0] - 1,
                     D['up']['pdf_t'].shape[1]])
    P_LO = np.zeros([D['lo']['pdf_t'].shape[0] + r.shape[0] - 1,
                     D['up']['pdf_t'].shape[1]])
    P_BOTH = np.zeros([D['both']['pdf_t'].shape[0] + r.shape[0] - 1,
                     D['both']['pdf_t'].shape[1]])
    for i in range(len(u_stim_strengths)):
        P_UP[:, i] = fftconvolve(D['up']['pdf_t'][:, i], r.flatten())
        P_LO[:, i] = fftconvolve(D['lo']['pdf_t'][:, i], r.flatten())
        P_BOTH[:, i] = fftconvolve(D['both']['pdf_t'][:, i], r.flatten())

    if T is None:
        # find time index of each trial
        T = np.tile(t, [1, len(rt)])
        It = np.sum(~(T >= rt), axis=0) - 1

        # find stim_strength index of each trial
        C = np.tile(np.atleast_2d(u_stim_strengths), [len(stim_strengths), 1])
        Ic = np.sum(C <= np.atleast_2d(stim_strengths).T, axis=1) - 1

    p_up = P_UP[It, Ic]
    p_lo = P_LO[It, Ic]
    p_both = P_BOTH[It, Ic]
    p_up = np.clip(p_up, eps, 1 - eps)
    p_lo = np.clip(p_lo, eps, 1 - eps)
    p_both = np.clip(p_both, eps, 1 - eps)

    ppred = p_up * ci + p_lo * np.logical_not(ci)
    #ppred = p_both
    neglogl = -np.sum(np.log(ppred))

    return neglogl

# %% [code]
# Originally written by Luke Woloszyn in December 2015 (https://github.com/lwoloszy/behavior)
# Modified by Akram Bakkour in September 2017

def propagate(drifts, t, Bup, Blo, y, y0, notabs_flag=False):
    """
    Given a set of drift rates and bounds, compute various quantities
    that characterize the behavior of the drift-diffusion process

    Parameters
    ----------
    drifts : 2D array of shape (1, nd) where nd is the number of drift rates;
             this is a row vector of drifts

    t : 2D array of shape (nt, 1) where nt is the number of time points;
        this is a column vector of time points

    Bup : 2D array of shape (nt, 1) where nt is the number of time points;
          this is a column vector of upper bounds, one value per each time bin

    Blo : 2D array of shape (nt, 1) where nt is the number of time points;
          this is a column vector of lower bounds, one value per each time bin

    y : 2D array of shape (ng, 1) where ng is the number of grid points
        over which to compute Gaussian density; this is a column vector
        of grid points to which y0 corresponds

    y0 : 2D array of shape (ng, 1) where ng is the number of grid points
         over which to compute Gaussian density; this is a column vector
         of actual initial density values

    notabs_flag : boolean, whether to store the not absorbed portion of density

    Returns
    -------
    D : dictionary, contains for each unique stimulus strengh the probability
        of hitting the upper or lower bound, the mean reaction times for the
        two bounds, and the cumulative distribution of reaction times for the
        two bounds (and the not absored densities if requested)

    """
    
    nd = drifts.shape[1]
    nt = t.shape[0]
    dt = t[1, 0] - t[0, 0]
    ny = y.shape[0]

    D = {}
    D['bounds'] = np.column_stack([Bup, Blo])
    D['drifts'] = drifts

    # create fft of zero mean, unit variance gaussian
    kk = np.tile(np.atleast_2d(np.concatenate(
        [np.arange(0, ny / 2 + 1), np.arange(-ny / 2 + 1, 0)])).T, [1, nd])
    omega = 2 * np.pi * kk / (np.max(y) - np.min(y))
    E1 = np.exp(-0.5 * dt * np.power(omega, 2))
    D['up'] = {}
    D['lo'] = {}
    D['both'] = {}
    if notabs_flag:
        D['notabs'] = {}

    D['up']['pdf_t'] = np.zeros([nt, nd])
    D['lo']['pdf_t'] = np.zeros([nt, nd])
    D['both']['pdf_t'] = np.zeros([nt, nd])
    if notabs_flag:
        D['notabs']['pdf'] = np.zeros([nd, ny, nt])

    # U is initial state, one column for each drift rate
    U = np.tile(y0, [1, nd])

    # shift mean of zero mean, unit variance gaussian by drift
    E2 = E1 * np.exp(-1j * omega * np.tile(drifts, [ny, 1]) * dt)

    # prepare the values to propagate for vectorization
    y = np.tile(y, [1, nd])
    p_threshold = .00001
    for i in range(nt):
        # fft current pdf
        Ufft = np.fft.fft(U, axis=0)

        # convolve with gaussian with drift in the frequency domain
        Ufft = E2 * Ufft

        # turn back into time domain
        U = np.real(np.fft.ifft(Ufft, axis=0))
        U = np.clip(U, 0, np.inf)

        D['up']['pdf_t'][i, :] = np.sum(U * (y >= Bup[i]), axis=0)
        D['lo']['pdf_t'][i, :] = np.sum(U * (y <= Blo[i]), axis=0)
        D['both']['pdf_t'][i, :] = np.sum(U * ((y <= Blo[i]) | (y >= Bup[i])), axis=0)

        # keep only density within bounds
        U *= np.logical_and(y > Blo[i], y < Bup[i])

        # store not absorbed density if requested
        if notabs_flag:
            D['notabs']['pdf'][:, :, i] = U.T

        if np.sum(np.sum(U, axis=0) < p_threshold) == nd:
            break

    D['t'] = t

    D['up']['p'] = np.sum(D['up']['pdf_t'], axis=0)
    D['lo']['p'] = np.sum(D['lo']['pdf_t'], axis=0)
    D['both']['p'] = np.sum(D['both']['pdf_t'], axis=0)

    D['up']['mean_t'] = np.dot(t.T, D['up']['pdf_t']) / D['up']['p']
    D['lo']['mean_t'] = np.dot(t.T, D['lo']['pdf_t']) / D['lo']['p']
    D['both']['mean_t'] = np.dot(t.T, D['both']['pdf_t']) / D['both']['p']

    D['up']['cdf_t'] = np.cumsum(D['up']['pdf_t'], axis=0)
    D['lo']['cdf_t'] = np.cumsum(D['lo']['pdf_t'], axis=0)
    D['both']['cdf_t'] = np.cumsum(D['both']['pdf_t'], axis=0)

    return D

# %% [code]
# Originally written by Luke Woloszyn in December 2015 (https://github.com/lwoloszy/behavior)
# Modified by Akram Bakkour in September 2017

def discretize(theta, stim_strengths, tmax, dt):
    """
    Utility function that sets up the grid on which to do density propagation
    and also computes some additional required quantities

    Parameters
    ----------
    theta : 9 element list or array containing the DTB parameters
            k, B0, Bdel, B2, tnd, tnd_sd, stim_strength_bias, y0, plaw

    stim_strengths : array of unique stimulus strength for which to do
                     propagation

    tmax : float, maximum time for which to propagate

    dt : float, temporal resolution, in seconds, to use when propagating

    Returns
    -------
    drifts : array of shape (nd,) when nd is the number of drifts

    t : array of shape (nt,) where nt is the number of time points;
        vector of time points

    Bup : array of shape (nt,) where nt is the number of time points;
          vector of upper bounds, one value per each time bin

    Blo : array of shape (nt,) where nt is the number of time points;
          vector of lower bounds, one value per each time bin

    y : array of shape (ng,) where ng is the number of grid points
        over which to compute Gaussian density;
        these are the grid points to which y0 corresponds

    yinit : array of shape (ng,) where ng is the number of grid points
            over which to compute Gaussian density;
            these are the  actual initial density values

    """

    k, B0, Bdel, B2, tnd, tnd_sd, stim_strength_bias, y0, plaw = theta

    # time
    tmax = tmax + .3
    t = np.arange(0, tmax, dt)

    # bounds
    Bup = B0 * (t == t)
    s = t > Bdel

    #exponential
    Bup[s] = B0 * np.exp(-B2 * (t[s] - Bdel))
    Blo = -Bup

    # drift rate
    drifts = k * (stim_strengths + stim_strength_bias)
    
    # max unsigned drift
    md = np.max(np.abs(drifts))
    sm = md * dt + np.sqrt(dt) * 4
    y = np.linspace(np.min(Blo) - sm, np.max(Bup) + sm, 512)
    yinit = 0 * y

    i1 = np.where(y >= y0)[0][0]
    i2 = np.where(y <= y0)[0][-1]

    if i1 == i2:
        yinit[i1] = 1
    else:
        w2 = np.abs(y[i1] - y0)
        w1 = np.abs(y[i2] - y0)

        w1 = w1 / (w1 + w2)
        w2 = (1 - w1)
        yinit[i1] = w1
        yinit[i2] = w2

    drifts = drifts[np.newaxis, :]
    t = t.reshape(-1, 1)
    Bup = Bup.reshape(-1, 1)
    Blo = Blo.reshape(-1, 1)
    y = y.reshape(-1, 1)
    yinit = yinit.reshape(-1, 1)

    return drifts, t, Bup, Blo, y, yinit

# %% [code]
# Originally written by Luke Woloszyn in December 2015 (https://github.com/lwoloszy/behavior)
# Modified by Akram Bakkour in September 2017

def sortedFunc(x, y, func):
    unique_y = np.sort(np.unique(y))
    ny = len(unique_y)

    out_x = np.empty(ny)
    counts_y = np.empty(ny)
    for i, j in zip(range(ny), unique_y):
        out_x[i] = getattr(np, func)(np.array(x)[np.array(y) == j])
        counts_y[i] = np.sum(np.array(y) == j)

    return(np.column_stack([unique_y, out_x, counts_y]))

# %% [markdown]
# Choice and RT data conform to regularities of bounded drift diffusion models
## Color Dots
### Load in all dots task data

# %% [code]
# make list of files
filelist=[]
# use zfill to zero pad subject number, participant IDs are of the form MDMRT_XXX
for s in subjid:
    filelist=filelist+glob.glob(datapath+'MDMRT_'+str(s).zfill(3)+'_dots_task_run_*m.txt')
# load data into dataframe
dots=pd.read_table(filelist[0],sep=" ")
filelist.remove(filelist[0])
for f in filelist:
    tmp=pd.read_table(f,sep=" ")
    dots=pd.concat([dots,tmp])

# %% [markdown]
### Compile dots data for fit

# %% [code]
# only take valid trials
isvalidtrial=dots['response']!='x'
dots=dots[isvalidtrial]

# code chose choseblue
isorder1=dots['button_order'] == 1
ispressleft=dots['response'] == '3#'
isorder2=dots['button_order'] == 2
ispressright=dots['response'] == '4$'

choseblue = isorder1 & ispressleft | isorder2 & ispressright

#make new column in dataframe for choseblue
dots=dots.assign(choseblue=choseblue)

# %% [markdown]
### Fit to DOTS data

# %% [code]
dots=dots[dots.RT>=.3]
datadots=np.column_stack([dots['color_coh'],dots['RT'],dots['choseblue']])
[thetadots,dotsfopt]=fitData(datadots)
pickle.dump([thetadots,dotsfopt],open('thetadotscombined.p','wb'))

# %% [markdown]
### Plot Dots data combinesd across trials and participants with fits
#### Figure 2A

# %% [code]
[thetadots,dotsfopt]=pickle.load(open('thetadotscombined.p','rb'),encoding='latin1')
datadotsplot=np.column_stack([dots['color_coh'],dots['RT'],dots['choseblue'],dots['subjid']])
# Plot data with fits
sns.set_context('talk')
sns.set(font_scale=3)
sns.set_style('ticks')
plotDotsDataWithFit(datadotsplot, thetadots, dt=.0005)

# %% [markdown]
### Color Dots choice data logistic regression

# %% [code]
%%R -i dots
## there is no good package to run mixed effects logistic regression, using R's lme4 package
dots$choseblue=as.numeric(dots$choseblue)
dotschoicemod=glmer(choseblue ~ color_coh + (1|subjid), family='binomial', data=dots)

nranpars <- length(getME(dotschoicemod,"theta"))
nfixpars <- length(fixef(dotschoicemod))
confintdotschoicemod=confint(dotschoicemod,method="boot", nsim=1000, parm=(nranpars+1):(nranpars+nfixpars), parallel="multicore", ncpus=8)

save(dotschoicemod,confintdotschoicemod, file = "dotschoicemod.RData")
load("dotschoicemod.RData")

print(summary(dotschoicemod))
print("BOOTSTRAPPED CIs")
print(confintdotschoicemod)

set_theme(theme_classic())
plot_model(dotschoicemod,type='eff',terms='color_coh',show.ci=TRUE)

# %% [markdown]
### Color dots RT data linear regression

# %% [code]
# RT mixed effects linear model using python's statsmodels
dots=dots.assign(abscolorcoh=dots['color_coh'].abs())
dotsmd = smf.mixedlm('RT ~ abscolorcoh', dots, groups=dots['subjid'])
dotsmdf = dotsmd.fit()
print(dotsmdf.summary())

# %% [code]
%%R -i dots
## compare the model using python's statsmodels (above) to R's lme4
dotsrtmod=lmer(RT ~ abscolorcoh + (1|subjid), data=dots)

nranpars <- length(getME(dotsrtmod,"theta"))
nfixpars <- length(fixef(dotsrtmod))
confintdotschoicemod=confint(dotschoicemod,method="boot", nsim=1000, parm=(nranpars+2):(nranpars+nfixpars+1), parallel="multicore", ncpus=8)

save(dotsrtmod,confintdotsrtmod, file = "dotsrtmod.RData")
load("dotsrtmod.RData")

print(summary(dotsrtmod))
print("BOOSTRAPPED CIs")
print(confintdotsrtmod)

plot_model(dotsrtmod,type='eff',show.ci=T, show.values=T, terms="abscolorcoh")

# %% [markdown]
### Plot Dots data with fits per participant
#### Figure 2—figure supplement 1

# %% [code]
def do_fit_dotssub(i):
    dots=pd.read_csv('dots.csv')
    uni_sub=dots.subjid.unique()
    s=uni_sub[i]
    dotssub=dots[dots['subjid']==s]
    datadots=np.column_stack([dotssub['color_coh'],dotssub['RT'],dotssub['choseblue']])
    [thetadotssub,fopt]=fitData(datadots)
    tmp=thetadotssub.tolist()
    tmp.append(fopt)
    tmp.append(s)
    #plotDotsubDataWithFit(datadots, thetadotssub, s, dt=.005)
    return tmp

dots=pd.read_csv('dots.csv')
# run fits in parallel
inputs = range(len(dots['subjid'].unique()))
num_cores = multiprocessing.cpu_count()
results = Parallel(n_jobs=num_cores)(delayed(do_fit_dotssub)(i) for i in inputs)
    
thetadotsallsub=pd.DataFrame(results,columns=['k', 'B0', 'Bdel', 'B2', 'tnd', 'tnd_sd', 'stim_strength_bias', 'y0', 'plaw','nll','subjid'])
pickle.dump(thetadotsallsub,open("thetadotsallsub.p","wb"))

# %% [code]
thetadotsallsub=pickle.load(open('thetadotsallsub.p','rb'))
sns.set(context='paper', style='white',font_scale=2.5)
sns.set_style('ticks')
dots=pd.read_csv("dots.csv")
subnum=1

for s in dots.subjid.unique():
    dotssub=dots[dots.subjid==s]
    data=np.column_stack([dotssub['color_coh'],dotssub['RT'],dotssub['choseblue'],dotssub['subjid']])
    theta=thetadotsallsub[thetadotsallsub.subjid==s].values[0][:9]
    plotDotsDataWithFitSub(data, theta, plotcolor='k', subnum='Y'+str(subnum).zfill(2), dt=.0005)
    subnum=subnum+1

# %% [markdown]
## Food Choice
### Load in all food choice task data

# %% [code]
# make list of files
filelist=[]
for s in subjid:
    filelist=filelist+glob.glob(datapath+'MDMRT_'+str(s).zfill(3)+'_food_choice_run_*m.txt')

# load data into dataframe
food=pd.read_table(filelist[0],sep=" ")
filelist.remove(filelist[0])
for f in filelist:
    tmp=pd.read_table(f,sep=" ")
    food=pd.concat([food,tmp])

# %% [markdown]
### Compile food choice data for fit

# %% [code]
# only take valid trials
food=pd.read_csv('food.csv')
isvalidtrial=food['Response']!='x'
food=food[isvalidtrial]

# code chose right
food=food.assign(choseright=food['Response'] == '4$')

# calculate deltavalue
food=food.assign(deltaval=food['bidRight']-food['bidLeft'])
food=food.assign(absdeltaval=np.abs(food.deltaval))


food.loc[(food.deltaval<=-1.5),'deltavalbin']=-2
food.loc[(food.deltaval<=-.75)&(food.deltaval>-1.5),'deltavalbin']=-1
food.loc[(food.deltaval<=-.375)&(food.deltaval>-.75),'deltavalbin']=-.5
food.loc[(food.deltaval<=-.1875)&(food.deltaval>-.375),'deltavalbin']=-.25
food.loc[(food.deltaval<=-.0625)&(food.deltaval>-.1875),'deltavalbin']=-.125
food.loc[(food.deltaval>-.0625)&(food.deltaval<.0625),'deltavalbin']=0
food.loc[(food.deltaval>=.0625)&(food.deltaval<.1875),'deltavalbin']=.125
food.loc[(food.deltaval>=.1875)&(food.deltaval<.375),'deltavalbin']=.25
food.loc[(food.deltaval>=.375)&(food.deltaval<.75),'deltavalbin']=.5
food.loc[(food.deltaval>=.75)&(food.deltaval<1.5),'deltavalbin']=1
food.loc[(food.deltaval>=1.5),'deltavalbin']=2

for b in food.deltavalbin.unique():
    food.loc[food.deltavalbin==b,'deltavalbinv']=food.loc[food.deltavalbin==b,'deltaval'].mean()

datafoodbin=np.column_stack([food['deltavalbinv'],food['RT'],food['choseright'].astype('bool'),food['subjid']])


# %% [markdown]
### Run fits on all trials and participants of food data

# %% [code]
[thetafoodbin,foodfoptbin]=fitData(datafoodbin, dt=.0005)
pickle.dump([thetafoodbin,foodfoptbin],open( "fooddeltavalbinranges.p","wb"))

# %% [markdown]
### Plot all trials and participants of food data with fits
#### Figure 2B

# %% [code]
[thetafoodbin,foodfoptbin]=pickle.load(open( "fooddeltavalbinranges.p","rb"))

sns.set_context('talk')
sns.set(font_scale=3)
sns.set_style('ticks')
plotFoodDataWithFit(datafoodbin, thetafoodbin, dt=.0005)

# %% [markdown]
### Food choice data logistic regression

# %% [code]
%%R -i food
foodchoicemod=glmer(choseright ~ deltaval + (deltaval|subjid), family='binomial', data=food)

nranpars <- length(getME(foodchoicemod,"theta"))
nfixpars <- length(fixef(foodchoicemod))
confintfoodchoicemod=confint(foodchoicemod,method="boot", nsim=1000, parm=(nranpars+1):(nranpars+nfixpars), parallel="multicore", ncpus=8)


save(foodchoicemod,confintfoodchoicemod, file = "foodchoicemod.RData")
load("foodchoicemod.RData")

print(summary(foodchoicemod))
print("BOOTSTRAPPED CIs")
print(confintfoodchoicemod)

set_theme(theme_classic())
plot_model(foodchoicemod,type='eff',terms='deltaval',show.ci=TRUE)

# %% [markdown]
### Food RT data linear regression model

# %% [code]
# RT mixed effects linear model
food=food.assign(absdeltaval=food['deltaval'].abs())
foodmd = smf.mixedlm('RT ~ absdeltaval', food, groups=food['subjid'])
foodmdf = foodmd.fit()
print(foodmdf.summary())

# %% [code]
%%R -i food
## compare the model using python's statsmodels to R's lme4
foodrtmod=lmer(RT ~ absdeltaval + (absdeltaval|subjid), data=food)

nranpars <- length(getME(foodrtmod,"theta"))
nfixpars <- length(fixef(foodrtmod))
confintfoodchoicemod=confint(foodrtmod,method="boot", nsim=1000, parm=(nranpars+2):(nranpars+nfixpars+1), parallel="multicore", ncpus=8)


save(foodrtmod,confintfoodrtmod, file = "foodrtmod.RData")
load("foodrtmod.RData")

print(summary(foodrtmod))
print("BOOTSTRAPPED CIs")
print(confintfoodrtmod)

set_theme(theme_classic())
plot_model(foodrtmod,type='eff',terms='absdeltaval',show.ci=TRUE)

# %% [markdown]
### Plot trials per participants of food data with fits
#### Figure 2—figure supplement 1

# %% [code]
def do_fit_foodsub(i):
    food=pd.read_csv('food.csv')
    food['deltavalrnd']=food['deltaval'].round(1)
    uni_sub=food.subjid.unique()
    s=uni_sub[i]
    foodsub=food[food['subjid']==s]
    datafood=np.column_stack([foodsub['deltavalrnd'],foodsub['RT'],foodsub['choseright']])
    [thetafoodsub,fopt]=fitData(datafood)
    tmp=thetafoodsub.tolist()
    tmp.append(fopt)
    tmp.append(s)
    return tmp

food=pd.read_csv('food.csv')
food['deltavalrnd']=food['deltaval'].round(1)
# run fits in parallel
inputs = range(len(food['subjid'].unique()))
num_cores = multiprocessing.cpu_count()
results = Parallel(n_jobs=num_cores)(delayed(do_fit_foodsub)(i) for i in inputs)
    
thetafoodallsub=pd.DataFrame(results,columns=['k', 'B0', 'Bdel', 'B2', 'tnd', 'tnd_sd', 'stim_strength_bias', 'y0', 'plaw','nll','subjid'])
pickle.dump(thetafoodallsub,open("thetafoodallsub.p","wb"))


# %% [code]
thetafoodallsub=pickle.load(open("thetafoodallsub.p","rb"))
sns.set(context='paper', style='white',font_scale=2.5)
sns.set_style('ticks')
food=pd.read_csv("food.csv")
food['deltavalrnd']=food['deltaval'].round(1)
subnum=1

for s in food.subjid.unique():
    foodsub=food[food.subjid==s]
    
    data=np.column_stack([foodsub['deltavalrnd'],foodsub['RT'],foodsub['choseright'],foodsub['subjid'],foodsub['deltaval']])

    theta=thetafoodallsub[thetafoodallsub.subjid==s].values[0][:9]
    plotFoodDataWithFitSub(data, theta, plotcolor='k', subnum='Y'+str(subnum).zfill(2), dt=.0005)
    subnum=subnum+1

# %% [markdown]
## Scale ΔValue to match the slopes of the logistic function to choices in value-based and perceptual decisions
### Figure 2—figure supplement 2

# %% [code]
def plotDotsDataWithFitTwoGroup(data1, theta1,data2,theta2, foodbias, perceptbias, scaling, dt=.0005):
    """
    Given a  diffusion to bound model with exponentially collapsing bounds
    parametrized by theta, plot raw behavioral data and its dtb fit

    Parameters
    ----------
    data : 2D array of shape (N, 4) where N is total number of trials
           and the columns correspond to stim_strength, rt, and choice, subjid

    theta : 9 element list or array containing the fitted DTB parameters
            k, B0, Bdel, B2, tnd, tnd_sd, stim_strength_bias, y0, plaw

    dt : float, temporal resolution, in seconds, to use when propagating
         the stimulus strengths to visualize (for plotting only)

    Returns
    -------

    """

    colors = b2mpl.get_map('Set1', 'Qualitative', 3).mpl_colors

    #fig = plt.figure(figsize=(10,20))
    fig, ((ax_choice, ax_rt)) = plt.subplots(2, 1, sharex=True, sharey=False, figsize=(8,14))
    
    k1, B01, Bdel1, B21, tnd1, tnd_sd1, stim_strength_bias1, y01, plaw1 = theta1
    stim_strengths1, rt1, ci1, subj1 = data1[:, 0], data1[:, 1], data1[:, 2], data1[:, 3]

    k2, B02, Bdel2, B22, tnd2, tnd_sd2, stim_strength_bias2, y02, plaw2 = theta2
    stim_strengths2, stim_strengthstmp2, rt2, ci2, subj2 = data2[:, 0], data2[:, 1], data2[:, 2], data2[:, 3], data2[:, 4]

    stim_strengths1 = stim_strengths1.astype("complex") ** plaw1
    stim_strengths2 = stim_strengths2.astype("complex") ** plaw2
    ustim_strengths1 = np.unique(stim_strengths1) 
    ustim_strengths2 = np.unique(stim_strengths2) 
    stim_strengths_to_propagate1 = np.linspace(
        np.min(ustim_strengths1), np.max(ustim_strengths1), 51)
    
    
    stim_strengths_to_propagate2 = np.linspace(np.min(stim_strengthstmp2), np.max(stim_strengthstmp2), 51)

    drifts1, t1, Bup1, Blo1, y1, yinit1 = discretize(
        theta1, stim_strengths_to_propagate1, np.max(rt1), dt)

    drifts2, t2, Bup2, Blo2, y2, yinit2 = discretize(
        theta2, stim_strengths_to_propagate2, np.max(rt2), dt)

    D1 = propagate(drifts1, t1, Bup1, Blo1, y1, yinit1)
    D2 = propagate(drifts2, t2, Bup2, Blo2, y2, yinit2)

    meanprop1 = sortedFunc(ci1, stim_strengths1, 'mean')[:, 1]
    meanprop2 = sortedFunc(ci2, stim_strengths2, 'mean')[:, 1]
    df1=pd.DataFrame(data1,columns=['stim_strength','rt','ci','subj'])  
    df2=pd.DataFrame(data2,columns=['stim_strength','stim_strengthorig','rt','ci','subj'])  
    df1['ci']=df1['ci'].astype('bool')
    df2['ci']=df2['ci'].astype('bool')
    df1['rt']=df1['rt'].astype('float64')
    df2['rt']=df2['rt'].astype('float64')
    df1['stim_strength']=stim_strengths1
    df2['stim_strength']=stim_strengths2
    
    
    # calculate participant means per subject
    smean1 = df1.groupby(['subj','stim_strength'],as_index=False).mean()
    smean2 = df2.groupby(['subj','stim_strength'],as_index=False).mean()
    # SEM across participant means
    semprop1 = smean1.groupby('stim_strength').sem()['ci']
    semprop2 = smean2.groupby('stim_strength').sem()['ci']
    if len(df1['subj'].unique())==1:
        semprop1 = df1.groupby('stim_strength').sem()['ci']
        semprop2 = df2.groupby('stim_strength').sem()['ci']

    
    # predicted proportions
    predprop1 = D1['up']['p'][:]
    predprop2 = D2['up']['p'][:]

    #means per participant per stim_strenght
    bothmeans1=df1.groupby(['subj','stim_strength'],as_index=False).mean()
    bothmeans2=df2.groupby(['subj','stim_strength'],as_index=False).mean()
    del bothmeans1['ci'] 
    del bothmeans2['ci'] 
    
    meanrt_both1=df1.groupby(['stim_strength']).mean()['rt']
    meanrt_both2=df2.groupby(['stim_strength']).mean()['rt']
    
    semrt_both1=bothmeans1.groupby('stim_strength').sem()['rt']
    semrt_both2=bothmeans2.groupby('stim_strength').sem()['rt']
    if len(df1['subj'].unique())==1:
        semrt_both1=df1.groupby('stim_strength').sem()['rt']
        semrt_both2=df2.groupby('stim_strength').sem()['rt']
        
    

    predrt_both1 = D1['both']['mean_t'][0] + tnd1
    predrt_both2 = D2['both']['mean_t'][0] + tnd2

    #ax_choice = fig.add_subplot(2, 1, 1)
    ax_choice.errorbar(ustim_strengths1, meanprop1, color='k',
                       linestyle='None', capsize=0, marker='o',alpha=.5)
    ax_choice.add_line(
        plt.Line2D(stim_strengths_to_propagate1, predprop1, color='k'))

    ax_choice.errorbar(ustim_strengths2, meanprop2, color='r',
                       linestyle='None', capsize=0, marker='o',alpha=.5)
    ax_choice.add_line(
        plt.Line2D((stim_strengths_to_propagate2 - foodbias) / scaling - perceptbias, predprop2, color='r'))

    xdata = [stim_strengths_to_propagate1,stim_strengths_to_propagate2]
    ax_choice.set_xlim((np.min(xdata) * 1.2, np.max(xdata) * 1.2))
    ax_choice.set_ylim((-0.01, 1.01))
    #ax_choice.set_xlabel('Color Coherence (yellow-to-blue)')
    ax_choice.set_ylabel('P(respond right/blue)')
    #ax_choice.set_title('Perceptual decisions')
        
    #ax_rt = fig.add_subplot(2, 1, 2, sharex=ax_choice)
    ustim_strengths1=np.array(meanrt_both1.index)
    ustim_strengths2=np.array(meanrt_both2.index)
    ax_rt.errorbar(ustim_strengths1, meanrt_both1,
                   color='k', linestyle='None', marker='o', capsize=0,alpha=.5)
    ax_rt.add_line(plt.Line2D(
        stim_strengths_to_propagate1, predrt_both1,
        color='k', marker='None'))

    ax_rt.errorbar(ustim_strengths2, meanrt_both2,
                   color='r', linestyle='None', marker='o', capsize=0,alpha=.5)
    ax_rt.add_line(plt.Line2D(
        (stim_strengths_to_propagate2 - foodbias) / scaling - perceptbias, predrt_both2,
        color='r', marker='None'))
    
    ax_rt.set_xlabel('Strength of evidence (a.u.)')
    ax_rt.set_ylabel('Reaction time (s)')

    ax_rt.set_xlim((-2 * 1.2, 2 * 1.2))
    ax_rt.set_ylim(.7,1.5)


    sns.despine(offset=0, trim=False)
    
    plt.tight_layout()
    plt.show()
    

# %% [code]
%%R -i food -o valueb0 -o valueb1
modfood=glmer(choseright ~ deltavalbin + (deltavalbin|subjid), data=food, family=binomial(link=logit))
valueb0=summary(modfood)$coef[1]
valueb1=summary(modfood)$coef[2]

# %% [code]
%%R -i dots -o perceptb0 -o perceptb1
moddots=glmer(choseblue ~ color_coh + (color_coh|subjid), data=dots, family=binomial(link=logit))
perceptb0=summary(moddots)$coef[1]
perceptb1=summary(moddots)$coef[2]

# %% [code]
#Rescale DeltaValue such that the logistics to both value and perceptual should be matched
food['deltavalbintmp'] = (food.deltavalbinv - (valueb0[0]/valueb1[0])) / (perceptb1[0]/valueb1[0]) - (perceptb0[0]/perceptb1[0])

datadots=np.column_stack([dots['color_coh'],dots['RT'],dots['choseblue'],dots['subjid']])
[thetadots,dotsfopt]=pickle.load(open('thetadotscombined.p','rb'))
datafood=np.column_stack([food['deltavalbintmp'],food['deltavalbin'],food['RT'],food['choseright'],food['subjid']])
[thetafood,foodfopt]=pickle.load(open('thetafoodcombined.p','rb'))

thetafood2=[thetafood[0],thetafood[1],thetafood[2],thetafood[3],thetafood[4],thetafood[5],thetadots[6],thetafood[7],thetafood[8]]

plotDotsDataWithFitTwoGroup(datadots, thetadots, datafood,thetafood2, (valueb0[0]/valueb1[0]), (perceptb0[0]/perceptb1[0]), (perceptb1[0]/valueb1[0]), dt=.0005)

# %% [markdown]
## DDM model comparisons between different parameterizations of DDM.
### We ran each parameterization of the model with 100 starting points each.
### We then take the best fit parameters for each parameterization of the model.

# %% [code]
food=pd.read_csv('food.csv')
# 100 starting points for each parametrization run on HPC
# FULL MODEL
CBPL_all=pd.DataFrame()
for i in range(1,101):
    tmp=pd.read_csv('DDM/output/all_ddmCBPL_iter'+str(i)+'.csv')
    CBPL_all=CBPL_all.append(tmp)

# NO POWER LAW (fix plaw = 1)
CBnPL_all=pd.DataFrame()
for i in range(1,101):
    tmp=pd.read_csv('DDM/output/all_ddmCBnPL_iter'+str(i)+'.csv')
    CBnPL_all=CBnPL_all.append(tmp)

# NO POWER LAW (fix plaw=1), NO COLLAPSING BOUNDS (fix Bdel = 0 and B2 = 0)
nCBnPL_all=pd.DataFrame()
for i in range(1,101):
    tmp=pd.read_csv('DDM/output/all_ddmnCBnPL_iter'+str(i)+'.csv')
    nCBnPL_all=nCBnPL_all.append(tmp)

import statsmodels
print('Full model VS model with no power law BIC = ' + 
      str(statsmodels.tools.eval_measures.bic(-CBPL_all.loc[CBPL_all.nll==CBPL_all.nll.min()]['nll']+CBnPL_all.loc[CBnPL_all.nll==CBnPL_all.nll.min()]['nll'],len(food.index), 1)[0]))

print('Full model VS model with no power law and no collapsing bounds BIC = ' + 
      str(statsmodels.tools.eval_measures.bic(-CBPL_all.loc[CBPL_all.nll==CBPL_all.nll.min()]['nll']+nCBnPL_all.loc[nCBnPL_all.nll==nCBnPL_all.nll.min()]['nll'],len(food.index), 3)[0]))

print('Model with no power law VS model with no power law and no collapsing bounds BIC = ' + 
      str(statsmodels.tools.eval_measures.bic(-CBnPL_all.loc[CBnPL_all.nll==CBnPL_all.nll.min()]['nll']+nCBnPL_all.loc[nCBnPL_all.nll==nCBnPL_all.nll.min()]['nll'],len(food.index), 2)[0]))

# %% [markdown]
## fMRI maps
### Memory Hits > Correct Rejections
#### Figure 3—figure supplement 1

# %% [code]
## path to imaging data
imgpath='MDMRT_scan'

## Map of Memory hits > correct rejections model001 task003 cope014 
memory_map=nilearn.image.load_img(imgpath +'/group/model001/task003/cope014.gfeat/cope1.feat/thresh_zstat1.nii.gz')

nilearn.plotting.plot_stat_map(memory_map,cut_coords=[-26,-26,-12],draw_cross=False, 
                               title="Memory Hits > Correct Rejections")
plt.show()


# %% [markdown]
### Conjunction Map of (Value-based RT > Perceptual RT) & (Memory hits > correct rejections)
#### Figure 3

# %% [code]
## Conjunction Map of (Value-based RT > Perceptual RT: model002 t1c2mint2c2 cope001) & (Memory hits > correct rejections model001 task003 cope014)

conjunction_map=nilearn.image.load_img(imgpath +'/group/model002/task1_v_task2/t1_rtall_v_t2_rtall_conj_memHitsvCR.gfeat/cope1.feat/thresh_zstat1.nii.gz')

nilearn.plotting.plot_stat_map(conjunction_map,cut_coords=[-28,-28,-12],draw_cross=False, 
                               title="Conjunction Map of (Value-based RT > Perceptual RT) & (Memory hits > correct rejections)")
plt.show()

# %% [markdown]
### Map of Main effect (intercept) of Value-based onset > Perceptual onset
#### Figure 3—figure supplement 2A

# %% [code]
## Map of Main effect (intercept) of Value-based onset > Perceptual onset

t1vt2_onset_map=nilearn.image.load_img(imgpath +'/group/model002/task1_v_task2/t1c1mint2c1.gfeat/cope1.feat/thresh_zstat1.nii.gz')

nilearn.plotting.plot_stat_map(t1vt2_onset_map,cut_coords=[-24,-22,-20],draw_cross=False, 
                               title="Map of Main effect (intercept) of Value-based onset > Perceptual onset")
plt.show()


# %% [markdown]
### Map of Value-based RT (range restricted) > Perceptual RT (range restricted)
#### Figure 3—figure supplement 2B

# %% [code]
## Map of Value-based RT (range restricted) > Perceptual RT (range restricted) to RT range overlap between two tasks:

t1vt2rtrestricted_map=nilearn.image.load_img(imgpath +'/group/model003/task1_v_task2/t1c2vt2c2.gfeat/cope1.feat/thresh_zstat1.nii.gz')

nilearn.plotting.plot_stat_map(t1vt2rtrestricted_map,cut_coords=[32,-16,-18],draw_cross=False, 
                               title="Map of Value-based RT (range restricted) > Perceptual RT (range restricted)")
plt.show()

# %% [markdown]
### Maps of VB RT, Perceptual RT, and VB RT > Perceptual RT
#### Figure 3—figure supplement 3

# %% [code]
## Map of Value-based RT:

t1rt_map=nilearn.image.load_img(imgpath +'/group/model007/task001/cope014.gfeat/cope1.feat/thresh_zstat1.nii.gz')
nilearn.plotting.plot_stat_map(t1rt_map,cut_coords=[-34,-26,-19],draw_cross=False, 
                               title="Map of Value-based RT")

## Map of Perceptual RT:
t2rt_map=nilearn.image.load_img(imgpath +'/group/model007/task002/cope010.gfeat/cope1.feat/thresh_zstat1.nii.gz')
nilearn.plotting.plot_stat_map(t2rt_map,cut_coords=[-34,-26,-19],draw_cross=False, 
                               title="Map of Perceptual RT")

## Map of (Value-based RT > Perceptual RT: model007 t1c2mint2c2 cope001)
t1vt2rt_map=nilearn.image.load_img(imgpath +'/group/model007/task1_v_task2/t1_rtall_v_t2_rtall.gfeat/cope1.feat/thresh_zstat1.nii.gz')

nilearn.plotting.plot_stat_map(t1vt2rt_map,cut_coords=[-34,-26,-19],draw_cross=False, 
                               title="Map of Value-based RT > Perceptual RT")
plt.show()

# %% [code]
## Map of Value-based RT:
t1rt_map=nilearn.image.load_img(imgpath +'/group/model007/task001/cope014_HOAhipposvc.gfeat/cope1.feat/thresh_zstat1.nii.gz')
nilearn.plotting.plot_stat_map(t1rt_map,cut_coords=[22,-36,0],draw_cross=False, 
                               title="Map of Value-based RT (Hippo SVC)")

## Map of Perceptual RT:
t2rt_map=nilearn.image.load_img(imgpath +'/group/model007/task002/cope010_HOAhipposvc.gfeat/cope1.feat/thresh_zstat1.nii.gz')
nilearn.plotting.plot_stat_map(t2rt_map,cut_coords=[22,-36,0],draw_cross=False, 
                               title="Map of Perceptual RT (Hippo SVC)")

## Map of (Value-based RT > Perceptual RT: model007 t1c2mint2c2 cope001)
t1vt2rt_map=nilearn.image.load_img(imgpath +'/group/model007/task1_v_task2/t1_rtall_v_t2_rtall_HOAhipposvc.gfeat/cope1.feat/thresh_zstat1.nii.gz')

nilearn.plotting.plot_stat_map(t1vt2rt_map,cut_coords=[22,-38,0],draw_cross=False, 
                               title="Map of Value-based RT > Perceptual RT (Hippo SVC)")
plt.show()

# %% [markdown]
### Map of value coding (value of the chosen item (from the auction) as a modulated regressor)
#### Figure 3—figure supplement 5

# %% [code]
## Value of the chosen item
ppi_map=nilearn.image.load_img(imgpath +'/group/model008/task001/cope004.gfeat/cope1.feat/thresh_zstat1.nii.gz')
nilearn.plotting.plot_stat_map(ppi_map,cut_coords=[-12,14,4],draw_cross=False, 
                               title="Map of the value of the chosen item")
plt.show()

# %% [markdown]
### PPI with hippocapus seed for Fast > Slow VB decisions
#### Figure 4

# %% [code]
## PPI map with hippocampus seed for Fast > Slow VB decisions:
ppi_map=nilearn.image.load_img(imgpath +'/group/model018/task001/cope005.gfeat/cope1.feat/thresh_zstat1.nii.gz')
nilearn.plotting.plot_stat_map(ppi_map,cut_coords=[42,-40,56],draw_cross=False, 
                               title="Map of PPI w/ hippocampus seed for increasing RT VB decisions")
plt.show()

# %% [markdown]
## Analyses of behavior during memory recognition task

# %% [code]
# make list of files
filelist=[]
# use zfill to zero pad subject number, participant IDs are of the form MDMRT_XXX
for s in subjid:
    filelist=filelist+glob.glob(datapath+'MDMRT_'+str(s).zfill(3)+'_memory_run_*m.txt')
# load data into dataframe
memory=pd.read_table(filelist[0],sep=" ")
filelist.remove(filelist[0])
for f in filelist:
    tmp=pd.read_table(f,sep=" ")
    memory=pd.concat([memory,tmp])
    
memory.loc[memory['RT']==999,'RT']=np.nan
memory.loc[(((memory['leftOld']==1) & (memory['Response']=='3#')) | ((memory['leftOld']==0) & (memory['Response']=='4$'))),'respondold']=1
memory.loc[(((memory['leftOld']==0) & (memory['Response']=='3#')) | ((memory['leftOld']==1) & (memory['Response']=='4$'))),'respondold']=0


memory.loc[(((memory['leftOld']==1) & (memory['Response']=='3#')) | ((memory['leftOld']==0) & (memory['Response']=='4$'))),'respondnew']=0
memory.loc[(((memory['leftOld']==0) & (memory['Response']=='3#')) | ((memory['leftOld']==1) & (memory['Response']=='4$'))),'respondnew']=1

memory.to_csv('memory.csv')

# %% [code]
gpmem=memory.groupby(['subjid','isold'],as_index=False).mean()
hitratemean=gpmem.loc[gpmem['isold']==1,'respondold'].mean()
hitratesd=gpmem.loc[gpmem['isold']==1,'respondold'].std()

print('The hit rate is ' + str(hitratemean) + ' +/- ' + str(hitratesd))

CRratemean=gpmem.loc[gpmem['isold']==0,'respondnew'].mean()
CRratesd=gpmem.loc[gpmem['isold']==0,'respondnew'].std()

print('The correct rejection rate is ' + str(CRratemean) + ' +/- ' + str(CRratesd))

def dprime(hit,fa):
    d=scipy.stats.norm.ppf(hit)-scipy.stats.norm.ppf(fa)
    return d

d=dprime(gpmem.loc[gpmem['isold']==1,'respondold'],gpmem.loc[gpmem['isold']==0,'respondold'])

print('Mean d` = ' + str(d.mean()) + ' +/- ' + str(d.std()))

gpmem2=memory.groupby(['subjid','isold','respondold'],as_index=False).mean()

hitcr=gpmem2[(((gpmem2['isold']==1) & (gpmem2['respondold']==1)) |((gpmem2['isold']==0) & (gpmem2['respondold']==0)))].groupby('subjid',as_index=False).mean()

print('Mean RT for Hits+CRs = ' + str(hitcr['RT'].mean()) + ' +/- ' + str(hitcr['RT'].std()))

missfa=gpmem2[(((gpmem2['isold']==1) & (gpmem2['respondold']==0)) |((gpmem2['isold']==0) & (gpmem2['respondold']==1)))].groupby('subjid',as_index=False).mean()

print('Mean RT for Misses+FAs = ' + str(missfa['RT'].mean()) + ' +/- ' + str(missfa['RT'].std()))

ttest=scipy.stats.ttest_rel(missfa['RT'],hitcr['RT'])
diff=missfa['RT']-hitcr['RT']
import statsmodels.stats.api as sms
ci=sms.DescrStatsW(diff).tconfint_mean()

print('Repeated measures t-test for RT(Hits+CRs) vs RT(Misses+FAs): difference = ' + str(diff.mean()) + str(ci) + ' t('+str(len(missfa['RT'])-1) + ') = ' +
      str(ttest.statistic) + ', p = ' + str(ttest.pvalue))

memoryold=memory[((memory['isold']==1) & (~np.isnan(memory['RT'])))]

# %% [markdown]
### Mixed effects logistic regression of liking rating on choseold

# %% [code]
%%R -i memoryold

memorychoicemod=glmer(respondold ~ Rating + (Rating|subjid), data=memoryold, family='binomial')

nranpars <- length(getME(memorychoicemod,"theta"))
nfixpars <- length(fixef(memorychoicemod))
confintmemorychoicemod=confint(memorychoicemod,method="boot", nsim=1000, parm=(nranpars+1):(nranpars+nfixpars), parallel="multicore", ncpus=8)

save(memorychoicemod,confintmemorychoicemod, file = "memorychoicemod.RData")
load("memorychoicemod.RData")

print(summary(memorychoicemod))
print("BOOTSTRAPPED CIs")
print(confintmemorychoicemod)


# %% [markdown]
### Mixed effects linear regression of liking rating on RT 

# %% [code]
memorymd = smf.mixedlm('RT ~ Rating', memoryold, groups=memoryold['subjid'], re_formula="~Rating")
memorymdf = memorymd.fit()
print(memorymdf.summary())

# %% [markdown]
# Heuristic model

# %% [markdown]
## Start with qualitative assessment of an assumption of the heuristic model, which posits that no errors should be made for trivial trials identified by value cutoffs kappa1 (xmin) and kappa2 (xmax)

# %% [code]
def extrema(data,theta):
    xmin, xmax = theta
    food=data.copy()
    if xmin <= xmax:
        food['lefthigh']=(food['bidLeft']>xmax)
        food['righthigh']=(food['bidRight']>xmax)
        food['leftlow']=(food['bidLeft']<xmin)
        food['rightlow']=(food['bidRight']<xmin)
        food['extrema']=(food['lefthigh']&~food['righthigh'])|(food['righthigh']&~food['lefthigh'])|(food['leftlow']&~food['rightlow'])|(food['rightlow']&~food['leftlow'])
        food['choserightnew']=food['choseright']
        food.loc[(food.extrema & food.righthigh)|(food.extrema & food.leftlow),'choserightnew']=1
        food.loc[(food.extrema & food.rightlow)|(food.extrema & food.lefthigh),'choserightnew']=0
        food['trivialhigh']=(food['lefthigh']&~food['righthigh'])|(food['righthigh']&~food['lefthigh'])
        food['triviallow']=(food['leftlow']&~food['rightlow'])|(food['rightlow']&~food['leftlow'])
        food.loc[(food.righthigh & food.leftlow),'triviallow']=False
        food.loc[(food.rightlow & food.lefthigh),'triviallow']=False
    else:
        food['extrema']=False
        food['choserightnew']=0
        food['choseright']=1
    return food

# %% [markdown]
## Calculate the average consistency of choices in the data with the model (we should see no errors, i.e. we should get p(consistent)=1) at the most stringent kappa1/kappa2

# %% [code]
number=30

maximums=np.linspace(0,3,number)
minimums=np.linspace(0,3,number)
propcorr=np.empty([number, number])*0
trialcount=np.empty([number, number])*0
scount=np.empty([number, number])*0
for s in food.subjid.unique():
    for c in range(number):
        for r in range(number):
            foodsub=food[food.subjid==s]
            foodsub=foodsub.reset_index()
            tmp=extrema(foodsub,[minimums[r],maximums[c]])
            tmp.loc[tmp.extrema,'conform']=tmp.loc[tmp.extrema,'choseright']==tmp.loc[tmp.extrema,'choserightnew']
        
            prop=tmp.loc[tmp.extrema,'conform'].mean()
            if ~np.isnan(prop):
                propcorr[r,c] += prop
                trialcount[r,c] += tmp.loc[tmp.extrema,'conform'].count()
                scount[r,c] += 1
            del(tmp)
propcorr=propcorr/scount
trialcount=trialcount/scount

# %% [markdown]
### Figure 5—figure supplement 4A inset

# %% [code]
sns.set_style('white')
sns.set_style('ticks')
sns.set_context('talk',font_scale=1)
plt.text(8.7,0.35,'X',color='r')
plt.imshow(propcorr[:10,20:], cmap='hot', interpolation='none',vmin=.7,vmax=1)
plt.xticks([0,2,4,6,8], [maximums.round(1)[20],maximums.round(1)[22],maximums.round(1)[24],maximums.round(1)[26],maximums.round(1)[28]])
plt.yticks([0,2,4,6,8], [maximums.round(1)[0],maximums.round(1)[2],maximums.round(1)[4],maximums.round(1)[6],maximums.round(1)[8]])
plt.ylabel(r'$\kappa_2$')
plt.xlabel(r'$\kappa_1$')
plt.title('Proprtion of trivial trials that conform \n with heuristic model in Experiment 1 participants')
plt.colorbar()


# %% [markdown]
## Fit Heuristic model

# %% [code]
import statsmodels
from statsmodels.genmod.generalized_linear_model import *
from fminbnd import *

def extrema(data,theta):
    food=data.copy()
    # xmin, xmax, pchose = theta # pchose as a free parameter
    xmin, xmax = theta
    meanval=np.mean([food['bidLeft'],food['bidRight']])
    food['lefthigh']=(food['bidLeft']>xmax)
    food['righthigh']=(food['bidRight']>xmax)
    food['leftlow']=(food['bidLeft']<xmin)
    food['rightlow']=(food['bidRight']<xmin)
    food['extrema']=(food['lefthigh']&~food['righthigh'])|(food['righthigh']&~food['lefthigh'])|(food['leftlow']&~food['rightlow'])|(food['rightlow']&~food['leftlow'])
    food['choserightnew']=food['choseright']
    food.loc[(food.extrema & food.righthigh)|(food.extrema & food.leftlow),'choserightnew']=1
    food.loc[(food.extrema & food.rightlow)|(food.extrema & food.lefthigh),'choserightnew']=0
    return food

def heuristicnll(theta, data):
    # xmin, xmax, pchose = theta # pchose as a free parameter
    xmin, xmax = theta
    food=extrema(data,theta)

    # log likelihood for choices
    logit1 = smf.logit('choseright ~ deltaval', data=food[~food.extrema])
    lm1 = logit1.fit(disp=False)
    lm1nll=-lm1.llf
    
    # P(error)=0.01
    pchose=1-0.01
    
    ci=food.loc[food.extrema,'choseright'].values
    stim_strengthsex=food.loc[food.extrema,'deltaval'].values
    correct= (stim_strengthsex >= 0) * ci + ((stim_strengthsex < 0)) * np.logical_not(ci)
    tmp = np.repeat(pchose,len(ci)) * correct + np.repeat((1 - pchose),len(ci)) * np.logical_not(correct)
    lm2nll=np.sum(-np.log(tmp))
    
    rtfastnll=[]
    rtslownll=[]
    xs=np.linspace(0,3.2795,6560)
    rtex=food.loc[food.extrema,'RT'].values.tolist()
    dvalex=food.loc[food.extrema,'deltaval'].values.round(1).tolist()
    
    rtexsd=np.std(rtex)
    rtexmean=np.mean(rtex)
    pdfex  = norm.pdf(xs,rtexmean,rtexsd)
    probex = pdfex / pdfex.sum() # these are probabilities

    for i in range(len(rtex)):
        T = np.sum(~(xs >= rtex[i])) - 1
        # log likelihood of extrema RT data 
        rtfastnll = np.append(rtfastnll,-np.log(probex[T]))
        
        
    rtnoex=food.loc[~food.extrema,'RT'].values.tolist()
    dvalnoex=food.loc[~food.extrema,'deltaval'].values.round(1).tolist()
    rtnoexsd=np.std(rtnoex)
    rtnoexmean=np.mean(rtnoex)
    pdfnoex  = norm.pdf(xs,rtnoexmean,rtnoexsd)
    probnoex = pdfnoex / pdfnoex.sum() # these are probabilities

    for i in range(len(rtnoex)):
        T = np.sum(~(xs >= rtnoex[i])) - 1
        # log likelihood of non-extrema RT data 
        rtslownll = np.append(rtslownll,-np.log(probnoex[T]))
    
    nll=lm1nll+lm2nll+np.sum(rtfastnll)+np.sum(rtslownll)
    return(nll)

#def fitheuristic(data,theta_init=[1,2,.9]): # for pchose as free parameter
def fitheuristic(data,theta_init=[1,2]):
#    theta, nll = fminbnd(heuristicnll, theta_init, args=(data,),LB=[0,np.mean(np.append(data.bidLeft,data.bidRight)),.9], UB=[np.mean(np.append(data.bidLeft,data.bidRight)),3,1]) # for pchose as a free parameter
    theta, nll = fminbnd(heuristicnll, theta_init, args=(data,),LB=[0,np.mean(np.append(data.bidLeft,data.bidRight))], UB=[np.mean(np.append(data.bidLeft,data.bidRight)),3])
    return nll, theta


# %% [markdown]
## Fit Heuristic model to every participant

# %% [code]
def do_fitheuristicsub(s):
    food=pd.read_csv('food.csv')
    sid=food.subjid.unique()[s]
    foodsub=food[food.subjid==sid].copy()
    foodsub=foodsub.reset_index()

    nll=100000000
    xmin_init=np.linspace(0, 1.5, 100)
    scipy.random.shuffle(xmin_init)

    xmax_init=np.linspace(1.5, 3, 100)
    scipy.random.shuffle(xmax_init)

    #pchose_init=np.linspace(.9, 1, 100) # for pchose as free parameter
    #scipy.random.shuffle(pchose_init)
    
    for i in range(100): # multiple starting points
        #tmpnll, tmptheta=fitheuristic(foodsub,[xmin_init[i],xmax_init[i],pchose_init[i]]) # for pchose as free parameter
        tmpnll, tmptheta=fitheuristic(foodsub,[xmin_init[i],xmax_init[i]])
        if tmpnll<nll: # if these starting points lead to a better fit, take them
            nll=tmpnll
            theta=tmptheta
    out = np.append(theta,[nll,sid])
    return out
    
# run fits in parallel
food=pd.read_csv('food.csv')
inputs = range(len(food['subjid'].unique()))
num_cores = multiprocessing.cpu_count()
results = Parallel(n_jobs=num_cores)(delayed(do_fitheuristicsub)(i) for i in inputs)

#heuristicoutput=pd.DataFrame(results,columns=['xmin','xmax', 'pchose','nll','subjid']) # for pchose as free parameter
heuristicoutput=pd.DataFrame(results,columns=['xmin','xmax','nll','subjid'])
heuristicoutput['xmin']=heuristicoutput['xmin'].astype('float')
heuristicoutput['xmax']=heuristicoutput['xmax'].astype('float')
#heuristicoutput['pchose']=heuristicoutput['pchose'].astype('float') # for pchose as free parameter
heuristicoutput['nll']=heuristicoutput['nll'].astype('float')
pickle.dump(heuristicoutput,open('heuristicoutput.p','wb')) 
#pickle.dump(heuristicoutput,open('heuristicoutput_tremblinghand.p','wb')) # for pchose as free parameter

# %% [markdown]
## Figure 5—figure supplement 4A

# %% [code]
food.loc[(food.deltaval<=-1.5),'deltavalbin']=-2
food.loc[(food.deltaval<=-.75)&(food.deltaval>-1.5),'deltavalbin']=-1
food.loc[(food.deltaval<=-.375)&(food.deltaval>-.75),'deltavalbin']=-.5
food.loc[(food.deltaval<=-.1875)&(food.deltaval>-.375),'deltavalbin']=-.25
food.loc[(food.deltaval<=-.0625)&(food.deltaval>-.1875),'deltavalbin']=-.125
food.loc[(food.deltaval>-.0625)&(food.deltaval<.0625),'deltavalbin']=0
food.loc[(food.deltaval>=.0625)&(food.deltaval<.1875),'deltavalbin']=.125
food.loc[(food.deltaval>=.1875)&(food.deltaval<.375),'deltavalbin']=.25
food.loc[(food.deltaval>=.375)&(food.deltaval<.75),'deltavalbin']=.5
food.loc[(food.deltaval>=.75)&(food.deltaval<1.5),'deltavalbin']=1
food.loc[(food.deltaval>=1.5),'deltavalbin']=2

food['absdeltaval']=abs(food.deltaval)
food['deltavalbinabs']=abs(food['deltavalbin'])
for b in food.deltavalbinabs.unique():
    food.loc[food.deltavalbinabs==b,'deltavalbin']=food.loc[food.deltavalbinabs==b,'absdeltaval'].mean()

foodextrema=pd.DataFrame([],columns=food.columns)
heuristicoutput=pickle.load(open('heuristicoutput.p','rb'))
for s in heuristicoutput.subjid:    
    foodsub=food[food.subjid==s].copy()

    tmp=heuristicoutput[heuristicoutput.subjid==s].copy()
    #theta=tmp.values[0][:3].astype('float') # for pchose as free parameter
    theta=tmp.values[0][:2].astype('float')
    tmp2=extrema(foodsub,theta)    
    foodextrema=foodextrema.append(tmp2,ignore_index=True)

foodextrema['extrema']=foodextrema.extrema.astype('bool')
foodextrema['choseright']=foodextrema.choseright.astype('float')

foodnoex=foodextrema[~foodextrema.extrema]
foodnoexsub=foodnoex.groupby(['subjid','deltavalbin'],as_index=False).mean()
foodnoexdv=foodnoexsub.groupby(['deltavalbin'],as_index=False).mean()
sns.set_style('white')
sns.set_style('ticks')
sns.set_context('paper',font_scale=3)
sns.regplot('deltavalbin','RT',data=foodnoexsub,x_estimator=np.mean, units='subjid',x_ci=68,ci=90, color='k',n_boot=5000)
plt.plot([-0.1,2.05],[foodnoexdv['RT'].mean(),foodnoexdv['RT'].mean()],'k--')
plt.ylabel('Reaction time (s)')
plt.xlabel(r'|$\Delta$'+'Value|')
plt.title('Experiment 1 \n healthy controls')
plt.ylim(1,1.9)
sns.despine()

# %% [markdown]
## Test the relationship between RT and DeltaValue for non-trivial trials. The heuristic model posits that there should be no relationship.

# %% [code]
foodnoexmd = smf.mixedlm('RT ~ absdeltaval', foodnoex, groups=foodnoex['subjid'], re_formula="~absdeltaval")
foodnoexmdf = foodnoexmd.fit()
print(foodnoexmdf.summary())

# %% [markdown]
## Model comparison between heuristic and DDM favors DDM

# %% [code]
food=pd.read_csv('food.csv')
food['deltavalrnd']=food.deltaval.round(1)

[theta,fopt]=pickle.load(open('thetafoodcombined.p','rb'),encoding='latin1')
eps = 2 ** -52

# a few global variables that speed up optimization
T = None
It = None
STIM_STRENGTH = None
Ic = None

k, B0, Bdel, B2, tnd, tnd_sd, stim_strength_bias, y0, plaw = theta
    
stim_strengths = food.deltavalrnd.values
u_stim_strengths = np.unique(stim_strengths)
rt=food.RT.values
dt=0.0005

# propagate expects drift to be 2d so that it can tile properly
drifts, t, Bup, Blo, y, yinit = discretize(theta, u_stim_strengths, np.max(rt), dt)

# propagate density
D = propagate(drifts, t, Bup, Blo, y, yinit)

# convolve distribution of exit times with Gaussian distribution of tnd
r = norm.pdf(t, tnd, tnd_sd) * dt

xs=np.linspace(min(D['t'].flatten()),max(D['t'].flatten())*2,len(D['t'].flatten())*2-1)

foodextrema=extrema(food,[0,3])

foodex=pd.DataFrame([],columns=foodextrema.columns)


heuristicoutput=pickle.load(open('heuristicoutput.p','rb'))
for s in food.subjid.unique():
    tmp=heuristicoutput[heuristicoutput.subjid==s].copy()
    theta=tmp.values[0][:2].astype('float')
    foodsub=food[food.subjid==s].copy()
    foodsub=foodsub.reset_index()
    foodextrema=extrema(foodsub,theta)
    foodex=foodex.append(foodextrema,ignore_index=True)

del(foodextrema)
del(food)

foodex['choseright']=foodex.choseright.astype('int')
foodex['extrema']=foodex.extrema.astype('bool')

# log likelihood for choices
logit1 = smf.logit('choseright ~ deltaval', data=foodex[~foodex.extrema])
    
lm1 = logit1.fit(disp=False)
lm1nll1 = -lm1.llf

# p(error) is assessed as logistic prediction at max(abs(deltavalue)), not at 0.01, which is what was used during fitting
df1=pd.DataFrame({'deltaval':[max(abs(foodex.deltaval))]})
pchose=lm1.predict(df1.deltaval)

ci=foodex.loc[foodex.extrema,'choseright'].values
stim_strengthsex=foodex.loc[foodex.extrema,'deltaval'].values
correct= (stim_strengthsex >= 0) * ci + ((stim_strengthsex < 0)) * np.logical_not(ci)
tmp = np.repeat(pchose,len(ci)) * correct + np.repeat((1 - pchose),len(ci)) * np.logical_not(correct)
lm2nll1=np.sum(-np.log(tmp))
    
rtex=foodex.loc[foodex.extrema,'RT'].values.tolist()

pdfex  = norm.pdf(xs,foodex.loc[foodex.extrema,'RT'].mean(),foodex.loc[foodex.extrema,'RT'].std())
probex = pdfex / pdfex.sum() # these are probabilities
t=0
rtfastnll1=0
for i in range(len(rtex)):
    T = np.sum(~(xs >= rtex[i])) - 1
    # log likelihood of extrema RT data 
    rtfastnll1 += -np.log(probex[T])
    t+=1
        
rtnoex=foodex.loc[~foodex.extrema,'RT'].values.tolist()
pdfnoex  = norm.pdf(xs,foodex.loc[~foodex.extrema,'RT'].mean(),foodex.loc[~foodex.extrema,'RT'].std())
probnoex = pdfnoex / pdfnoex.sum() # these are probabilities

rtslownll1=0
for i in range(len(rtnoex)):
    T = np.sum(~(xs >= rtnoex[i])) - 1
    # log likelihood of non-extrema RT data 
    rtslownll1 += -np.log(probnoex[T])
    t+=1

nllheuristic1 = lm1nll1+lm2nll1+rtfastnll1+rtslownll1

print('Experiment 1 Heuristic NLL TOTAL = '+ str(nllheuristic1))
print('Experiment 1 DDM NLL TOTAL = '+ str(fopt))
print('Experiment 1 BIC = '+ str(nllheuristic1-fopt))

# %% [markdown]
## Model comparison between heuristic and DDM favors DDM even when employing a trembling hand error

# %% [code]
def extrema(data,theta):
    food=data.copy()
    xmin, xmax, pchose = theta # pchose as a free parameter
    meanval=np.mean([food['bidLeft'],food['bidRight']])
    food['lefthigh']=(food['bidLeft']>xmax)
    food['righthigh']=(food['bidRight']>xmax)
    food['leftlow']=(food['bidLeft']<xmin)
    food['rightlow']=(food['bidRight']<xmin)
    food['extrema']=(food['lefthigh']&~food['righthigh'])|(food['righthigh']&~food['lefthigh'])|(food['leftlow']&~food['rightlow'])|(food['rightlow']&~food['leftlow'])
    food['choserightnew']=food['choseright']
    food.loc[(food.extrema & food.righthigh)|(food.extrema & food.leftlow),'choserightnew']=1
    food.loc[(food.extrema & food.rightlow)|(food.extrema & food.lefthigh),'choserightnew']=0
    return food

food=pd.read_csv('food.csv')
food['deltavalrnd']=food.deltaval.round(1)

[theta,fopt]=pickle.load(open('thetafoodcombined.p','rb'),encoding='latin1')
eps = 2 ** -52

# a few global variables that speed up optimization
T = None
It = None
STIM_STRENGTH = None
Ic = None

k, B0, Bdel, B2, tnd, tnd_sd, stim_strength_bias, y0, plaw = theta
    
stim_strengths = food.deltavalrnd.values
u_stim_strengths = np.unique(stim_strengths)
rt=food.RT.values
dt=0.0005

# propagate expects drift to be 2d so that it can tile properly
drifts, t, Bup, Blo, y, yinit = discretize(theta, u_stim_strengths, np.max(rt), dt)

# propagate density
D = propagate(drifts, t, Bup, Blo, y, yinit)

# convolve distribution of exit times with Gaussian distribution of tnd
r = norm.pdf(t, tnd, tnd_sd) * dt

xs=np.linspace(min(D['t'].flatten()),max(D['t'].flatten())*2,len(D['t'].flatten())*2-1)

foodextrema=extrema(food,[0,3,.9]) #for pchose as free parameter
#foodextrema=extrema(food,[0,3])

foodex=pd.DataFrame([],columns=foodextrema.columns)

heuristicoutput=pickle.load(open('heuristicoutput_tremblinghand.p','rb'))

for s in food.subjid.unique():
    tmp=heuristicoutput[heuristicoutput.subjid==s].copy()
    theta=tmp.values[0][:3].astype('float') # for pchose as free parameter
    #theta=tmp.values[0][:2].astype('float')
    foodsub=food[food.subjid==s].copy()
    foodsub=foodsub.reset_index()
    foodextrema=extrema(foodsub,theta)
    foodex=foodex.append(foodextrema,ignore_index=True)

del(foodextrema)
del(food)

foodex['choseright']=foodex.choseright.astype('int')
foodex['extrema']=foodex.extrema.astype('bool')

# log likelihood for choices
logit1 = smf.logit('choseright ~ deltaval', data=foodex[~foodex.extrema])
    
lm1 = logit1.fit(disp=False)
lm1nll1 = -lm1.llf

# p(error) is assessed as logistic prediction at max(abs(deltavalue)), not at 0.01, which is what was used during fitting
df1=pd.DataFrame({'deltaval':[max(abs(foodex.deltaval))]})
#pchose=lm1.predict(df1.deltaval)

pchose=heuristicoutput.pchose.mean() # for pchose as a free parameter

ci=foodex.loc[foodex.extrema,'choseright'].values
stim_strengthsex=foodex.loc[foodex.extrema,'deltaval'].values
correct= (stim_strengthsex >= 0) * ci + ((stim_strengthsex < 0)) * np.logical_not(ci)
tmp = np.repeat(pchose,len(ci)) * correct + np.repeat((1 - pchose),len(ci)) * np.logical_not(correct)
lm2nll1=np.sum(-np.log(tmp))
    
rtex=foodex.loc[foodex.extrema,'RT'].values.tolist()

pdfex  = norm.pdf(xs,foodex.loc[foodex.extrema,'RT'].mean(),foodex.loc[foodex.extrema,'RT'].std())
probex = pdfex / pdfex.sum() # these are probabilities
t=0
rtfastnll1=0
for i in range(len(rtex)):
    T = np.sum(~(xs >= rtex[i])) - 1
    # log likelihood of extrema RT data 
    rtfastnll1 += -np.log(probex[T])
    t+=1
        
rtnoex=foodex.loc[~foodex.extrema,'RT'].values.tolist()
pdfnoex  = norm.pdf(xs,foodex.loc[~foodex.extrema,'RT'].mean(),foodex.loc[~foodex.extrema,'RT'].std())
probnoex = pdfnoex / pdfnoex.sum() # these are probabilities

rtslownll1=0
for i in range(len(rtnoex)):
    T = np.sum(~(xs >= rtnoex[i])) - 1
    # log likelihood of non-extrema RT data 
    rtslownll1 += -np.log(probnoex[T])
    t+=1

nllheuristic1 = lm1nll1+lm2nll1+rtfastnll1+rtslownll1

print('Experiment 1 Heuristic NLL TOTAL = '+ str(nllheuristic1))
print('Experiment 1 DDM NLL TOTAL = '+ str(fopt))
print('Experiment 1 BIC = '+ str(nllheuristic1-fopt))

# %% [markdown]
# DDM parameter recovery analysis
## simulate food data

# %% [code]
def simulateData(k=12.5, B0=0.6, Bdel=0.3, B2=0.3,
                 tnd=0.4, tnd_sd=0.05, stim_strength_bias=0, y0=0, plaw=1,dt=0.0005):
    """
    Simulate choices and reaction times for a diffusion to bound model
    with exponentially and symmetrically decreasing bounds
    Parameters
    ----------
    k : float, proportionality constant between stim_strength and drift rate
    B0 : float, initial bound height
    Bdelay : float, delay in seconds before bound starts decreasing
    B2 : float, coefficient of quadratic term that governs bound decrease
    tnd: float, non decision time
    tnd_sd: float, standard deviation of non-decision time
    y0 : float, initial offset of decision variable (relative to 0)
    stim_strength_bias : float, bias in drift rate (added to stim_strength before k mult)
    n_trials : int, number of trials per stim_strength to simulate
    dt : temporal resolution of the simulated diffusion process
    Returns
    -------
    out : 2D array of shape (N, 3) where N is number of trials
          and the columns correspond to stim_strength, rt, and choice
    """
    food=pd.read_csv('food.csv')
    food['deltavalrnd']=np.round(food.deltaval,1)
    stim_strengths = np.array(sorted(food.deltavalrnd.unique())).astype('complex') ** plaw
    #stim_strengths = food.deltavalrnd.unique()
    
    max_t = 3 # guarantees that all paths cross bound
    n_t = int(max_t / dt)
    t = np.arange(0, max_t, dt)

    # bounds
    Bup = B0 * (t == t)
    s = t > Bdel
    # exponential decay
    Bup[s] = B0 * np.exp(-B2 * (t[s] - Bdel))
    Blo = -Bup
    
    #out = np.zeros([len(stim_strengths) * n_trials, 3])
    out = np.zeros([len(food.index), 3])
    counter = 0
    for i, stim_strength in enumerate(stim_strengths):
        print('Simulating strength {:.3f}'.format(stim_strength))
        n_trials=len(food.loc[food.deltavalrnd==sorted(food.deltavalrnd.unique())[i],'RT'])
        drift = k * (stim_strength + stim_strength_bias)
        drift = np.ones([n_trials, n_t]) * t * drift
        noise = np.cumsum(np.random.randn(n_trials, n_t) * np.sqrt(dt), axis=1)
        paths = drift + noise
        bound_cross = np.logical_or(paths >= Bup, paths <= Blo)
        try:
            idx = np.apply_along_axis(lambda x: np.where(x)[0][0], 1, bound_cross)
        except:
            pass

        choice = np.sign(paths[np.arange(n_trials), idx])
        choice[choice < 0] = 0
        t_decision = t[idx]
        t_rt = t_decision + tnd + np.random.randn(n_trials) * tnd_sd

        out[counter:counter + n_trials, 0] = np.repeat(stim_strength, n_trials)
        out[counter:counter + n_trials, 1] = t_rt
        out[counter:counter + n_trials, 2] = choice
        counter += n_trials

    return out

# %% [code]
[theta,fopt]=pickle.load(open('thetafoodcombined.p','rb'),encoding='latin1')
simdata=simulateData(k=theta[0], B0=theta[1], Bdel=theta[2], B2=theta[3],tnd=theta[4], tnd_sd=theta[5], stim_strength_bias=theta[6], y0=theta[7], plaw=theta[8], dt=0.0005)
food=pd.read_csv('food.csv')
food['deltavalrnd']=np.round(food.deltaval,1)
tmp=sorted(food.deltavalrnd.unique())
i2=0
for i in range(0,len(np.unique(simdata[:,0]))):
    simdata[simdata[:,0]==simdata[i2,0],0]=tmp[i]
    i2=i2+np.sum(simdata[:,0]==tmp[i])
pickle.dump(simdata, open('simulatedfooddata.p','wb'))

# %% [markdown]
## Simulate dots data

# %% [code]
def simulateDotsData(k=12.5, B0=0.6, Bdel=0.3, B2=0.3,
                 tnd=0.4, tnd_sd=0.05, stim_strength_bias=0, y0=0, plaw=1,dt=0.0005):
    """
    Simulate choices and reaction times for a diffusion to bound model
    with exponentially and symmetrically decreasing bounds
    Parameters
    ----------
    k : float, proportionality constant between stim_strength and drift rate
    B0 : float, initial bound height
    Bdelay : float, delay in seconds before bound starts decreasing
    B2 : float, coefficient of quadratic term that governs bound decrease
    tnd: float, non decision time
    tnd_sd: float, standard deviation of non-decision time
    y0 : float, initial offset of decision variable (relative to 0)
    stim_strength_bias : float, bias in drift rate (added to stim_strength before k mult)
    n_trials : int, number of trials per stim_strength to simulate
    dt : temporal resolution of the simulated diffusion process
    Returns
    -------
    out : 2D array of shape (N, 3) where N is number of trials
          and the columns correspond to stim_strength, rt, and choice
    """
    dots=pd.read_csv('dots.csv')
    stim_strengths = np.array(sorted(dots.color_coh.unique())).astype('complex') ** plaw
    #stim_strengths = food.deltavalrnd.unique()
    
    max_t = 3 # guarantees that all paths cross bound
    n_t = int(max_t / dt)
    t = np.arange(0, max_t, dt)

    # bounds
    Bup = B0 * (t == t)
    s = t > Bdel
    # exponential decay
    Bup[s] = B0 * np.exp(-B2 * (t[s] - Bdel))
    Blo = -Bup
    
    #out = np.zeros([len(stim_strengths) * n_trials, 3])
    out = np.zeros([len(dots.index), 3])
    counter = 0
    for i, stim_strength in enumerate(stim_strengths):
        print('Simulating strength {:.3f}'.format(stim_strength))
        n_trials=len(dots.loc[dots.color_coh==sorted(dots.color_coh.unique())[i],'RT'])
        drift = k * (stim_strength + stim_strength_bias)
        drift = np.ones([n_trials, n_t]) * t * drift
        noise = np.cumsum(np.random.randn(n_trials, n_t) * np.sqrt(dt), axis=1)
        paths = drift + noise
        bound_cross = np.logical_or(paths >= Bup, paths <= Blo)
        try:
            idx = np.apply_along_axis(lambda x: np.where(x)[0][0], 1, bound_cross)
        except:
            pass

        choice = np.sign(paths[np.arange(n_trials), idx])
        choice[choice < 0] = 0
        t_decision = t[idx]
        t_rt = t_decision + tnd + np.random.randn(n_trials) * tnd_sd

        out[counter:counter + n_trials, 0] = np.repeat(stim_strength, n_trials)
        out[counter:counter + n_trials, 1] = t_rt
        out[counter:counter + n_trials, 2] = choice
        counter += n_trials

    return out

# %% [code]
[theta,fopt]=pickle.load(open('thetadotscombined.p','rb'),encoding='latin1')
simdata=simulateDotsData(k=theta[0], B0=theta[1], Bdel=theta[2], B2=theta[3],tnd=theta[4], tnd_sd=theta[5], stim_strength_bias=theta[6], y0=theta[7], plaw=theta[8], dt=0.0005)
dots=pd.read_csv('dots.csv')
tmp=sorted(dots.color_coh.unique())
i2=0
for i in range(0,len(np.unique(simdata[:,0]))):
    simdata[simdata[:,0]==simdata[i2,0],0]=tmp[i]
    i2=i2+np.sum(simdata[:,0]==tmp[i])
#pickle.dump(simdata, open('simulateddotsdata.p','wb'))

# %% [markdown]
## generate 1000 starting points for full model (to fit to simulated food data)

# %% [code]
scipy.random.seed(2964)
theta_init=np.zeros([1000,9])
for i in range(1000):
        k=scipy.random.uniform(0, 10)
        b0=scipy.random.uniform(0, 10)
        bdel=scipy.random.uniform(0, 3)
        b2=scipy.random.uniform(0, 3)
        tnd=scipy.random.uniform(0, 2)
        tndsd=scipy.random.uniform(0.001, 0.2)
        bias=scipy.random.uniform(-1.5, 1.5)
        plaw=scipy.random.uniform(0.5001, 1.4999)
        theta_init[i]=[k,b0,bdel,b2,tnd,tndsd,bias,0,plaw]
        pickle.dump(theta_init,open('param_recovery/simthetafood_init_1000starting.p','wb'))

# %% [markdown]
## generate 1000 starting points for full model (to fit to simulated dots data)

# %% [code]
scipy.random.seed(7264)
theta_init=np.zeros([1000,9])
for i in range(1000):
        k=scipy.random.uniform(0, 10)
        b0=scipy.random.uniform(0, 10)
        bdel=scipy.random.uniform(0, 3)
        b2=scipy.random.uniform(0, 3)
        tnd=scipy.random.uniform(0, 2)
        tndsd=scipy.random.uniform(0.001, 0.2)
        bias=scipy.random.uniform(-1.5, 1.5)
        plaw=scipy.random.uniform(0.5001, 1.4999)
        theta_init[i]=[k,b0,bdel,b2,tnd,tndsd,bias,0,plaw]
        pickle.dump(theta_init,open('param_recovery/simthetadots_init_1000starting.p','wb'))

# %% [markdown]
## Fits using 1000 starting points was done on HPC
### Load output of fits to simulated perceptual data using 1000 staring points

# %% [code]
thetasimdots=pd.DataFrame([],columns=['Unnamed: 0', 'iteration', 'nll', 'k_init', 'b0_init', 'bdel_init',
                                      'b2_init', 'tnd_init', 'tndsd_init', 'bias_init', 'y0_init','plaw_init',
                                      'k', 'b0', 'bdel', 'b2', 'tnd', 'tndsd', 'bias', 'y0','plaw'])
for f in glob.glob('param_recovery/thetasim_dots_iter_*.csv'):
    tmp=pd.read_csv(f)
    thetasimdots=thetasimdots.append(tmp,ignore_index=True)

# %% [markdown]
## Plot 10 random starting points and best fit parameter values for the best fit among each of 10 sets of 100 starting points
## Figure 2—figure supplement 3

# %% [code]
[thetadots,foptdots]=pickle.load(open('thetadotscombined.p','rb'),encoding='latin1')
sns.set_style('white')
sns.set_style('ticks')
sns.set_context('paper',font_scale=3)
count=0
for s in range(10):
    tmp=thetasimdots.loc[(thetasimdots.iteration>count) & (thetasimdots.iteration<count+100)]
    tmp2=tmp.loc[tmp.nll==tmp.nll.min()]
    tmp2=tmp2.reset_index()
    plt.plot([tmp2.k_init[0],tmp2.k[0]],[tmp2.b0_init[0],tmp2.b0[0]],color='grey',linewidth=1)
    count=count+100
plt.plot(thetadots[0],thetadots[1],'ro',markersize=10)
plt.xlabel(r'$\kappa$')
plt.ylabel(r'$B_0$')
plt.xlim(-0.01,10.01)
plt.ylim(-0.01,10.01)
plt.title('k and B0 for perceptual')
sns.despine()


# %% [code]
count=0
for s in range(10):
    tmp=thetasimdots.loc[(thetasimdots.iteration>count) & (thetasimdots.iteration<count+100)]
    tmp2=tmp.loc[tmp.nll==tmp.nll.min()]
    tmp2=tmp2.reset_index()
    plt.plot([tmp2.bdel_init[0],tmp2.bdel[0]],[tmp2.b2_init[0],tmp2.b2[0]],color='grey',linewidth=1)
    count=count+100
plt.plot(thetadots[2],thetadots[3],'ro',markersize=10)
plt.xlabel(r'$B_{del}$')
plt.ylabel(r'$B_2$')
plt.xlim(-0.01,3.01)
plt.ylim(-0.01,3.01)
plt.title('Bdel and B2 for perceptual')
sns.despine()

# %% [code]
count=0
for s in range(10):
    tmp=thetasimdots.loc[(thetasimdots.iteration>count) & (thetasimdots.iteration<count+100)]
    tmp2=tmp.loc[tmp.nll==tmp.nll.min()]
    tmp2=tmp2.reset_index()
    plt.plot([tmp2.tnd_init[0],tmp2.tnd[0]],[tmp2.tndsd_init[0],tmp2.tndsd[0]],color='grey',linewidth=1)
    count=count+100
plt.plot(thetadots[4],thetadots[5],'ro',markersize=10)
plt.xlabel(r'$t_{nd}$')
plt.ylabel(r'$\sigma_{tnd}$')
plt.xlim(.29,2.01)
plt.ylim(0.0001,.201)
plt.title('tnd and tnd_sd for perceptual')
sns.despine()

# %% [code]
count=0
for s in range(10):
    tmp=thetasimdots.loc[(thetasimdots.iteration>count) & (thetasimdots.iteration<count+100)]
    tmp2=tmp.loc[tmp.nll==tmp.nll.min()]
    tmp2=tmp2.reset_index()
    plt.plot([tmp2.bias_init[0],tmp2.bias[0]],[tmp2.plaw_init[0],tmp2.plaw[0]],color='grey',linewidth=1)
    count=count+100
plt.plot(thetadots[6],thetadots[8],'ro',markersize=10)
plt.xlabel(r'$Bias$')
plt.ylabel(r'$Plaw$')
plt.xlim(-1.5,1.5)
plt.ylim(0.499,1.501)
plt.title('Bias and Plaw for perceptual')
sns.despine()

# %% [markdown]
### Load output of fits to simulated value-based data using 1000 staring points

# %% [code]
thetasimfood=pd.DataFrame([],columns=['Unnamed: 0', 'iteration', 'nll', 'k_init', 'b0_init', 'bdel_init',
                                      'b2_init', 'tnd_init', 'tndsd_init', 'bias_init', 'y0_init','plaw_init',
                                      'k', 'b0', 'bdel', 'b2', 'tnd', 'tndsd', 'bias', 'y0','plaw'])
for f in glob.glob('param_recovery/thetasim_food_iter_*.csv'):
    tmp=pd.read_csv(f)
    thetasimfood=thetasimfood.append(tmp,ignore_index=True)

# %% [code]
[thetadots,foptdots]=pickle.load(open('thetafoodcombined.p','rb'),encoding='latin1')
sns.set_style('white')
sns.set_style('ticks')
sns.set_context('paper',font_scale=3)
count=0
for s in range(10):
    tmp=thetasimfood.loc[(thetasimfood.iteration>count) & (thetasimfood.iteration<count+100)]
    tmp2=tmp.loc[tmp.nll==tmp.nll.min()]
    tmp2=tmp2.reset_index()
    plt.plot([tmp2.k_init[0],tmp2.k[0]],[tmp2.b0_init[0],tmp2.b0[0]],color='grey',linewidth=1)
    count=count+100
plt.plot(thetadots[0],thetadots[1],'ro',markersize=10)
plt.xlabel(r'$\kappa$')
plt.ylabel(r'$B_0$')
plt.xlim(-0.01,10.01)
plt.ylim(-0.01,10.01)
plt.title('k and B0 for value-based')
sns.despine()

# %% [code]
count=0
for s in range(10):
    tmp=thetasimfood.loc[(thetasimfood.iteration>count) & (thetasimfood.iteration<count+100)]
    tmp2=tmp.loc[tmp.nll==tmp.nll.min()]
    tmp2=tmp2.reset_index()
    plt.plot([tmp2.bdel_init[0],tmp2.bdel[0]],[tmp2.b2_init[0],tmp2.b2[0]],color='grey',linewidth=1)
    count=count+100
plt.plot(thetadots[2],thetadots[3],'ro',markersize=10)
plt.xlabel(r'$B_{del}$')
plt.ylabel(r'$B_2$')
plt.xlim(-0.01,3.01)
plt.ylim(-0.01,3.01)
plt.title('Bdel and B2 for value-based')
sns.despine()

# %% [code]
count=0
for s in range(10):
    tmp=thetasimfood.loc[(thetasimfood.iteration>count) & (thetasimfood.iteration<count+100)]
    tmp2=tmp.loc[tmp.nll==tmp.nll.min()]
    tmp2=tmp2.reset_index()
    plt.plot([tmp2.tnd_init[0],tmp2.tnd[0]],[tmp2.tndsd_init[0],tmp2.tndsd[0]],color='grey',linewidth=1)
    count=count+100
plt.plot(thetadots[4],thetadots[5],'ro',markersize=10)
plt.xlabel(r'$t_{nd}$')
plt.ylabel(r'$\sigma_{tnd}$')
plt.xlim(.29,2.01)
plt.ylim(0.0001,.201)
plt.title('tnd and tnd_sd for value-based')
sns.despine()

# %% [code]
count=0
for s in range(10):
    tmp=thetasimfood.loc[(thetasimfood.iteration>count) & (thetasimfood.iteration<count+100)]
    tmp2=tmp.loc[tmp.nll==tmp.nll.min()]
    tmp2=tmp2.reset_index()
    plt.plot([tmp2.bias_init[0],tmp2.bias[0]],[tmp2.plaw_init[0],tmp2.plaw[0]],color='grey',linewidth=1)
    count=count+100
plt.plot(thetadots[6],thetadots[8],'ro',markersize=10)
plt.xlabel(r'$Bias$')
plt.ylabel(r'$Plaw$')
plt.xlim(-1.5,1.5)
plt.ylim(0.499,1.501)
plt.title('Bias and Plaw for value-based')
sns.despine()
