# Supplementary material for: The hippocampus supports deliberation during value-based decisions
Source: eLife. 2019 Jul 3;8:e46080. doi: 10.7554/eLife.46080 (PMC6693920; doi:10.7554/eLife.46080)
Supplement: Figure 2—source data 2. — The file contains seven columns; subject ID, signed color coherence, pblue, response ('#3'=left, '$4'), reaction time, button order (one means blue requires a left response, two means blue requires a right response), and whether the participant chose blue. [file elife-46080-fig2-data2.csv]

subjid	color_coh	prop	response	RT	button_order	choseblue
MDMRT_002	0.25	0.562177	4$	1.10021	1	FALSE
MDMRT_002	1	0.731059	3#	0.704925	1	TRUE
MDMRT_002	-0.125	0.468791	4$	0.991489	1	FALSE
MDMRT_002	-0.5	0.377541	4$	1.108194	1	FALSE
MDMRT_002	2	0.880797	3#	0.645839	1	TRUE
MDMRT_002	-0.5	0.377541	4$	0.680471	1	FALSE
MDMRT_002	-0.125	0.468791	3#	1.494125	1	TRUE
MDMRT_002	-2	0.119203	4$	0.65071	1	FALSE
MDMRT_002	-0.25	0.437823	4$	1.082368	1	FALSE
MDMRT_002	0.25	0.562177	3#	0.957177	1	TRUE
MDMRT_002	-2	0.119203	4$	0.670878	1	FALSE
MDMRT_002	1	0.731059	3#	0.802417	1	TRUE
MDMRT_002	0	0.5	4$	1.102136	1	FALSE
MDMRT_002	1	0.731059	3#	0.957948	1	TRUE
MDMRT_002	0.5	0.622459	3#	1.133003	1	TRUE
MDMRT_002	-0.25	0.437823	4$	1.241911	1	FALSE
MDMRT_002	0	0.5	3#	1.180332	1	TRUE
MDMRT_002	0	0.5	3#	1.492135	1	TRUE
MDMRT_002	-0.5	0.377541	4$	0.6799	1	FALSE
MDMRT_002	1	0.731059	4$	0.726536	1	FALSE
MDMRT_002	-0.125	0.468791	4$	1.200911	1	FALSE
MDMRT_002	-0.25	0.437823	4$	1.131231	1	FALSE
MDMRT_002	0	0.5	4$	1.477786	1	FALSE
MDMRT_002	-2	0.119203	4$	0.629418	1	FALSE
MDMRT_002	0.25	0.562177	4$	1.641099	1	FALSE
MDMRT_002	-0.25	0.437823	4$	1.329342	1	FALSE
MDMRT_002	-2	0.119203	4$	0.728057	1	FALSE
MDMRT_002	2	0.880797	3#	0.759856	1	TRUE
MDMRT_002	0.5	0.622459	3#	0.863415	1	TRUE
MDMRT_002	-2	0.119203	4$	0.681023	1	FALSE
MDMRT_002	0	0.5	3#	1.035735	1	TRUE
MDMRT_002	-0.25	0.437823	4$	1.528125	1	FALSE
MDMRT_002	-2	0.119203	4$	0.600701	1	FALSE
MDMRT_002	0	0.5	4$	1.110025	1	FALSE
MDMRT_002	-2	0.119203	4$	0.580555	1	FALSE
MDMRT_002	0	0.5	3#	1.212118	1	TRUE
MDMRT_002	2	0.880797	3#	0.609879	1	TRUE
MDMRT_002	0.25	0.562177	3#	1.591428	1	TRUE
MDMRT_002	0.5	0.622459	3#	1.743104	1	TRUE
MDMRT_002	2	0.880797	3#	0.585754	1	TRUE
MDMRT_002	-0.25	0.437823	4$	2.054384	1	FALSE
MDMRT_002	-0.125	0.468791	3#	1.874045	1	TRUE
MDMRT_002	0.5	0.622459	3#	0.746474	1	TRUE
MDMRT_002	0.25	0.562177	3#	1.281151	1	TRUE
MDMRT_002	0.5	0.622459	3#	1.315791	1	TRUE
MDMRT_002	0.5	0.622459	3#	1.703447	1	TRUE
MDMRT_002	2	0.880797	3#	0.684114	1	TRUE
MDMRT_002	1	0.731059	3#	0.88683	1	TRUE
MDMRT_002	0	0.5	4$	0.895487	1	FALSE
MDMRT_002	1	0.731059	3#	0.862843	1	TRUE
MDMRT_002	0	0.5	3#	1.6796	1	TRUE
MDMRT_002	2	0.880797	3#	0.625151	1	TRUE
MDMRT_002	-2	0.119203	4$	1.305948	1	FALSE
MDMRT_002	0.5	0.622459	3#	0.902414	1	TRUE
MDMRT_002	0.125	0.531209	4$	1.031108	1	FALSE
MDMRT_002	1	0.731059	3#	0.878797	1	TRUE
MDMRT_002	2	0.880797	3#	0.710219	1	TRUE
MDMRT_002	-2	0.119203	4$	0.740113	1	FALSE
MDMRT_002	-2	0.119203	4$	0.951864	1	FALSE
MDMRT_002	-0.25	0.437823	4$	1.301082	1	FALSE
MDMRT_002	1	0.731059	3#	0.768788	1	TRUE
MDMRT_002	0.25	0.562177	3#	1.48744	1	TRUE
MDMRT_002	-1	0.268941	4$	0.959288	1	FALSE
MDMRT_002	0.5	0.622459	3#	1.47134	1	TRUE
MDMRT_002	0.5	0.622459	3#	1.584794	1	TRUE
MDMRT_002	0.125	0.531209	3#	1.3384	1	TRUE
MDMRT_002	-0.25	0.437823	4$	0.737185	1	FALSE
MDMRT_002	-0.25	0.437823	4$	1.112747	1	FALSE
MDMRT_002	0	0.5	4$	0.852724	1	FALSE
MDMRT_002	1	0.731059	3#	0.682595	1	TRUE
MDMRT_002	-0.5	0.377541	4$	0.717023	1	FALSE
MDMRT_002	0.25	0.562177	3#	1.074389	1	TRUE
MDMRT_002	-2	0.119203	4$	0.663111	1	FALSE
MDMRT_002	0.125	0.531209	4$	1.015488	1	FALSE
MDMRT_002	0.5	0.622459	3#	0.814941	1	TRUE
MDMRT_002	-0.25	0.437823	4$	1.060489	1	FALSE
MDMRT_002	-1	0.268941	4$	0.63298	1	FALSE
MDMRT_002	-0.5	0.377541	4$	0.674461	1	FALSE
MDMRT_002	-0.5	0.377541	4$	1.376943	1	FALSE
MDMRT_002	1	0.731059	4$	0.936921	1	FALSE
MDMRT_002	0.125	0.531209	4$	1.083396	1	FALSE
MDMRT_002	0.125	0.531209	3#	0.945113	1	TRUE
MDMRT_002	-0.5	0.377541	4$	0.81896	1	FALSE
MDMRT_002	0.25	0.562177	3#	1.217454	1	TRUE
MDMRT_002	0	0.5	4$	1.916115	1	FALSE
MDMRT_002	-1	0.268941	4$	0.573965	1	FALSE
MDMRT_002	0.125	0.531209	3#	1.022544	1	TRUE
MDMRT_002	-0.125	0.468791	4$	1.383851	1	FALSE
MDMRT_002	0	0.5	3#	1.637523	1	TRUE
MDMRT_002	0.125	0.531209	3#	1.809819	1	TRUE
MDMRT_002	2	0.880797	3#	1.366834	1	TRUE
MDMRT_002	-2	0.119203	4$	1.74849	1	FALSE
MDMRT_002	0	0.5	4$	0.999814	1	FALSE
MDMRT_002	2	0.880797	3#	0.771547	1	TRUE
MDMRT_002	0.25	0.562177	3#	2.277691	1	TRUE
MDMRT_002	-2	0.119203	4$	0.623224	1	FALSE
MDMRT_002	0.25	0.562177	3#	1.511967	1	TRUE
MDMRT_002	1	0.731059	3#	1.602822	1	TRUE
MDMRT_002	-0.125	0.468791	4$	1.160165	1	FALSE
MDMRT_002	2	0.880797	3#	0.738933	1	TRUE
MDMRT_002	0	0.5	4$	1.088291	1	FALSE
MDMRT_002	0	0.5	4$	1.944555	1	FALSE
MDMRT_002	1	0.731059	3#	1.146098	1	TRUE
MDMRT_002	0	0.5	4$	1.249864	1	FALSE
MDMRT_002	0.5	0.622459	4$	0.724459	1	FALSE
MDMRT_002	0.5	0.622459	3#	1.31191	1	TRUE
MDMRT_002	-1	0.268941	4$	0.722146	1	FALSE
MDMRT_002	-0.125	0.468791	4$	1.664485	1	FALSE
MDMRT_002	2	0.880797	3#	0.770103	1	TRUE
MDMRT_002	-0.5	0.377541	4$	0.991402	1	FALSE
MDMRT_002	0	0.5	3#	1.494938	1	TRUE
MDMRT_002	-2	0.119203	4$	0.878548	1	FALSE
MDMRT_002	0.5	0.622459	4$	1.000807	1	FALSE
MDMRT_002	-0.25	0.437823	4$	1.525207	1	FALSE
MDMRT_002	-0.25	0.437823	4$	0.895896	1	FALSE
MDMRT_002	0.25	0.562177	4$	2.195486	1	FALSE
MDMRT_002	-0.25	0.437823	4$	1.336055	1	FALSE
MDMRT_002	-0.5	0.377541	4$	0.778488	1	FALSE
MDMRT_002	-0.25	0.437823	4$	0.866143	1	FALSE
MDMRT_002	0.25	0.562177	4$	1.664955	1	FALSE
MDMRT_002	1	0.731059	3#	1.318499	1	TRUE
MDMRT_002	2	0.880797	3#	0.706071	1	TRUE
MDMRT_002	-0.125	0.468791	4$	1.235894	1	FALSE
MDMRT_002	2	0.880797	3#	0.798525	1	TRUE
MDMRT_002	-2	0.119203	4$	0.757859	1	FALSE
MDMRT_002	-2	0.119203	4$	0.602391	1	FALSE
MDMRT_002	2	0.880797	3#	1.147247	1	TRUE
MDMRT_002	2	0.880797	3#	0.79394	1	TRUE
MDMRT_002	0.125	0.531209	3#	1.04955	1	TRUE
MDMRT_002	0	0.5	4$	0.94619	1	FALSE
MDMRT_002	-2	0.119203	4$	0.670937	1	FALSE
MDMRT_002	-0.125	0.468791	4$	0.63955	1	FALSE
MDMRT_002	0.5	0.622459	3#	1.226109	1	TRUE
MDMRT_002	-0.125	0.468791	4$	1.304648	1	FALSE
MDMRT_002	-0.25	0.437823	4$	1.04446	1	FALSE
MDMRT_002	-0.125	0.468791	4$	0.967129	1	FALSE
MDMRT_002	-1	0.268941	4$	0.853719	1	FALSE
MDMRT_002	-0.125	0.468791	4$	1.476485	1	FALSE
MDMRT_002	1	0.731059	3#	0.942212	1	TRUE
MDMRT_002	0.25	0.562177	4$	0.721886	1	FALSE
MDMRT_002	-0.5	0.377541	4$	1.540215	1	FALSE
MDMRT_002	0.5	0.622459	3#	0.836912	1	TRUE
MDMRT_002	-0.125	0.468791	3#	1.248292	1	TRUE
MDMRT_002	-0.125	0.468791	4$	0.911618	1	FALSE
MDMRT_002	1	0.731059	3#	0.824946	1	TRUE
MDMRT_002	0.125	0.531209	3#	1.742482	1	TRUE
MDMRT_002	-1	0.268941	4$	0.668589	1	FALSE
MDMRT_002	0	0.5	4$	1.459399	1	FALSE
MDMRT_002	-0.25	0.437823	4$	0.90594	1	FALSE
MDMRT_002	0	0.5	4$	1.319461	1	FALSE
MDMRT_002	0	0.5	3#	0.689917	1	TRUE
MDMRT_002	0.25	0.562177	3#	0.694139	1	TRUE
MDMRT_002	-0.125	0.468791	4$	0.659431	1	FALSE
MDMRT_002	-0.5	0.377541	4$	0.527135	1	FALSE
MDMRT_002	-0.5	0.377541	4$	0.616226	1	FALSE
MDMRT_002	-1	0.268941	4$	0.483804	1	FALSE
MDMRT_002	0.125	0.531209	4$	0.480945	1	FALSE
MDMRT_002	0.25	0.562177	3#	0.583806	1	TRUE
MDMRT_002	-2	0.119203	4$	0.601404	1	FALSE
MDMRT_002	-0.125	0.468791	4$	2.442073	1	FALSE
MDMRT_002	-0.5	0.377541	4$	0.720938	1	FALSE
MDMRT_002	0	0.5	4$	1.325494	1	FALSE
MDMRT_002	0	0.5	4$	0.729106	1	FALSE
MDMRT_002	-2	0.119203	4$	0.600773	1	FALSE
MDMRT_002	1	0.731059	3#	0.957519	1	TRUE
MDMRT_002	0	0.5	3#	0.975135	1	TRUE
MDMRT_002	-0.5	0.377541	3#	0.589944	1	TRUE
MDMRT_002	2	0.880797	3#	0.767489	1	TRUE
MDMRT_002	-2	0.119203	4$	0.593144	1	FALSE
MDMRT_002	2	0.880797	3#	0.689909	1	TRUE
MDMRT_002	-2	0.119203	4$	0.640321	1	FALSE
MDMRT_002	0	0.5	4$	1.536914	1	FALSE
MDMRT_002	-2	0.119203	4$	0.545546	1	FALSE
MDMRT_002	-0.25	0.437823	4$	0.784017	1	FALSE
MDMRT_002	-0.125	0.468791	4$	2.190887	1	FALSE
MDMRT_002	0.25	0.562177	3#	1.309549	1	TRUE
MDMRT_002	2	0.880797	3#	0.492144	1	TRUE
MDMRT_002	-1	0.268941	4$	0.678867	1	FALSE
MDMRT_002	0.25	0.562177	3#	1.723028	1	TRUE
MDMRT_002	0	0.5	4$	1.019895	1	FALSE
MDMRT_002	0	0.5	4$	1.633161	1	FALSE
MDMRT_002	-2	0.119203	4$	0.73187	1	FALSE
MDMRT_002	-1	0.268941	4$	0.750304	1	FALSE
MDMRT_002	-0.25	0.437823	3#	0.928939	1	TRUE
MDMRT_002	-1	0.268941	4$	0.636312	1	FALSE
MDMRT_002	0.25	0.562177	3#	1.799991	1	TRUE
MDMRT_002	0.125	0.531209	4$	2.041606	1	FALSE
MDMRT_002	0.5	0.622459	3#	1.338659	1	TRUE
MDMRT_002	0	0.5	3#	1.762778	1	TRUE
MDMRT_002	0.5	0.622459	3#	1.150507	1	TRUE
MDMRT_002	-0.125	0.468791	4$	1.532957	1	FALSE
MDMRT_002	0.125	0.531209	3#	1.16455	1	TRUE
MDMRT_002	-0.125	0.468791	4$	2.070211	1	FALSE
MDMRT_002	0	0.5	4$	0.752444	1	FALSE
MDMRT_002	-0.5	0.377541	4$	0.670967	1	FALSE
MDMRT_002	0	0.5	3#	1.513216	1	TRUE
MDMRT_003	0	0.5	3#	0.705977	2	FALSE
MDMRT_003	0.5	0.622459	4$	0.995044	2	TRUE
MDMRT_003	0.125	0.531209	3#	0.861548	2	FALSE
MDMRT_003	-0.25	0.437823	3#	0.706255	2	FALSE
MDMRT_003	-0.5	0.377541	3#	0.750853	2	FALSE
MDMRT_003	0.5	0.622459	4$	0.712196	2	TRUE
MDMRT_003	0	0.5	3#	0.986444	2	FALSE
MDMRT_003	-2	0.119203	3#	0.607889	2	FALSE
MDMRT_003	0	0.5	3#	1.091328	2	FALSE
MDMRT_003	1	0.731059	4$	0.765662	2	TRUE
MDMRT_003	-0.5	0.377541	3#	0.771167	2	FALSE
MDMRT_003	1	0.731059	4$	0.916878	2	TRUE
MDMRT_003	0	0.5	3#	0.740525	2	FALSE
MDMRT_003	0.125	0.531209	3#	1.082199	2	FALSE
MDMRT_003	1	0.731059	4$	0.682959	2	TRUE
MDMRT_003	-0.5	0.377541	3#	0.626343	2	FALSE
MDMRT_003	0	0.5	3#	1.264878	2	FALSE
MDMRT_003	0.25	0.562177	4$	0.961576	2	TRUE
MDMRT_003	-2	0.119203	3#	0.535193	2	FALSE
MDMRT_003	-0.25	0.437823	3#	0.705561	2	FALSE
MDMRT_003	1	0.731059	4$	0.775104	2	TRUE
MDMRT_003	-0.25	0.437823	3#	1.100426	2	FALSE
MDMRT_003	0	0.5	3#	0.813172	2	FALSE
MDMRT_003	-0.5	0.377541	3#	0.683436	2	FALSE
MDMRT_003	0.5	0.622459	4$	1.070192	2	TRUE
MDMRT_003	-0.125	0.468791	3#	0.856565	2	FALSE
MDMRT_003	-0.125	0.468791	3#	0.795901	2	FALSE
MDMRT_003	0.5	0.622459	4$	0.777349	2	TRUE
MDMRT_003	-0.5	0.377541	3#	0.656392	2	FALSE
MDMRT_003	0	0.5	3#	0.945661	2	FALSE
MDMRT_003	1	0.731059	4$	0.678331	2	TRUE
MDMRT_003	0.5	0.622459	3#	0.971306	2	FALSE
MDMRT_003	-0.25	0.437823	3#	0.674392	2	FALSE
MDMRT_003	0	0.5	3#	0.941333	2	FALSE
MDMRT_003	1	0.731059	4$	0.588345	2	TRUE
MDMRT_003	-1	0.268941	3#	0.577895	2	FALSE
MDMRT_003	-0.5	0.377541	3#	0.8322	2	FALSE
MDMRT_003	-0.125	0.468791	3#	0.585932	2	FALSE
MDMRT_003	2	0.880797	4$	0.577236	2	TRUE
MDMRT_003	2	0.880797	4$	0.51865	2	TRUE
MDMRT_003	-2	0.119203	3#	0.516866	2	FALSE
MDMRT_003	-0.125	0.468791	3#	0.850226	2	FALSE
MDMRT_003	0	0.5	3#	0.962618	2	FALSE
MDMRT_003	0.125	0.531209	3#	1.355259	2	FALSE
MDMRT_003	1	0.731059	4$	0.664978	2	TRUE
MDMRT_003	-2	0.119203	3#	0.545194	2	FALSE
MDMRT_003	1	0.731059	4$	0.780524	2	TRUE
MDMRT_003	0	0.5	3#	0.878203	2	FALSE
MDMRT_003	-1	0.268941	3#	0.481939	2	FALSE
MDMRT_003	-2	0.119203	3#	0.555526	2	FALSE
MDMRT_003	0	0.5	4$	1.4947	2	TRUE
MDMRT_003	-2	0.119203	3#	0.52026	2	FALSE
MDMRT_003	2	0.880797	4$	0.543883	2	TRUE
MDMRT_003	0	0.5	3#	0.981388	2	FALSE
MDMRT_003	0.5	0.622459	4$	0.842964	2	TRUE
MDMRT_003	0.25	0.562177	4$	1.031612	2	TRUE
MDMRT_003	-0.5	0.377541	3#	0.80823	2	FALSE
MDMRT_003	0	0.5	3#	1.580964	2	FALSE
MDMRT_003	1	0.731059	4$	0.579542	2	TRUE
MDMRT_003	-1	0.268941	3#	0.617107	2	FALSE
MDMRT_003	-0.25	0.437823	3#	0.762569	2	FALSE
MDMRT_003	0.5	0.622459	3#	1.077193	2	FALSE
MDMRT_003	-1	0.268941	3#	0.678849	2	FALSE
MDMRT_003	0	0.5	3#	1.178573	2	FALSE
MDMRT_003	1	0.731059	4$	0.649185	2	TRUE
MDMRT_003	2	0.880797	4$	0.474504	2	TRUE
MDMRT_003	0.25	0.562177	3#	1.415014	2	FALSE
MDMRT_003	-2	0.119203	3#	0.53686	2	FALSE
MDMRT_003	-0.25	0.437823	3#	0.707047	2	FALSE
MDMRT_003	-1	0.268941	3#	0.658903	2	FALSE
MDMRT_003	0.5	0.622459	4$	1.108649	2	TRUE
MDMRT_003	1	0.731059	4$	0.764265	2	TRUE
MDMRT_003	0.5	0.622459	4$	0.908981	2	TRUE
MDMRT_003	0.5	0.622459	3#	1.155558	2	FALSE
MDMRT_003	1	0.731059	4$	0.581196	2	TRUE
MDMRT_003	-1	0.268941	3#	0.630918	2	FALSE
MDMRT_003	0.125	0.531209	3#	1.196528	2	FALSE
MDMRT_003	2	0.880797	4$	0.623189	2	TRUE
MDMRT_003	-0.125	0.468791	3#	0.582525	2	FALSE
MDMRT_003	-0.125	0.468791	3#	0.996174	2	FALSE
MDMRT_003	-0.25	0.437823	3#	0.765954	2	FALSE
MDMRT_003	-0.125	0.468791	3#	0.791574	2	FALSE
MDMRT_003	-0.125	0.468791	3#	0.866925	2	FALSE
MDMRT_003	1	0.731059	4$	0.720525	2	TRUE
MDMRT_003	0.25	0.562177	3#	0.582089	2	FALSE
MDMRT_003	-2	0.119203	3#	0.50063	2	FALSE
MDMRT_003	0.5	0.622459	4$	1.024689	2	TRUE
MDMRT_003	0.5	0.622459	3#	1.07465	2	FALSE
MDMRT_003	-0.25	0.437823	3#	0.881968	2	FALSE
MDMRT_003	0	0.5	3#	0.896187	2	FALSE
MDMRT_003	1	0.731059	4$	0.921792	2	TRUE
MDMRT_003	0.25	0.562177	3#	0.577208	2	FALSE
MDMRT_003	-0.125	0.468791	3#	0.655518	2	FALSE
MDMRT_003	-2	0.119203	3#	0.567854	2	FALSE
MDMRT_003	2	0.880797	4$	0.574202	2	TRUE
MDMRT_003	0.125	0.531209	3#	0.679734	2	FALSE
MDMRT_003	-0.125	0.468791	3#	0.813303	2	FALSE
MDMRT_003	-1	0.268941	3#	0.540559	2	FALSE
MDMRT_003	0	0.5	3#	0.849059	2	FALSE
MDMRT_003	0.25	0.562177	4$	0.446461	2	TRUE
MDMRT_003	0.25	0.562177	3#	0.852884	2	FALSE
MDMRT_003	-1	0.268941	3#	0.60906	2	FALSE
MDMRT_003	-0.5	0.377541	3#	0.569469	2	FALSE
MDMRT_003	-1	0.268941	3#	1.015974	2	FALSE
MDMRT_003	0.5	0.622459	4$	0.914556	2	TRUE
MDMRT_003	2	0.880797	4$	0.648197	2	TRUE
MDMRT_003	1	0.731059	4$	0.510965	2	TRUE
MDMRT_003	2	0.880797	4$	0.489667	2	TRUE
MDMRT_003	-0.125	0.468791	3#	0.549196	2	FALSE
MDMRT_003	-0.25	0.437823	3#	0.634836	2	FALSE
MDMRT_003	0	0.5	3#	0.899627	2	FALSE
MDMRT_003	-0.125	0.468791	3#	1.055258	2	FALSE
MDMRT_003	-0.5	0.377541	3#	0.590938	2	FALSE
MDMRT_003	-0.25	0.437823	3#	0.540556	2	FALSE
MDMRT_003	2	0.880797	4$	0.560885	2	TRUE
MDMRT_003	-1	0.268941	3#	0.746559	2	FALSE
MDMRT_003	-0.5	0.377541	3#	1.157196	2	FALSE
MDMRT_003	0.25	0.562177	3#	1.060951	2	FALSE
MDMRT_003	-0.5	0.377541	3#	0.658534	2	FALSE
MDMRT_003	0	0.5	3#	0.910251	2	FALSE
MDMRT_003	-2	0.119203	3#	0.73795	2	FALSE
MDMRT_003	0	0.5	4$	1.273196	2	TRUE
MDMRT_003	-0.5	0.377541	3#	0.895923	2	FALSE
MDMRT_003	2	0.880797	4$	0.645564	2	TRUE
MDMRT_003	0	0.5	3#	0.785241	2	FALSE
MDMRT_003	0.5	0.622459	4$	0.827528	2	TRUE
MDMRT_003	2	0.880797	4$	0.611245	2	TRUE
MDMRT_003	-0.5	0.377541	3#	0.724993	2	FALSE
MDMRT_003	0	0.5	3#	1.009325	2	FALSE
MDMRT_003	1	0.731059	4$	0.70366	2	TRUE
MDMRT_003	0.125	0.531209	3#	0.899989	2	FALSE
MDMRT_003	2	0.880797	4$	0.543262	2	TRUE
MDMRT_003	-0.125	0.468791	3#	1.188572	2	FALSE
MDMRT_003	1	0.731059	4$	0.570837	2	TRUE
MDMRT_003	0.25	0.562177	4$	0.932198	2	TRUE
MDMRT_003	2	0.880797	4$	0.481529	2	TRUE
MDMRT_003	1	0.731059	4$	1.006642	2	TRUE
MDMRT_003	-2	0.119203	3#	0.636892	2	FALSE
MDMRT_003	0.25	0.562177	4$	0.590203	2	TRUE
MDMRT_003	-0.25	0.437823	3#	0.685351	2	FALSE
MDMRT_003	0	0.5	3#	0.987321	2	FALSE
MDMRT_003	-0.25	0.437823	3#	0.983875	2	FALSE
MDMRT_003	1	0.731059	4$	0.589538	2	TRUE
MDMRT_003	2	0.880797	4$	0.652405	2	TRUE
MDMRT_003	0.125	0.531209	3#	0.908641	2	FALSE
MDMRT_003	-0.5	0.377541	3#	0.654874	2	FALSE
MDMRT_003	-0.25	0.437823	3#	0.893317	2	FALSE
MDMRT_003	0	0.5	3#	0.908642	2	FALSE
MDMRT_003	-0.25	0.437823	3#	0.806076	2	FALSE
MDMRT_003	-0.5	0.377541	3#	0.604343	2	FALSE
MDMRT_003	0.125	0.531209	3#	0.845913	2	FALSE
MDMRT_003	2	0.880797	4$	0.587181	2	TRUE
MDMRT_003	0	0.5	3#	0.810556	2	FALSE
MDMRT_003	-0.25	0.437823	3#	0.81902	2	FALSE
MDMRT_003	0	0.5	3#	0.791165	2	FALSE
MDMRT_003	-1	0.268941	3#	0.63692	2	FALSE
MDMRT_003	-0.25	0.437823	3#	0.96356	2	FALSE
MDMRT_003	-0.125	0.468791	3#	0.875949	2	FALSE
MDMRT_003	-0.25	0.437823	3#	0.887986	2	FALSE
MDMRT_003	-0.125	0.468791	3#	1.134412	2	FALSE
MDMRT_003	0.25	0.562177	4$	1.450064	2	TRUE
MDMRT_003	0	0.5	4$	1.746774	2	TRUE
MDMRT_003	0	0.5	3#	0.693266	2	FALSE
MDMRT_003	0.5	0.622459	4$	0.637945	2	TRUE
MDMRT_003	-0.125	0.468791	3#	1.036259	2	FALSE
MDMRT_003	-0.5	0.377541	3#	0.834419	2	FALSE
MDMRT_003	-0.5	0.377541	3#	0.691201	2	FALSE
MDMRT_003	0	0.5	3#	1.164901	2	FALSE
MDMRT_003	-1	0.268941	3#	0.557528	2	FALSE
MDMRT_003	0	0.5	3#	0.925474	2	FALSE
MDMRT_003	2	0.880797	4$	0.594982	2	TRUE
MDMRT_003	2	0.880797	4$	0.543621	2	TRUE
MDMRT_003	0	0.5	3#	1.163175	2	FALSE
MDMRT_003	-0.25	0.437823	3#	0.948912	2	FALSE
MDMRT_003	0.25	0.562177	4$	0.929524	2	TRUE
MDMRT_003	0	0.5	3#	1.015257	2	FALSE
MDMRT_003	2	0.880797	4$	0.547913	2	TRUE
MDMRT_003	0.125	0.531209	4$	1.304592	2	TRUE
MDMRT_003	0	0.5	3#	0.870191	2	FALSE
MDMRT_003	2	0.880797	4$	0.54297	2	TRUE
MDMRT_003	-0.125	0.468791	3#	0.872567	2	FALSE
MDMRT_003	2	0.880797	4$	0.616865	2	TRUE
MDMRT_003	2	0.880797	4$	0.780192	2	TRUE
MDMRT_003	1	0.731059	4$	0.824894	2	TRUE
MDMRT_003	1	0.731059	4$	0.52204	2	TRUE
MDMRT_003	1	0.731059	4$	0.702269	2	TRUE
MDMRT_003	-0.125	0.468791	3#	0.671671	2	FALSE
MDMRT_003	2	0.880797	4$	0.601981	2	TRUE
MDMRT_003	0	0.5	4$	1.218347	2	TRUE
MDMRT_003	-1	0.268941	3#	0.505332	2	FALSE
MDMRT_003	2	0.880797	4$	0.510389	2	TRUE
MDMRT_003	0.25	0.562177	4$	0.837296	2	TRUE
MDMRT_003	-0.25	0.437823	3#	0.552542	2	FALSE
MDMRT_003	-0.5	0.377541	3#	0.889963	2	FALSE
MDMRT_003	0.5	0.622459	4$	1.127167	2	TRUE
MDMRT_003	0.125	0.531209	4$	0.875593	2	TRUE
MDMRT_003	0	0.5	3#	0.994922	2	FALSE
MDMRT_003	-1	0.268941	3#	0.631348	2	FALSE
MDMRT_003	-0.5	0.377541	3#	0.591592	2	FALSE
MDMRT_003	-0.125	0.468791	3#	0.796924	2	FALSE
MDMRT_003	-1	0.268941	3#	0.611987	2	FALSE
MDMRT_003	0.25	0.562177	3#	1.210108	2	FALSE
MDMRT_003	1	0.731059	3#	1.212619	2	FALSE
MDMRT_003	-1	0.268941	3#	0.684533	2	FALSE
MDMRT_003	0	0.5	4$	0.929688	2	TRUE
MDMRT_003	0	0.5	3#	0.969584	2	FALSE
MDMRT_003	0	0.5	3#	0.940649	2	FALSE
MDMRT_003	-2	0.119203	3#	0.59498	2	FALSE
MDMRT_003	-0.5	0.377541	3#	0.511344	2	FALSE
MDMRT_003	0	0.5	3#	1.493965	2	FALSE
MDMRT_004	-1	0.268941	3#	0.657015	2	FALSE
MDMRT_004	-1	0.268941	3#	0.751434	2	FALSE
MDMRT_004	0.25	0.562177	4$	0.830222	2	TRUE
MDMRT_004	0	0.5	3#	0.85888	2	FALSE
MDMRT_004	-2	0.119203	3#	0.738332	2	FALSE
MDMRT_004	-0.5	0.377541	3#	0.912491	2	FALSE
MDMRT_004	-0.5	0.377541	3#	0.698218	2	FALSE
MDMRT_004	0	0.5	4$	0.744862	2	TRUE
MDMRT_004	0	0.5	3#	0.705043	2	FALSE
MDMRT_004	-1	0.268941	3#	0.724497	2	FALSE
MDMRT_004	-0.25	0.437823	3#	1.615901	2	FALSE
MDMRT_004	-0.5	0.377541	3#	0.746309	2	FALSE
MDMRT_004	-1	0.268941	3#	0.768921	2	FALSE
MDMRT_004	2	0.880797	4$	0.536356	2	TRUE
MDMRT_004	-0.5	0.377541	3#	0.859009	2	FALSE
MDMRT_004	2	0.880797	4$	0.597805	2	TRUE
MDMRT_004	-1	0.268941	3#	0.656423	2	FALSE
MDMRT_004	-0.5	0.377541	3#	0.965191	2	FALSE
MDMRT_004	1	0.731059	4$	0.858941	2	TRUE
MDMRT_004	-0.5	0.377541	3#	0.786438	2	FALSE
MDMRT_004	-0.25	0.437823	3#	0.797129	2	FALSE
MDMRT_004	-0.25	0.437823	3#	0.532938	2	FALSE
MDMRT_004	1	0.731059	4$	0.73358	2	TRUE
MDMRT_004	-2	0.119203	3#	0.548165	2	FALSE
MDMRT_004	0.5	0.622459	4$	1.024921	2	TRUE
MDMRT_004	-1	0.268941	3#	0.610543	2	FALSE
MDMRT_004	0.5	0.622459	4$	1.084017	2	TRUE
MDMRT_004	0.5	0.622459	4$	0.882957	2	TRUE
MDMRT_004	0.125	0.531209	4$	1.735491	2	TRUE
MDMRT_004	0	0.5	3#	0.684005	2	FALSE
MDMRT_004	-1	0.268941	3#	0.925924	2	FALSE
MDMRT_004	0.5	0.622459	3#	0.919373	2	FALSE
MDMRT_004	-1	0.268941	3#	0.600173	2	FALSE
MDMRT_004	2	0.880797	4$	0.61592	2	TRUE
MDMRT_004	2	0.880797	4$	0.476523	2	TRUE
MDMRT_004	0	0.5	4$	0.96226	2	TRUE
MDMRT_004	0	0.5	3#	1.702861	2	FALSE
MDMRT_004	-0.5	0.377541	3#	0.829468	2	FALSE
MDMRT_004	0.125	0.531209	3#	1.708139	2	FALSE
MDMRT_004	0	0.5	3#	1.037934	2	FALSE
MDMRT_004	0.25	0.562177	3#	0.896963	2	FALSE
MDMRT_004	1	0.731059	4$	0.658639	2	TRUE
MDMRT_004	0	0.5	3#	1.186941	2	FALSE
MDMRT_004	0	0.5	4$	1.050055	2	TRUE
MDMRT_004	0.125	0.531209	4$	0.840942	2	TRUE
MDMRT_004	-0.25	0.437823	3#	0.97555	2	FALSE
MDMRT_004	-0.125	0.468791	3#	1.213222	2	FALSE
MDMRT_004	-0.5	0.377541	3#	0.987906	2	FALSE
MDMRT_004	-0.125	0.468791	3#	0.665444	2	FALSE
MDMRT_004	2	0.880797	4$	1.203151	2	TRUE
MDMRT_004	-0.125	0.468791	3#	1.231652	2	FALSE
MDMRT_004	0.25	0.562177	3#	1.315303	2	FALSE
MDMRT_004	-0.5	0.377541	3#	0.713878	2	FALSE
MDMRT_004	0	0.5	3#	0.68561	2	FALSE
MDMRT_004	-1	0.268941	3#	0.696118	2	FALSE
MDMRT_004	0.125	0.531209	3#	1.074863	2	FALSE
MDMRT_004	0.125	0.531209	3#	1.621433	2	FALSE
MDMRT_004	0.25	0.562177	4$	1.62019	2	TRUE
MDMRT_004	1	0.731059	4$	0.828914	2	TRUE
MDMRT_004	0.125	0.531209	3#	1.303366	2	FALSE
MDMRT_004	0	0.5	3#	2.443014	2	FALSE
MDMRT_004	0.5	0.622459	4$	1.024887	2	TRUE
MDMRT_004	0	0.5	4$	1.407464	2	TRUE
MDMRT_004	0	0.5	3#	1.809281	2	FALSE
MDMRT_004	0.25	0.562177	4$	1.125917	2	TRUE
MDMRT_004	0.5	0.622459	4$	1.355464	2	TRUE
MDMRT_004	1	0.731059	4$	0.672134	2	TRUE
MDMRT_004	0	0.5	4$	1.631945	2	TRUE
MDMRT_004	-1	0.268941	3#	0.690494	2	FALSE
MDMRT_004	0.125	0.531209	4$	1.284145	2	TRUE
MDMRT_004	1	0.731059	4$	0.813978	2	TRUE
MDMRT_004	-0.125	0.468791	3#	0.794636	2	FALSE
MDMRT_004	0.5	0.622459	4$	0.750196	2	TRUE
MDMRT_004	0.5	0.622459	4$	1.194595	2	TRUE
MDMRT_004	-1	0.268941	3#	0.755963	2	FALSE
MDMRT_004	0	0.5	3#	0.959572	2	FALSE
MDMRT_004	1	0.731059	4$	0.595909	2	TRUE
MDMRT_004	-2	0.119203	3#	0.637514	2	FALSE
MDMRT_004	1	0.731059	4$	0.765066	2	TRUE
MDMRT_004	2	0.880797	4$	0.645756	2	TRUE
MDMRT_004	1	0.731059	4$	0.772225	2	TRUE
MDMRT_004	1	0.731059	4$	0.663877	2	TRUE
MDMRT_004	0.25	0.562177	3#	0.906515	2	FALSE
MDMRT_004	-1	0.268941	3#	1.022097	2	FALSE
MDMRT_004	0.25	0.562177	4$	1.147888	2	TRUE
MDMRT_004	0	0.5	3#	1.409267	2	FALSE
MDMRT_004	-0.25	0.437823	3#	0.917858	2	FALSE
MDMRT_004	0.125	0.531209	4$	1.857601	2	TRUE
MDMRT_004	-0.25	0.437823	3#	1.295038	2	FALSE
MDMRT_004	0	0.5	3#	1.029959	2	FALSE
MDMRT_004	0	0.5	4$	1.319373	2	TRUE
MDMRT_004	-0.125	0.468791	3#	0.869995	2	FALSE
MDMRT_004	0.5	0.622459	4$	1.018852	2	TRUE
MDMRT_004	1	0.731059	4$	0.837383	2	TRUE
MDMRT_004	-1	0.268941	3#	0.631228	2	FALSE
MDMRT_004	-2	0.119203	3#	0.664879	2	FALSE
MDMRT_004	-0.5	0.377541	3#	1.050505	2	FALSE
MDMRT_004	-1	0.268941	3#	0.818195	2	FALSE
MDMRT_004	2	0.880797	4$	0.909842	2	TRUE
MDMRT_004	-2	0.119203	3#	1.125564	2	FALSE
MDMRT_004	-0.125	0.468791	3#	0.788181	2	FALSE
MDMRT_004	0.5	0.622459	4$	0.964918	2	TRUE
MDMRT_004	-0.5	0.377541	3#	0.70439	2	FALSE
MDMRT_004	0	0.5	4$	1.162111	2	TRUE
MDMRT_004	0	0.5	4$	2.222937	2	TRUE
MDMRT_004	-0.5	0.377541	3#	0.662561	2	FALSE
MDMRT_004	1	0.731059	4$	0.728166	2	TRUE
MDMRT_004	-2	0.119203	3#	0.672937	2	FALSE
MDMRT_004	-1	0.268941	3#	0.91946	2	FALSE
MDMRT_004	-1	0.268941	3#	0.809006	2	FALSE
MDMRT_004	-0.5	0.377541	3#	1.550852	2	FALSE
MDMRT_004	0.25	0.562177	4$	1.204135	2	TRUE
MDMRT_004	0.5	0.622459	4$	0.572937	2	TRUE
MDMRT_004	1	0.731059	4$	0.639219	2	TRUE
MDMRT_004	0.5	0.622459	4$	0.961914	2	TRUE
MDMRT_004	0.25	0.562177	4$	0.603045	2	TRUE
MDMRT_004	0	0.5	3#	0.739936	2	FALSE
MDMRT_004	-0.25	0.437823	3#	1.106149	2	FALSE
MDMRT_004	-0.25	0.437823	4$	1.109941	2	TRUE
MDMRT_004	-1	0.268941	3#	0.67253	2	FALSE
MDMRT_004	-2	0.119203	3#	0.72913	2	FALSE
MDMRT_004	0	0.5	3#	1.026799	2	FALSE
MDMRT_004	1	0.731059	4$	0.993127	2	TRUE
MDMRT_004	-1	0.268941	3#	0.792811	2	FALSE
MDMRT_004	0.5	0.622459	4$	0.600533	2	TRUE
MDMRT_004	-2	0.119203	3#	0.91819	2	FALSE
MDMRT_004	0	0.5	3#	1.085879	2	FALSE
MDMRT_004	0.25	0.562177	4$	0.769419	2	TRUE
MDMRT_004	0.125	0.531209	4$	0.777267	2	TRUE
MDMRT_004	-2	0.119203	3#	0.462864	2	FALSE
MDMRT_004	-0.5	0.377541	3#	0.55347	2	FALSE
MDMRT_004	0	0.5	4$	1.075149	2	TRUE
MDMRT_004	0.125	0.531209	3#	1.354919	2	FALSE
MDMRT_004	-1	0.268941	3#	1.185411	2	FALSE
MDMRT_004	0.25	0.562177	4$	1.251054	2	TRUE
MDMRT_004	-2	0.119203	3#	0.583854	2	FALSE
MDMRT_004	0.25	0.562177	4$	1.139497	2	TRUE
MDMRT_004	2	0.880797	4$	0.924141	2	TRUE
MDMRT_004	-0.5	0.377541	3#	1.270899	2	FALSE
MDMRT_004	-2	0.119203	3#	0.705642	2	FALSE
MDMRT_004	2	0.880797	4$	0.740936	2	TRUE
MDMRT_004	-0.5	0.377541	3#	0.998555	2	FALSE
MDMRT_004	0	0.5	3#	1.079125	2	FALSE
MDMRT_004	0.125	0.531209	3#	1.063498	2	FALSE
MDMRT_004	-2	0.119203	3#	0.760164	2	FALSE
MDMRT_004	0	0.5	3#	1.114906	2	FALSE
MDMRT_004	-0.25	0.437823	3#	0.977452	2	FALSE
MDMRT_004	-0.125	0.468791	3#	1.257163	2	FALSE
MDMRT_004	-2	0.119203	3#	0.779898	2	FALSE
MDMRT_004	0.125	0.531209	4$	1.127552	2	TRUE
MDMRT_004	-0.125	0.468791	3#	1.197164	2	FALSE
MDMRT_004	0	0.5	4$	0.96983	2	TRUE
MDMRT_004	-0.25	0.437823	3#	1.0565	2	FALSE
MDMRT_004	-1	0.268941	3#	0.860218	2	FALSE
MDMRT_004	0.25	0.562177	4$	0.962946	2	TRUE
MDMRT_004	0.25	0.562177	4$	1.063556	2	TRUE
MDMRT_004	2	0.880797	4$	0.665222	2	TRUE
MDMRT_004	0	0.5	3#	1.043944	2	FALSE
MDMRT_004	0	0.5	4$	0.872549	2	TRUE
MDMRT_004	-0.125	0.468791	3#	2.078187	2	FALSE
MDMRT_004	0.125	0.531209	4$	1.905944	2	TRUE
MDMRT_004	0.5	0.622459	4$	1.142458	2	TRUE
MDMRT_004	-2	0.119203	3#	0.661101	2	FALSE
MDMRT_004	-0.25	0.437823	3#	0.973655	2	FALSE
MDMRT_004	0.125	0.531209	4$	1.036159	2	TRUE
MDMRT_004	-2	0.119203	3#	0.656946	2	FALSE
MDMRT_004	1	0.731059	4$	0.666531	2	TRUE
MDMRT_004	-1	0.268941	3#	1.094189	2	FALSE
MDMRT_004	-0.125	0.468791	4$	1.712964	2	TRUE
MDMRT_004	-0.5	0.377541	3#	0.893313	2	FALSE
MDMRT_004	0	0.5	4$	1.575969	2	TRUE
MDMRT_004	0.125	0.531209	4$	1.281735	2	TRUE
MDMRT_004	0.5	0.622459	4$	1.494296	2	TRUE
MDMRT_004	0	0.5	3#	2.186596	2	FALSE
MDMRT_004	0.5	0.622459	4$	0.825925	2	TRUE
MDMRT_004	-1	0.268941	3#	0.659348	2	FALSE
MDMRT_004	0.25	0.562177	4$	2.167378	2	TRUE
MDMRT_004	-2	0.119203	3#	0.679928	2	FALSE
MDMRT_004	0.125	0.531209	3#	1.636441	2	FALSE
MDMRT_004	-0.5	0.377541	3#	1.176945	2	FALSE
MDMRT_004	1	0.731059	4$	0.706506	2	TRUE
MDMRT_004	0.5	0.622459	4$	1.830946	2	TRUE
MDMRT_004	-1	0.268941	3#	0.972473	2	FALSE
MDMRT_004	-1	0.268941	3#	0.618943	2	FALSE
MDMRT_004	-0.25	0.437823	3#	0.98318	2	FALSE
MDMRT_004	0.5	0.622459	4$	1.087959	2	TRUE
MDMRT_004	0.25	0.562177	4$	1.726427	2	TRUE
MDMRT_004	-0.25	0.437823	3#	1.872114	2	FALSE
MDMRT_004	1	0.731059	4$	0.885363	2	TRUE
MDMRT_004	-0.25	0.437823	4$	1.022132	2	TRUE
MDMRT_004	0	0.5	3#	1.58291	2	FALSE
MDMRT_004	2	0.880797	4$	0.963434	2	TRUE
MDMRT_004	0.125	0.531209	4$	1.000053	2	TRUE
MDMRT_004	-0.125	0.468791	4$	1.549987	2	TRUE
MDMRT_004	-2	0.119203	3#	0.65857	2	FALSE
MDMRT_004	2	0.880797	4$	0.683137	2	TRUE
MDMRT_004	-0.5	0.377541	3#	1.082948	2	FALSE
MDMRT_004	0.125	0.531209	4$	1.015576	2	TRUE
MDMRT_004	0	0.5	3#	2.152167	2	FALSE
MDMRT_004	0.25	0.562177	3#	1.810914	2	FALSE
MDMRT_004	0	0.5	3#	1.816527	2	FALSE
MDMRT_004	-2	0.119203	3#	0.852226	2	FALSE
MDMRT_004	0	0.5	3#	1.380983	2	FALSE
MDMRT_004	0.125	0.531209	4$	1.122491	2	TRUE
MDMRT_004	0.5	0.622459	4$	1.031215	2	TRUE
MDMRT_004	2	0.880797	4$	0.72892	2	TRUE
MDMRT_004	-0.125	0.468791	4$	1.641465	2	TRUE
MDMRT_004	-0.125	0.468791	3#	1.83014	2	FALSE
MDMRT_004	0.125	0.531209	3#	2.134958	2	FALSE
MDMRT_005	0.5	0.622459	3#	0.847181	1	TRUE
MDMRT_005	-1	0.268941	4$	0.681872	1	FALSE
MDMRT_005	1	0.731059	3#	0.907604	1	TRUE
MDMRT_005	0.5	0.622459	3#	0.859974	1	TRUE
MDMRT_005	-2	0.119203	4$	0.750564	1	FALSE
MDMRT_005	-1	0.268941	4$	0.661208	1	FALSE
MDMRT_005	0	0.5	4$	1.095906	1	FALSE
MDMRT_005	0.5	0.622459	3#	0.553678	1	TRUE
MDMRT_005	0	0.5	4$	1.077334	1	FALSE
MDMRT_005	0	0.5	3#	0.772964	1	TRUE
MDMRT_005	1	0.731059	3#	1.063652	1	TRUE
MDMRT_005	1	0.731059	3#	0.613335	1	TRUE
MDMRT_005	0.25	0.562177	3#	0.724989	1	TRUE
MDMRT_005	-0.125	0.468791	4$	1.115657	1	FALSE
MDMRT_005	-1	0.268941	4$	0.884219	1	FALSE
MDMRT_005	2	0.880797	3#	0.727931	1	TRUE
MDMRT_005	-0.125	0.468791	3#	1.179734	1	TRUE
MDMRT_005	0.5	0.622459	3#	0.790221	1	TRUE
MDMRT_005	0.125	0.531209	4$	1.436014	1	FALSE
MDMRT_005	-0.5	0.377541	4$	0.832361	1	FALSE
MDMRT_005	0	0.5	4$	1.555421	1	FALSE
MDMRT_005	0	0.5	4$	0.835364	1	FALSE
MDMRT_005	0	0.5	3#	1.363428	1	TRUE
MDMRT_005	0	0.5	3#	0.86765	1	TRUE
MDMRT_005	-2	0.119203	4$	0.687728	1	FALSE
MDMRT_005	2	0.880797	4$	0.750643	1	FALSE
MDMRT_005	0.25	0.562177	3#	1.381015	1	TRUE
MDMRT_005	0.125	0.531209	3#	0.942401	1	TRUE
MDMRT_005	-0.125	0.468791	4$	0.692933	1	FALSE
MDMRT_005	0.125	0.531209	3#	1.227668	1	TRUE
MDMRT_005	-1	0.268941	4$	0.729307	1	FALSE
MDMRT_005	2	0.880797	3#	1.358727	1	TRUE
MDMRT_005	0	0.5	3#	1.114204	1	TRUE
MDMRT_005	1	0.731059	3#	0.760965	1	TRUE
MDMRT_005	0	0.5	3#	0.956641	1	TRUE
MDMRT_005	-1	0.268941	4$	0.895262	1	FALSE
MDMRT_005	0.25	0.562177	3#	1.082855	1	TRUE
MDMRT_005	-0.125	0.468791	4$	1.138633	1	FALSE
MDMRT_005	1	0.731059	3#	0.832997	1	TRUE
MDMRT_005	-1	0.268941	4$	0.698686	1	FALSE
MDMRT_005	0.5	0.622459	3#	0.813411	1	TRUE
MDMRT_005	0	0.5	4$	1.196793	1	FALSE
MDMRT_005	-2	0.119203	4$	0.847261	1	FALSE
MDMRT_005	-0.25	0.437823	3#	1.288731	1	TRUE
MDMRT_005	1	0.731059	3#	0.892391	1	TRUE
MDMRT_005	0	0.5	3#	0.962011	1	TRUE
MDMRT_005	0	0.5	3#	0.777413	1	TRUE
MDMRT_005	-0.5	0.377541	4$	0.74399	1	FALSE
MDMRT_005	-0.125	0.468791	4$	1.108373	1	FALSE
MDMRT_005	-0.25	0.437823	4$	0.850947	1	FALSE
MDMRT_005	-0.125	0.468791	4$	1.515356	1	FALSE
MDMRT_005	2	0.880797	3#	0.779899	1	TRUE
MDMRT_005	-1	0.268941	4$	0.906704	1	FALSE
MDMRT_005	1	0.731059	4$	1.405668	1	FALSE
MDMRT_005	-0.125	0.468791	3#	1.076612	1	TRUE
MDMRT_005	0.25	0.562177	3#	0.964957	1	TRUE
MDMRT_005	0	0.5	3#	0.67728	1	TRUE
MDMRT_005	0	0.5	3#	1.161955	1	TRUE
MDMRT_005	-2	0.119203	4$	0.83862	1	FALSE
MDMRT_005	0.5	0.622459	3#	0.921947	1	TRUE
MDMRT_005	0.125	0.531209	3#	1.086617	1	TRUE
MDMRT_005	-0.5	0.377541	3#	1.157945	1	TRUE
MDMRT_005	-0.5	0.377541	4$	1.272559	1	FALSE
MDMRT_005	1	0.731059	3#	1.43063	1	TRUE
MDMRT_005	0	0.5	3#	1.702002	1	TRUE
MDMRT_005	2	0.880797	4$	0.929935	1	FALSE
MDMRT_005	-0.25	0.437823	4$	0.913275	1	FALSE
MDMRT_005	-0.25	0.437823	4$	1.432151	1	FALSE
MDMRT_005	-1	0.268941	4$	0.866286	1	FALSE
MDMRT_005	0.25	0.562177	3#	1.348948	1	TRUE
MDMRT_005	0	0.5	4$	1.092701	1	FALSE
MDMRT_005	0	0.5	3#	1.40834	1	TRUE
MDMRT_005	-1	0.268941	4$	1.002238	1	FALSE
MDMRT_005	-0.5	0.377541	4$	0.72463	1	FALSE
MDMRT_005	-2	0.119203	4$	0.589302	1	FALSE
MDMRT_005	-0.5	0.377541	4$	0.824943	1	FALSE
MDMRT_005	0.5	0.622459	3#	0.676762	1	TRUE
MDMRT_005	1	0.731059	3#	0.786236	1	TRUE
MDMRT_005	0.5	0.622459	3#	0.667764	1	TRUE
MDMRT_005	1	0.731059	3#	0.979295	1	TRUE
MDMRT_005	0	0.5	3#	1.067555	1	TRUE
MDMRT_005	-0.125	0.468791	4$	0.747311	1	FALSE
MDMRT_005	-2	0.119203	4$	0.624953	1	FALSE
MDMRT_005	0	0.5	4$	0.637247	1	FALSE
MDMRT_005	1	0.731059	3#	0.777674	1	TRUE
MDMRT_005	-2	0.119203	4$	0.737122	1	FALSE
MDMRT_005	-2	0.119203	4$	0.805026	1	FALSE
MDMRT_005	-0.5	0.377541	4$	0.7846	1	FALSE
MDMRT_005	0.25	0.562177	4$	1.982336	1	FALSE
MDMRT_005	-0.5	0.377541	4$	0.963933	1	FALSE
MDMRT_005	0.25	0.562177	4$	0.708538	1	FALSE
MDMRT_005	2	0.880797	3#	0.819195	1	TRUE
MDMRT_005	-0.25	0.437823	3#	1.084978	1	TRUE
MDMRT_005	0.25	0.562177	4$	1.191667	1	FALSE
MDMRT_005	0	0.5	3#	0.862276	1	TRUE
MDMRT_005	-0.25	0.437823	3#	1.047962	1	TRUE
MDMRT_005	1	0.731059	3#	0.843598	1	TRUE
MDMRT_005	-2	0.119203	4$	0.859157	1	FALSE
MDMRT_005	0.125	0.531209	3#	1.105733	1	TRUE
MDMRT_005	-2	0.119203	4$	0.734202	1	FALSE
MDMRT_005	-1	0.268941	4$	1.135919	1	FALSE
MDMRT_005	0	0.5	4$	0.887645	1	FALSE
MDMRT_005	-2	0.119203	4$	0.934204	1	FALSE
MDMRT_005	-0.125	0.468791	4$	0.700891	1	FALSE
MDMRT_005	0	0.5	4$	0.702674	1	FALSE
MDMRT_005	0	0.5	4$	0.691296	1	FALSE
MDMRT_005	0.5	0.622459	4$	0.738066	1	FALSE
MDMRT_005	-1	0.268941	4$	1.407621	1	FALSE
MDMRT_005	-0.125	0.468791	4$	0.724341	1	FALSE
MDMRT_005	-0.25	0.437823	4$	0.772739	1	FALSE
MDMRT_005	2	0.880797	3#	0.652009	1	TRUE
MDMRT_005	0.5	0.622459	3#	0.685412	1	TRUE
MDMRT_005	0	0.5	3#	0.902715	1	TRUE
MDMRT_005	2	0.880797	3#	0.748428	1	TRUE
MDMRT_005	0.25	0.562177	3#	0.916944	1	TRUE
MDMRT_005	0	0.5	3#	0.774308	1	TRUE
MDMRT_005	0	0.5	3#	1.37164	1	TRUE
MDMRT_005	0	0.5	3#	0.909905	1	TRUE
MDMRT_005	0.5	0.622459	3#	1.017556	1	TRUE
MDMRT_005	2	0.880797	3#	0.682304	1	TRUE
MDMRT_005	-0.5	0.377541	3#	1.26301	1	TRUE
MDMRT_005	-2	0.119203	4$	0.689656	1	FALSE
MDMRT_005	-0.25	0.437823	4$	0.755252	1	FALSE
MDMRT_005	0.25	0.562177	4$	0.616695	1	FALSE
MDMRT_005	0	0.5	4$	0.899251	1	FALSE
MDMRT_005	-0.25	0.437823	4$	1.545009	1	FALSE
MDMRT_005	0.25	0.562177	3#	0.636643	1	TRUE
MDMRT_005	0	0.5	3#	0.909274	1	TRUE
MDMRT_005	2	0.880797	3#	0.709973	1	TRUE
MDMRT_005	1	0.731059	3#	0.643656	1	TRUE
MDMRT_005	0	0.5	4$	1.116221	1	FALSE
MDMRT_005	0	0.5	3#	0.845942	1	TRUE
MDMRT_005	-0.25	0.437823	3#	0.742631	1	TRUE
MDMRT_005	-0.25	0.437823	4$	0.92613	1	FALSE
MDMRT_005	-1	0.268941	4$	0.71396	1	FALSE
MDMRT_005	0	0.5	3#	0.808614	1	TRUE
MDMRT_005	0	0.5	3#	0.702207	1	TRUE
MDMRT_005	-2	0.119203	4$	0.880949	1	FALSE
MDMRT_005	-2	0.119203	4$	0.569568	1	FALSE
MDMRT_005	-2	0.119203	4$	0.722328	1	FALSE
MDMRT_005	0.5	0.622459	3#	0.757456	1	TRUE
MDMRT_005	0.25	0.562177	3#	0.900942	1	TRUE
MDMRT_005	-1	0.268941	4$	0.870359	1	FALSE
MDMRT_005	-1	0.268941	4$	1.004001	1	FALSE
MDMRT_005	1	0.731059	3#	0.918744	1	TRUE
MDMRT_005	2	0.880797	3#	0.740044	1	TRUE
MDMRT_005	1	0.731059	3#	0.792377	1	TRUE
MDMRT_005	-0.5	0.377541	4$	1.224935	1	FALSE
MDMRT_005	0.25	0.562177	3#	1.459634	1	TRUE
MDMRT_005	-2	0.119203	3#	0.602813	1	TRUE
MDMRT_005	2	0.880797	3#	0.702295	1	TRUE
MDMRT_005	-2	0.119203	4$	0.708949	1	FALSE
MDMRT_005	0	0.5	3#	0.876263	1	TRUE
MDMRT_005	-1	0.268941	4$	0.787583	1	FALSE
MDMRT_005	0.25	0.562177	3#	0.985303	1	TRUE
MDMRT_005	-2	0.119203	4$	0.767841	1	FALSE
MDMRT_005	-0.25	0.437823	3#	0.931704	1	TRUE
MDMRT_005	-0.125	0.468791	4$	1.060283	1	FALSE
MDMRT_005	-0.25	0.437823	3#	1.095994	1	TRUE
MDMRT_005	2	0.880797	3#	1.451638	1	TRUE
MDMRT_005	2	0.880797	3#	0.929218	1	TRUE
MDMRT_005	0	0.5	3#	1.225003	1	TRUE
MDMRT_005	-1	0.268941	4$	0.953714	1	FALSE
MDMRT_005	2	0.880797	3#	0.885275	1	TRUE
MDMRT_005	-0.5	0.377541	4$	1.095009	1	FALSE
MDMRT_005	-0.125	0.468791	3#	0.947632	1	TRUE
MDMRT_005	-0.125	0.468791	4$	1.218422	1	FALSE
MDMRT_005	-2	0.119203	4$	0.811943	1	FALSE
MDMRT_005	2	0.880797	3#	1.08564	1	TRUE
MDMRT_005	1	0.731059	3#	0.84234	1	TRUE
MDMRT_005	2	0.880797	3#	0.732965	1	TRUE
MDMRT_005	1	0.731059	3#	0.493639	1	TRUE
MDMRT_005	0.5	0.622459	3#	0.974121	1	TRUE
MDMRT_005	-0.125	0.468791	3#	0.996959	1	TRUE
MDMRT_005	0	0.5	3#	1.1917	1	TRUE
MDMRT_005	0.125	0.531209	3#	0.89023	1	TRUE
MDMRT_005	0.125	0.531209	3#	0.76091	1	TRUE
MDMRT_005	0	0.5	3#	0.9956	1	TRUE
MDMRT_005	-0.125	0.468791	4$	0.932383	1	FALSE
MDMRT_005	2	0.880797	3#	0.624003	1	TRUE
MDMRT_005	-0.125	0.468791	4$	1.396575	1	FALSE
MDMRT_005	0.25	0.562177	4$	1.133378	1	FALSE
MDMRT_005	0.5	0.622459	3#	1.214907	1	TRUE
MDMRT_005	0.25	0.562177	3#	0.835569	1	TRUE
MDMRT_005	-1	0.268941	4$	1.308964	1	FALSE
MDMRT_005	-0.5	0.377541	4$	0.782438	1	FALSE
MDMRT_005	-1	0.268941	4$	0.850944	1	FALSE
MDMRT_005	-0.5	0.377541	4$	1.77337	1	FALSE
MDMRT_005	0.5	0.622459	3#	0.776617	1	TRUE
MDMRT_005	-2	0.119203	4$	0.92441	1	FALSE
MDMRT_005	0.125	0.531209	3#	1.159674	1	TRUE
MDMRT_005	0.5	0.622459	3#	0.929946	1	TRUE
MDMRT_005	-0.25	0.437823	4$	1.230652	1	FALSE
MDMRT_005	-0.5	0.377541	4$	1.875231	1	FALSE
MDMRT_005	2	0.880797	3#	0.704031	1	TRUE
MDMRT_005	1	0.731059	3#	0.769228	1	TRUE
MDMRT_005	2	0.880797	3#	0.592717	1	TRUE
MDMRT_005	0.25	0.562177	3#	0.772297	1	TRUE
MDMRT_005	-2	0.119203	3#	1.110694	1	TRUE
MDMRT_005	0.5	0.622459	3#	0.942291	1	TRUE
MDMRT_005	1	0.731059	3#	1.03795	1	TRUE
MDMRT_005	-0.125	0.468791	4$	1.6961	1	FALSE
MDMRT_005	1	0.731059	3#	0.835619	1	TRUE
MDMRT_005	0.25	0.562177	3#	0.916842	1	TRUE
MDMRT_005	-0.5	0.377541	4$	1.130644	1	FALSE
MDMRT_005	2	0.880797	3#	0.634213	1	TRUE
MDMRT_005	0	0.5	4$	1.48287	1	FALSE
MDMRT_005	0.5	0.622459	3#	1.500648	1	TRUE
MDMRT_005	-0.25	0.437823	4$	1.140258	1	FALSE
MDMRT_005	0	0.5	4$	1.477088	1	FALSE
MDMRT_006	0.125	0.531209	4$	0.929903	1	FALSE
MDMRT_006	0.25	0.562177	3#	0.842422	1	TRUE
MDMRT_006	0	0.5	4$	0.850788	1	FALSE
MDMRT_006	0.5	0.622459	3#	0.739892	1	TRUE
MDMRT_006	-2	0.119203	4$	0.634278	1	FALSE
MDMRT_006	-1	0.268941	4$	0.812083	1	FALSE
MDMRT_006	-0.5	0.377541	4$	0.952386	1	FALSE
MDMRT_006	0.25	0.562177	3#	0.770992	1	TRUE
MDMRT_006	0.125	0.531209	3#	1.016461	1	TRUE
MDMRT_006	2	0.880797	3#	0.919164	1	TRUE
MDMRT_006	0	0.5	3#	0.798899	1	TRUE
MDMRT_006	-0.5	0.377541	4$	0.626467	1	FALSE
MDMRT_006	2	0.880797	3#	0.65214	1	TRUE
MDMRT_006	0	0.5	3#	1.259881	1	TRUE
MDMRT_006	2	0.880797	3#	0.614283	1	TRUE
MDMRT_006	0	0.5	3#	0.848224	1	TRUE
MDMRT_006	1	0.731059	3#	0.630729	1	TRUE
MDMRT_006	-0.25	0.437823	4$	0.922287	1	FALSE
MDMRT_006	0	0.5	3#	0.768016	1	TRUE
MDMRT_006	0	0.5	3#	0.996645	1	TRUE
MDMRT_006	0.5	0.622459	3#	0.575493	1	TRUE
MDMRT_006	0	0.5	3#	0.908235	1	TRUE
MDMRT_006	0	0.5	3#	0.898573	1	TRUE
MDMRT_006	-0.5	0.377541	3#	0.723253	1	TRUE
MDMRT_006	-1	0.268941	4$	0.582748	1	FALSE
MDMRT_006	-0.25	0.437823	4$	1.142596	1	FALSE
MDMRT_006	-0.125	0.468791	4$	0.998418	1	FALSE
MDMRT_006	0	0.5	3#	1.096755	1	TRUE
MDMRT_006	1	0.731059	3#	0.579628	1	TRUE
MDMRT_006	-1	0.268941	4$	0.691573	1	FALSE
MDMRT_006	-0.125	0.468791	3#	1.045042	1	TRUE
MDMRT_006	0.25	0.562177	3#	0.925477	1	TRUE
MDMRT_006	1	0.731059	3#	0.705762	1	TRUE
MDMRT_006	0	0.5	3#	0.704288	1	TRUE
MDMRT_006	-1	0.268941	4$	0.701812	1	FALSE
MDMRT_006	0	0.5	3#	0.771434	1	TRUE
MDMRT_006	-0.25	0.437823	3#	0.855902	1	TRUE
MDMRT_006	-2	0.119203	4$	0.731255	1	FALSE
MDMRT_006	1	0.731059	3#	0.569855	1	TRUE
MDMRT_006	0	0.5	3#	1.094104	1	TRUE
MDMRT_006	-0.5	0.377541	4$	0.531824	1	FALSE
MDMRT_006	-0.125	0.468791	4$	1.639491	1	FALSE
MDMRT_006	-0.25	0.437823	4$	0.972573	1	FALSE
MDMRT_006	0	0.5	3#	0.775895	1	TRUE
MDMRT_006	0.5	0.622459	3#	0.568524	1	TRUE
MDMRT_006	0.125	0.531209	4$	0.814049	1	FALSE
MDMRT_006	0.125	0.531209	3#	0.68161	1	TRUE
MDMRT_006	-2	0.119203	4$	0.552537	1	FALSE
MDMRT_006	-2	0.119203	4$	0.834758	1	FALSE
MDMRT_006	0	0.5	4$	0.488085	1	FALSE
MDMRT_006	0.5	0.622459	3#	0.538419	1	TRUE
MDMRT_006	-0.125	0.468791	3#	0.967718	1	TRUE
MDMRT_006	-2	0.119203	4$	0.53214	1	FALSE
MDMRT_006	-2	0.119203	4$	0.53105	1	FALSE
MDMRT_006	0.25	0.562177	3#	0.895874	1	TRUE
MDMRT_006	0.5	0.622459	3#	0.620287	1	TRUE
MDMRT_006	0	0.5	3#	0.526069	1	TRUE
MDMRT_006	-0.5	0.377541	4$	0.897871	1	FALSE
MDMRT_006	-1	0.268941	4$	1.172487	1	FALSE
MDMRT_006	0	0.5	3#	0.68687	1	TRUE
MDMRT_006	-0.5	0.377541	4$	0.559827	1	FALSE
MDMRT_006	0.125	0.531209	3#	0.666004	1	TRUE
MDMRT_006	2	0.880797	3#	0.61961	1	TRUE
MDMRT_006	-0.25	0.437823	4$	0.746431	1	FALSE
MDMRT_006	-1	0.268941	4$	0.510064	1	FALSE
MDMRT_006	2	0.880797	3#	0.599865	1	TRUE
MDMRT_006	-0.5	0.377541	3#	0.881413	1	TRUE
MDMRT_006	0	0.5	4$	1.011138	1	FALSE
MDMRT_006	-1	0.268941	4$	0.673269	1	FALSE
MDMRT_006	0.25	0.562177	3#	0.658837	1	TRUE
MDMRT_006	-2	0.119203	4$	0.893887	1	FALSE
MDMRT_006	0.5	0.622459	3#	0.740423	1	TRUE
MDMRT_006	0	0.5	3#	0.858051	1	TRUE
MDMRT_006	1	0.731059	3#	0.584529	1	TRUE
MDMRT_006	0.5	0.622459	3#	0.653359	1	TRUE
MDMRT_006	0.25	0.562177	3#	0.639871	1	TRUE
MDMRT_006	-1	0.268941	4$	0.558907	1	FALSE
MDMRT_006	0	0.5	4$	0.848569	1	FALSE
MDMRT_006	1	0.731059	3#	0.572051	1	TRUE
MDMRT_006	-1	0.268941	4$	0.726577	1	FALSE
MDMRT_006	-2	0.119203	4$	0.660434	1	FALSE
MDMRT_006	0.5	0.622459	3#	0.780245	1	TRUE
MDMRT_006	0	0.5	3#	0.729546	1	TRUE
MDMRT_006	0	0.5	3#	0.656893	1	TRUE
MDMRT_006	0.125	0.531209	3#	0.722541	1	TRUE
MDMRT_006	-0.5	0.377541	4$	0.751893	1	FALSE
MDMRT_006	-2	0.119203	4$	0.559462	1	FALSE
MDMRT_006	0	0.5	3#	0.819065	1	TRUE
MDMRT_006	0.5	0.622459	3#	0.759895	1	TRUE
MDMRT_006	-1	0.268941	4$	0.599035	1	FALSE
MDMRT_006	1	0.731059	3#	0.732902	1	TRUE
MDMRT_006	0	0.5	3#	0.616807	1	TRUE
MDMRT_006	-0.125	0.468791	3#	0.539416	1	TRUE
MDMRT_006	-0.125	0.468791	3#	0.680589	1	TRUE
MDMRT_006	-0.25	0.437823	4$	0.696387	1	FALSE
MDMRT_006	0.25	0.562177	3#	0.583162	1	TRUE
MDMRT_006	0.125	0.531209	3#	0.556858	1	TRUE
MDMRT_006	1	0.731059	3#	0.589111	1	TRUE
MDMRT_006	-0.25	0.437823	3#	0.528906	1	TRUE
MDMRT_006	-0.125	0.468791	3#	0.517283	1	TRUE
MDMRT_006	1	0.731059	3#	0.483963	1	TRUE
MDMRT_006	0.125	0.531209	3#	0.473621	1	TRUE
MDMRT_006	-2	0.119203	4$	0.71249	1	FALSE
MDMRT_006	-0.5	0.377541	3#	0.840064	1	TRUE
MDMRT_006	0	0.5	4$	0.898645	1	FALSE
MDMRT_006	-2	0.119203	4$	0.642434	1	FALSE
MDMRT_006	0.25	0.562177	3#	1.008923	1	TRUE
MDMRT_006	1	0.731059	3#	0.895652	1	TRUE
MDMRT_006	0	0.5	3#	0.852221	1	TRUE
MDMRT_006	-2	0.119203	4$	0.912843	1	FALSE
MDMRT_006	0.25	0.562177	3#	0.849449	1	TRUE
MDMRT_006	-1	0.268941	4$	0.757899	1	FALSE
MDMRT_006	-0.25	0.437823	3#	0.630265	1	TRUE
MDMRT_006	-1	0.268941	4$	0.800947	1	FALSE
MDMRT_006	1	0.731059	3#	0.792884	1	TRUE
MDMRT_006	0.5	0.622459	3#	0.574239	1	TRUE
MDMRT_006	-1	0.268941	4$	0.631062	1	FALSE
MDMRT_006	-2	0.119203	3#	1.020821	1	TRUE
MDMRT_006	0.5	0.622459	3#	0.655094	1	TRUE
MDMRT_006	1	0.731059	3#	0.767718	1	TRUE
MDMRT_006	-0.25	0.437823	3#	0.623867	1	TRUE
MDMRT_006	0.5	0.622459	3#	0.700725	1	TRUE
MDMRT_006	-2	0.119203	4$	0.545097	1	FALSE
MDMRT_006	0	0.5	3#	0.71457	1	TRUE
MDMRT_006	0	0.5	3#	0.779358	1	TRUE
MDMRT_006	-2	0.119203	4$	0.593065	1	FALSE
MDMRT_006	-1	0.268941	4$	0.634374	1	FALSE
MDMRT_006	0.5	0.622459	3#	0.608084	1	TRUE
MDMRT_006	0	0.5	3#	0.934466	1	TRUE
MDMRT_006	-0.25	0.437823	3#	0.595582	1	TRUE
MDMRT_006	-0.5	0.377541	3#	0.733793	1	TRUE
MDMRT_006	-2	0.119203	4$	0.764141	1	FALSE
MDMRT_006	1	0.731059	3#	0.777902	1	TRUE
MDMRT_006	-1	0.268941	4$	0.530731	1	FALSE
MDMRT_006	0.125	0.531209	4$	0.728078	1	FALSE
MDMRT_006	0.25	0.562177	3#	0.741405	1	TRUE
MDMRT_006	-0.25	0.437823	4$	0.68215	1	FALSE
MDMRT_006	-1	0.268941	4$	0.729876	1	FALSE
MDMRT_006	-1	0.268941	4$	0.577138	1	FALSE
MDMRT_006	-0.5	0.377541	4$	0.543783	1	FALSE
MDMRT_006	0	0.5	4$	1.159546	1	FALSE
MDMRT_006	-0.5	0.377541	4$	0.539146	1	FALSE
MDMRT_006	-0.5	0.377541	4$	0.594423	1	FALSE
MDMRT_006	-0.5	0.377541	4$	0.50812	1	FALSE
MDMRT_006	0	0.5	4$	0.587515	1	FALSE
MDMRT_006	0.5	0.622459	3#	0.814058	1	TRUE
MDMRT_006	-0.5	0.377541	4$	0.657854	1	FALSE
MDMRT_006	-0.125	0.468791	3#	0.638362	1	TRUE
MDMRT_006	0.5	0.622459	3#	0.788143	1	TRUE
MDMRT_006	-1	0.268941	4$	0.620848	1	FALSE
MDMRT_006	-0.5	0.377541	4$	0.600397	1	FALSE
MDMRT_006	0	0.5	3#	0.705996	1	TRUE
MDMRT_006	-0.25	0.437823	4$	0.697875	1	FALSE
MDMRT_006	0.125	0.531209	3#	1.185484	1	TRUE
MDMRT_006	0.5	0.622459	4$	0.573078	1	FALSE
MDMRT_006	0	0.5	3#	0.842892	1	TRUE
MDMRT_006	-0.25	0.437823	3#	0.931379	1	TRUE
MDMRT_006	0	0.5	4$	0.603083	1	FALSE
MDMRT_006	2	0.880797	3#	0.629899	1	TRUE
MDMRT_006	2	0.880797	3#	0.686501	1	TRUE
MDMRT_006	-2	0.119203	4$	0.60308	1	FALSE
MDMRT_006	0.5	0.622459	3#	0.952798	1	TRUE
MDMRT_006	1	0.731059	4$	0.543245	1	FALSE
MDMRT_006	-2	0.119203	4$	0.591058	1	FALSE
MDMRT_006	0	0.5	3#	0.718895	1	TRUE
MDMRT_006	-1	0.268941	4$	0.833893	1	FALSE
MDMRT_006	-0.25	0.437823	3#	1.207866	1	TRUE
MDMRT_006	-2	0.119203	4$	0.634379	1	FALSE
MDMRT_006	0.5	0.622459	3#	0.628037	1	TRUE
MDMRT_006	2	0.880797	3#	0.944835	1	TRUE
MDMRT_006	1	0.731059	3#	0.545581	1	TRUE
MDMRT_006	-1	0.268941	4$	1.190857	1	FALSE
MDMRT_006	0.25	0.562177	3#	0.920825	1	TRUE
MDMRT_006	0.125	0.531209	3#	0.785493	1	TRUE
MDMRT_006	0.25	0.562177	3#	0.617791	1	TRUE
MDMRT_006	2	0.880797	3#	0.593197	1	TRUE
MDMRT_006	0	0.5	3#	0.684775	1	TRUE
MDMRT_006	-0.5	0.377541	4$	0.896897	1	FALSE
MDMRT_006	-0.25	0.437823	4$	0.741911	1	FALSE
MDMRT_006	0	0.5	3#	0.743569	1	TRUE
MDMRT_006	-0.125	0.468791	3#	0.792894	1	TRUE
MDMRT_006	0.125	0.531209	4$	0.668565	1	FALSE
MDMRT_006	2	0.880797	3#	0.924894	1	TRUE
MDMRT_006	1	0.731059	3#	0.511202	1	TRUE
MDMRT_006	2	0.880797	3#	0.547864	1	TRUE
MDMRT_006	-0.25	0.437823	3#	1.158487	1	TRUE
MDMRT_006	0.5	0.622459	4$	0.861901	1	FALSE
MDMRT_006	1	0.731059	3#	0.645533	1	TRUE
MDMRT_006	0.25	0.562177	3#	0.990022	1	TRUE
MDMRT_006	-0.5	0.377541	3#	0.713175	1	TRUE
MDMRT_006	0	0.5	4$	0.564087	1	FALSE
MDMRT_006	-0.25	0.437823	4$	0.801834	1	FALSE
MDMRT_006	0.25	0.562177	4$	0.695246	1	FALSE
MDMRT_006	-1	0.268941	4$	0.73556	1	FALSE
MDMRT_006	0	0.5	3#	0.722408	1	TRUE
MDMRT_006	-0.25	0.437823	4$	0.621254	1	FALSE
MDMRT_006	0	0.5	4$	0.646782	1	FALSE
MDMRT_006	0	0.5	3#	0.818019	1	TRUE
MDMRT_006	-0.125	0.468791	3#	0.595895	1	TRUE
MDMRT_006	-1	0.268941	4$	0.63745	1	FALSE
MDMRT_006	0.125	0.531209	4$	0.628052	1	FALSE
MDMRT_006	-1	0.268941	4$	0.657825	1	FALSE
MDMRT_006	-1	0.268941	4$	0.67946	1	FALSE
MDMRT_006	-1	0.268941	4$	0.553007	1	FALSE
MDMRT_006	-1	0.268941	4$	0.530903	1	FALSE
MDMRT_006	0.5	0.622459	4$	0.551432	1	FALSE
MDMRT_006	2	0.880797	3#	0.563095	1	TRUE
MDMRT_006	-0.125	0.468791	3#	0.643879	1	TRUE
MDMRT_006	0.5	0.622459	3#	0.616494	1	TRUE
MDMRT_006	0.125	0.531209	3#	0.683948	1	TRUE
MDMRT_007	-0.5	0.377541	3#	1.215239	2	FALSE
MDMRT_007	0.25	0.562177	4$	1.1188	2	TRUE
MDMRT_007	0.125	0.531209	4$	0.852336	2	TRUE
MDMRT_007	1	0.731059	4$	0.680966	2	TRUE
MDMRT_007	0	0.5	4$	0.982864	2	TRUE
MDMRT_007	0.5	0.622459	4$	0.596474	2	TRUE
MDMRT_007	-0.25	0.437823	3#	1.016208	2	FALSE
MDMRT_007	0.5	0.622459	4$	1.023787	2	TRUE
MDMRT_007	1	0.731059	4$	0.880418	2	TRUE
MDMRT_007	2	0.880797	4$	0.593075	2	TRUE
MDMRT_007	0.25	0.562177	4$	1.13271	2	TRUE
MDMRT_007	0.125	0.531209	3#	1.066417	2	FALSE
MDMRT_007	-2	0.119203	3#	0.526083	2	FALSE
MDMRT_007	-0.125	0.468791	3#	1.204745	2	FALSE
MDMRT_007	0	0.5	4$	0.831409	2	TRUE
MDMRT_007	0.25	0.562177	3#	1.540034	2	FALSE
MDMRT_007	-2	0.119203	3#	0.72885	2	FALSE
MDMRT_007	0	0.5	3#	1.075033	2	FALSE
MDMRT_007	2	0.880797	4$	0.76184	2	TRUE
MDMRT_007	0	0.5	4$	1.394563	2	TRUE
MDMRT_007	-0.25	0.437823	3#	1.201905	2	FALSE
MDMRT_007	0.125	0.531209	3#	1.008532	2	FALSE
MDMRT_007	-2	0.119203	3#	0.709886	2	FALSE
MDMRT_007	0	0.5	4$	1.067778	2	TRUE
MDMRT_007	0.5	0.622459	4$	1.006747	2	TRUE
MDMRT_007	-0.125	0.468791	3#	1.242442	2	FALSE
MDMRT_007	0	0.5	4$	1.341756	2	TRUE
MDMRT_007	-2	0.119203	3#	0.583949	2	FALSE
MDMRT_007	-2	0.119203	3#	0.602834	2	FALSE
MDMRT_007	1	0.731059	4$	0.679477	2	TRUE
MDMRT_007	-1	0.268941	3#	0.646726	2	FALSE
MDMRT_007	-2	0.119203	3#	0.789129	2	FALSE
MDMRT_007	-0.125	0.468791	3#	1.259403	2	FALSE
MDMRT_007	0.125	0.531209	4$	1.118834	2	TRUE
MDMRT_007	0.25	0.562177	3#	0.990031	2	FALSE
MDMRT_007	-0.25	0.437823	4$	0.936356	2	TRUE
MDMRT_007	-0.125	0.468791	3#	1.263763	2	FALSE
MDMRT_007	0	0.5	4$	0.84129	2	TRUE
MDMRT_007	-0.25	0.437823	4$	0.878889	2	TRUE
MDMRT_007	-0.125	0.468791	4$	1.266945	2	TRUE
MDMRT_007	-0.125	0.468791	4$	1.109894	2	TRUE
MDMRT_007	-0.5	0.377541	4$	1.10643	2	TRUE
MDMRT_007	0	0.5	3#	1.311054	2	FALSE
MDMRT_007	1	0.731059	4$	0.867461	2	TRUE
MDMRT_007	0	0.5	3#	0.95794	2	FALSE
MDMRT_007	0.25	0.562177	3#	1.101892	2	FALSE
MDMRT_007	-0.125	0.468791	3#	1.10233	2	FALSE
MDMRT_007	-0.125	0.468791	3#	1.345867	2	FALSE
MDMRT_007	-0.5	0.377541	3#	1.065888	2	FALSE
MDMRT_007	0	0.5	3#	1.253354	2	FALSE
MDMRT_007	2	0.880797	4$	0.704005	2	TRUE
MDMRT_007	0.25	0.562177	4$	0.858785	2	TRUE
MDMRT_007	0.125	0.531209	4$	1.284438	2	TRUE
MDMRT_007	0.25	0.562177	4$	0.968829	2	TRUE
MDMRT_007	-2	0.119203	3#	0.668883	2	FALSE
MDMRT_007	1	0.731059	4$	0.954295	2	TRUE
MDMRT_007	0	0.5	4$	1.229097	2	TRUE
MDMRT_007	0.5	0.622459	4$	0.765831	2	TRUE
MDMRT_007	0	0.5	3#	0.815238	2	FALSE
MDMRT_007	-1	0.268941	3#	0.624024	2	FALSE
MDMRT_007	0.125	0.531209	3#	0.933788	2	FALSE
MDMRT_007	-1	0.268941	3#	0.942132	2	FALSE
MDMRT_007	-0.25	0.437823	3#	1.097605	2	FALSE
MDMRT_007	-0.5	0.377541	3#	1.599382	2	FALSE
MDMRT_007	-1	0.268941	3#	0.71506	2	FALSE
MDMRT_007	-1	0.268941	3#	0.603381	2	FALSE
MDMRT_007	0	0.5	3#	0.836823	2	FALSE
MDMRT_007	2	0.880797	4$	0.691949	2	TRUE
MDMRT_007	-0.5	0.377541	3#	1.007533	2	FALSE
MDMRT_007	0.25	0.562177	4$	1.226766	2	TRUE
MDMRT_007	0	0.5	3#	1.376231	2	FALSE
MDMRT_007	-0.25	0.437823	3#	1.114759	2	FALSE
MDMRT_007	-0.5	0.377541	3#	1.080473	2	FALSE
MDMRT_007	2	0.880797	4$	0.653046	2	TRUE
MDMRT_007	0	0.5	4$	0.895645	2	TRUE
MDMRT_007	-1	0.268941	3#	0.715493	2	FALSE
MDMRT_007	-0.25	0.437823	4$	1.481861	2	TRUE
MDMRT_007	2	0.880797	4$	0.579354	2	TRUE
MDMRT_007	0	0.5	3#	1.331194	2	FALSE
MDMRT_007	-0.5	0.377541	3#	0.922449	2	FALSE
MDMRT_007	0.25	0.562177	4$	0.995034	2	TRUE
MDMRT_007	0	0.5	4$	0.620853	2	TRUE
MDMRT_007	0	0.5	3#	1.865728	2	FALSE
MDMRT_007	-0.125	0.468791	3#	1.554892	2	FALSE
MDMRT_007	2	0.880797	4$	0.583993	2	TRUE
MDMRT_007	1	0.731059	4$	0.61848	2	TRUE
MDMRT_007	0.25	0.562177	4$	1.352727	2	TRUE
MDMRT_007	0.5	0.622459	4$	0.962411	2	TRUE
MDMRT_007	0.25	0.562177	4$	1.251744	2	TRUE
MDMRT_007	-0.25	0.437823	3#	1.492243	2	FALSE
MDMRT_007	-2	0.119203	3#	0.653895	2	FALSE
MDMRT_007	0	0.5	4$	1.185057	2	TRUE
MDMRT_007	-2	0.119203	3#	0.63888	2	FALSE
MDMRT_007	1	0.731059	4$	0.622287	2	TRUE
MDMRT_007	-2	0.119203	3#	0.578136	2	FALSE
MDMRT_007	-1	0.268941	3#	0.908781	2	FALSE
MDMRT_007	0.125	0.531209	3#	1.020108	2	FALSE
MDMRT_007	-2	0.119203	3#	0.551854	2	FALSE
MDMRT_007	0.5	0.622459	4$	1.332379	2	TRUE
MDMRT_007	0	0.5	4$	1.231003	2	TRUE
MDMRT_007	2	0.880797	4$	0.556888	2	TRUE
MDMRT_007	-0.25	0.437823	4$	1.276557	2	TRUE
MDMRT_007	-1	0.268941	3#	0.798057	2	FALSE
MDMRT_007	0.5	0.622459	4$	1.117794	2	TRUE
MDMRT_007	-0.125	0.468791	3#	1.096301	2	FALSE
MDMRT_007	-1	0.268941	3#	0.692076	2	FALSE
MDMRT_007	0	0.5	3#	1.026637	2	FALSE
MDMRT_007	-0.125	0.468791	3#	0.878405	2	FALSE
MDMRT_007	0	0.5	4$	1.519898	2	TRUE
MDMRT_007	-2	0.119203	3#	0.612813	2	FALSE
MDMRT_007	-0.125	0.468791	3#	1.01447	2	FALSE
MDMRT_007	0.125	0.531209	4$	0.688048	2	TRUE
MDMRT_007	0	0.5	4$	1.629457	2	TRUE
MDMRT_007	-1	0.268941	3#	0.692031	2	FALSE
MDMRT_007	0	0.5	3#	1.516576	2	FALSE
MDMRT_007	-0.25	0.437823	4$	1.100962	2	TRUE
MDMRT_007	0.25	0.562177	4$	1.22053	2	TRUE
MDMRT_007	-2	0.119203	3#	1.315575	2	FALSE
MDMRT_007	0	0.5	3#	1.044078	2	FALSE
MDMRT_007	2	0.880797	4$	0.624535	2	TRUE
MDMRT_007	1	0.731059	4$	0.726577	2	TRUE
MDMRT_007	-0.25	0.437823	3#	0.694985	2	FALSE
MDMRT_007	0	0.5	3#	1.309892	2	FALSE
MDMRT_007	2	0.880797	4$	0.607419	2	TRUE
MDMRT_007	-1	0.268941	3#	0.684579	2	FALSE
MDMRT_007	-0.125	0.468791	3#	0.735448	2	FALSE
MDMRT_007	0.25	0.562177	4$	1.279888	2	TRUE
MDMRT_007	0	0.5	3#	1.012315	2	FALSE
MDMRT_007	0	0.5	4$	1.530871	2	TRUE
MDMRT_007	0.25	0.562177	4$	1.173828	2	TRUE
MDMRT_007	-0.125	0.468791	4$	0.69902	2	TRUE
MDMRT_007	1	0.731059	4$	1.27689	2	TRUE
MDMRT_007	0.125	0.531209	4$	1.226779	2	TRUE
MDMRT_007	-0.125	0.468791	4$	1.42937	2	TRUE
MDMRT_007	0.5	0.622459	4$	1.02823	2	TRUE
MDMRT_007	0.125	0.531209	4$	1.201736	2	TRUE
MDMRT_007	0	0.5	4$	1.509434	2	TRUE
MDMRT_007	-2	0.119203	3#	0.5768	2	FALSE
MDMRT_007	0.5	0.622459	4$	1.296714	2	TRUE
MDMRT_007	2	0.880797	4$	0.882384	2	TRUE
MDMRT_007	0	0.5	3#	1.122969	2	FALSE
MDMRT_007	-2	0.119203	3#	0.861486	2	FALSE
MDMRT_007	1	0.731059	4$	0.663057	2	TRUE
MDMRT_007	0.25	0.562177	4$	0.981483	2	TRUE
MDMRT_007	2	0.880797	4$	0.704027	2	TRUE
MDMRT_007	-0.125	0.468791	4$	1.391869	2	TRUE
MDMRT_007	0	0.5	4$	1.162392	2	TRUE
MDMRT_007	0	0.5	3#	1.576057	2	FALSE
MDMRT_007	1	0.731059	4$	0.643844	2	TRUE
MDMRT_007	-0.125	0.468791	3#	1.534297	2	FALSE
MDMRT_007	2	0.880797	4$	0.637029	2	TRUE
MDMRT_007	0.25	0.562177	4$	2.038883	2	TRUE
MDMRT_007	-0.5	0.377541	3#	0.652335	2	FALSE
MDMRT_007	0	0.5	3#	1.095059	2	FALSE
MDMRT_007	-0.125	0.468791	4$	1.33786	2	TRUE
MDMRT_007	0.25	0.562177	4$	0.84742	2	TRUE
MDMRT_007	0	0.5	4$	1.399224	2	TRUE
MDMRT_007	0	0.5	4$	1.231891	2	TRUE
MDMRT_007	1	0.731059	4$	1.082434	2	TRUE
MDMRT_007	2	0.880797	4$	0.5451	2	TRUE
MDMRT_007	1	0.731059	4$	0.564817	2	TRUE
MDMRT_007	-0.25	0.437823	4$	1.048409	2	TRUE
MDMRT_007	0.125	0.531209	3#	1.344101	2	FALSE
MDMRT_007	-0.5	0.377541	3#	0.602813	2	FALSE
MDMRT_007	-1	0.268941	3#	0.553419	2	FALSE
MDMRT_007	-0.125	0.468791	3#	1.121036	2	FALSE
MDMRT_007	2	0.880797	4$	0.57789	2	TRUE
MDMRT_007	2	0.880797	4$	0.606414	2	TRUE
MDMRT_007	-2	0.119203	3#	0.793168	2	FALSE
MDMRT_007	0.125	0.531209	4$	1.187786	2	TRUE
MDMRT_007	1	0.731059	4$	0.896068	2	TRUE
MDMRT_007	-0.5	0.377541	3#	1.04353	2	FALSE
MDMRT_007	0.25	0.562177	4$	1.591807	2	TRUE
MDMRT_007	0	0.5	3#	1.408714	2	FALSE
MDMRT_007	1	0.731059	4$	1.084779	2	TRUE
MDMRT_007	-0.25	0.437823	3#	0.965099	2	FALSE
MDMRT_007	2	0.880797	4$	0.726874	2	TRUE
MDMRT_007	-0.125	0.468791	3#	1.002055	2	FALSE
MDMRT_007	-0.5	0.377541	3#	0.604446	2	FALSE
MDMRT_007	-0.25	0.437823	3#	1.256891	2	FALSE
MDMRT_007	-0.125	0.468791	3#	0.81645	2	FALSE
MDMRT_007	-0.25	0.437823	3#	1.231884	2	FALSE
MDMRT_007	-1	0.268941	3#	0.705448	2	FALSE
MDMRT_007	-2	0.119203	3#	0.592879	2	FALSE
MDMRT_007	-1	0.268941	3#	0.673543	2	FALSE
MDMRT_007	0.25	0.562177	4$	1.56303	2	TRUE
MDMRT_007	0	0.5	3#	1.050783	2	FALSE
MDMRT_007	0.25	0.562177	4$	1.576028	2	TRUE
MDMRT_007	-2	0.119203	3#	0.65283	2	FALSE
MDMRT_007	-0.25	0.437823	3#	1.209376	2	FALSE
MDMRT_007	0	0.5	3#	1.506	2	FALSE
MDMRT_007	2	0.880797	4$	0.612863	2	TRUE
MDMRT_007	-1	0.268941	3#	0.723476	2	FALSE
MDMRT_007	-0.25	0.437823	3#	1.163057	2	FALSE
MDMRT_007	0.25	0.562177	3#	1.505605	2	FALSE
MDMRT_007	-2	0.119203	4$	0.569343	2	TRUE
MDMRT_007	-0.25	0.437823	3#	1.533728	2	FALSE
MDMRT_007	0.5	0.622459	4$	0.871384	2	TRUE
MDMRT_007	-2	0.119203	3#	0.702058	2	FALSE
MDMRT_007	0.25	0.562177	4$	1.355893	2	TRUE
MDMRT_007	1	0.731059	4$	0.66142	2	TRUE
MDMRT_007	-0.125	0.468791	3#	1.093004	2	FALSE
MDMRT_007	0.125	0.531209	3#	1.571837	2	FALSE
MDMRT_007	1	0.731059	4$	0.723412	2	TRUE
MDMRT_007	-0.5	0.377541	3#	0.825018	2	FALSE
MDMRT_007	1	0.731059	4$	0.648806	2	TRUE
MDMRT_007	0.125	0.531209	3#	1.778386	2	FALSE
MDMRT_007	-0.5	0.377541	3#	0.769078	2	FALSE
MDMRT_007	-0.125	0.468791	3#	1.079621	2	FALSE
MDMRT_007	0.25	0.562177	4$	1.041452	2	TRUE
MDMRT_008	0	0.5	3#	1.338748	2	FALSE
MDMRT_008	-0.125	0.468791	3#	1.058295	2	FALSE
MDMRT_008	1	0.731059	4$	0.630984	2	TRUE
MDMRT_008	0.25	0.562177	4$	0.694605	2	TRUE
MDMRT_008	-0.125	0.468791	3#	0.822967	2	FALSE
MDMRT_008	1	0.731059	4$	0.574272	2	TRUE
MDMRT_008	-1	0.268941	3#	0.748903	2	FALSE
MDMRT_008	0	0.5	3#	0.82257	2	FALSE
MDMRT_008	-1	0.268941	3#	0.699116	2	FALSE
MDMRT_008	2	0.880797	4$	0.598938	2	TRUE
MDMRT_008	0.5	0.622459	4$	0.738608	2	TRUE
MDMRT_008	-2	0.119203	3#	0.761218	2	FALSE
MDMRT_008	0.125	0.531209	3#	0.849967	2	FALSE
MDMRT_008	0	0.5	3#	0.893704	2	FALSE
MDMRT_008	0.25	0.562177	4$	0.809361	2	TRUE
MDMRT_008	-0.125	0.468791	3#	0.75596	2	FALSE
MDMRT_008	0	0.5	4$	0.992174	2	TRUE
MDMRT_008	0.125	0.531209	3#	1.106043	2	FALSE
MDMRT_008	-2	0.119203	3#	0.546323	2	FALSE
MDMRT_008	-0.125	0.468791	3#	0.72686	2	FALSE
MDMRT_008	0	0.5	4$	0.890735	2	TRUE
MDMRT_008	-0.125	0.468791	3#	0.809081	2	FALSE
MDMRT_008	2	0.880797	4$	0.609635	2	TRUE
MDMRT_008	-0.5	0.377541	3#	0.827236	2	FALSE
MDMRT_008	1	0.731059	4$	0.86783	2	TRUE
MDMRT_008	-0.125	0.468791	4$	1.089122	2	TRUE
MDMRT_008	1	0.731059	4$	0.786989	2	TRUE
MDMRT_008	0.125	0.531209	4$	1.116672	2	TRUE
MDMRT_008	0.25	0.562177	4$	0.604246	2	TRUE
MDMRT_008	0	0.5	4$	0.81376	2	TRUE
MDMRT_008	-0.5	0.377541	3#	0.787742	2	FALSE
MDMRT_008	-0.125	0.468791	4$	0.987737	2	TRUE
MDMRT_008	-0.125	0.468791	3#	0.629327	2	FALSE
MDMRT_008	0	0.5	4$	1.150079	2	TRUE
MDMRT_008	1	0.731059	4$	0.731437	2	TRUE
MDMRT_008	2	0.880797	4$	0.732018	2	TRUE
MDMRT_008	0.25	0.562177	4$	0.765726	2	TRUE
MDMRT_008	-1	0.268941	3#	0.598379	2	FALSE
MDMRT_008	-1	0.268941	3#	0.650782	2	FALSE
MDMRT_008	0	0.5	3#	0.830566	2	FALSE
MDMRT_008	0.125	0.531209	4$	0.783903	2	TRUE
MDMRT_008	2	0.880797	4$	0.548522	2	TRUE
MDMRT_008	-0.125	0.468791	4$	0.843146	2	TRUE
MDMRT_008	0.125	0.531209	4$	0.932018	2	TRUE
MDMRT_008	2	0.880797	4$	0.690478	2	TRUE
MDMRT_008	-0.5	0.377541	3#	0.812371	2	FALSE
MDMRT_008	0.5	0.622459	4$	1.021966	2	TRUE
MDMRT_008	0.25	0.562177	3#	1.124272	2	FALSE
MDMRT_008	0	0.5	4$	0.81298	2	TRUE
MDMRT_008	-1	0.268941	3#	0.685568	2	FALSE
MDMRT_008	2	0.880797	4$	0.520282	2	TRUE
MDMRT_008	0	0.5	4$	0.939444	2	TRUE
MDMRT_008	-0.5	0.377541	3#	0.548252	2	FALSE
MDMRT_008	0	0.5	3#	0.981184	2	FALSE
MDMRT_008	0.5	0.622459	4$	0.68861	2	TRUE
MDMRT_008	-0.125	0.468791	3#	0.949206	2	FALSE
MDMRT_008	-2	0.119203	3#	0.588667	2	FALSE
MDMRT_008	2	0.880797	4$	0.555509	2	TRUE
MDMRT_008	-2	0.119203	3#	0.508977	2	FALSE
MDMRT_008	-2	0.119203	3#	0.436642	2	FALSE
MDMRT_008	-0.25	0.437823	3#	0.595303	2	FALSE
MDMRT_008	-0.25	0.437823	3#	0.617922	2	FALSE
MDMRT_008	-0.5	0.377541	3#	0.508334	2	FALSE
MDMRT_008	0	0.5	4$	0.680945	2	TRUE
MDMRT_008	2	0.880797	4$	0.664673	2	TRUE
MDMRT_008	0.5	0.622459	4$	0.854366	2	TRUE
MDMRT_008	-0.125	0.468791	4$	0.795736	2	TRUE
MDMRT_008	-1	0.268941	3#	0.652528	2	FALSE
MDMRT_008	-0.125	0.468791	3#	0.733258	2	FALSE
MDMRT_008	0.125	0.531209	3#	1.079913	2	FALSE
MDMRT_008	-0.25	0.437823	3#	1.003248	2	FALSE
MDMRT_008	0	0.5	3#	1.049045	2	FALSE
MDMRT_008	-0.25	0.437823	4$	1.05265	2	TRUE
MDMRT_008	0.25	0.562177	4$	0.896328	2	TRUE
MDMRT_008	0.125	0.531209	4$	0.769963	2	TRUE
MDMRT_008	0.25	0.562177	3#	0.991705	2	FALSE
MDMRT_008	-0.25	0.437823	4$	0.859205	2	TRUE
MDMRT_008	0	0.5	4$	1.193716	2	TRUE
MDMRT_008	1	0.731059	4$	0.81363	2	TRUE
MDMRT_008	-0.5	0.377541	3#	0.98028	2	FALSE
MDMRT_008	-1	0.268941	3#	0.622901	2	FALSE
MDMRT_008	0.5	0.622459	4$	0.754549	2	TRUE
MDMRT_008	-0.25	0.437823	4$	0.991217	2	TRUE
MDMRT_008	0	0.5	3#	0.965851	2	FALSE
MDMRT_008	-1	0.268941	3#	0.750451	2	FALSE
MDMRT_008	1	0.731059	4$	0.648398	2	TRUE
MDMRT_008	0.5	0.622459	4$	0.528961	2	TRUE
MDMRT_008	-2	0.119203	3#	0.587431	2	FALSE
MDMRT_008	0.25	0.562177	4$	1.050964	2	TRUE
MDMRT_008	0.5	0.622459	4$	0.859699	2	TRUE
MDMRT_008	1	0.731059	4$	0.746331	2	TRUE
MDMRT_008	0.5	0.622459	4$	0.786976	2	TRUE
MDMRT_008	0	0.5	3#	1.235422	2	FALSE
MDMRT_008	0.125	0.531209	4$	1.083304	2	TRUE
MDMRT_008	-0.125	0.468791	4$	1.179811	2	TRUE
MDMRT_008	-0.25	0.437823	3#	0.723594	2	FALSE
MDMRT_008	0.5	0.622459	4$	0.915977	2	TRUE
MDMRT_008	-0.5	0.377541	3#	0.765578	2	FALSE
MDMRT_008	-0.5	0.377541	3#	0.608263	2	FALSE
MDMRT_008	-1	0.268941	3#	0.576749	2	FALSE
MDMRT_008	0.5	0.622459	4$	1.012052	2	TRUE
MDMRT_008	1	0.731059	4$	0.640382	2	TRUE
MDMRT_008	-0.125	0.468791	4$	0.9575	2	TRUE
MDMRT_008	2	0.880797	4$	0.549981	2	TRUE
MDMRT_008	-2	0.119203	3#	0.6237	2	FALSE
MDMRT_008	0.5	0.622459	4$	0.803981	2	TRUE
MDMRT_008	-1	0.268941	3#	0.574087	2	FALSE
MDMRT_008	1	0.731059	4$	0.671908	2	TRUE
MDMRT_008	2	0.880797	4$	0.710358	2	TRUE
MDMRT_008	-2	0.119203	3#	0.618993	2	FALSE
MDMRT_008	-1	0.268941	3#	0.757956	2	FALSE
MDMRT_008	0.125	0.531209	3#	1.013593	2	FALSE
MDMRT_008	0	0.5	4$	0.922248	2	TRUE
MDMRT_008	-2	0.119203	3#	0.534511	2	FALSE
MDMRT_008	-0.125	0.468791	3#	0.592784	2	FALSE
MDMRT_008	1	0.731059	4$	0.552561	2	TRUE
MDMRT_008	-0.5	0.377541	3#	0.760154	2	FALSE
MDMRT_008	0	0.5	4$	0.757956	2	TRUE
MDMRT_008	-2	0.119203	3#	0.5426	2	FALSE
MDMRT_008	-0.5	0.377541	3#	0.8583	2	FALSE
MDMRT_008	-2	0.119203	3#	0.595998	2	FALSE
MDMRT_008	0	0.5	3#	0.656425	2	FALSE
MDMRT_008	0.125	0.531209	4$	0.613934	2	TRUE
MDMRT_008	0.125	0.531209	4$	0.753659	2	TRUE
MDMRT_008	0	0.5	4$	0.592181	2	TRUE
MDMRT_008	0.125	0.531209	4$	0.579691	2	TRUE
MDMRT_008	1	0.731059	4$	0.602483	2	TRUE
MDMRT_008	-2	0.119203	3#	0.734144	2	FALSE
MDMRT_008	0	0.5	3#	1.025942	2	FALSE
MDMRT_008	-0.5	0.377541	3#	0.907967	2	FALSE
MDMRT_008	-2	0.119203	3#	0.621003	2	FALSE
MDMRT_008	0	0.5	4$	0.776616	2	TRUE
MDMRT_008	-2	0.119203	3#	0.6093	2	FALSE
MDMRT_008	0.5	0.622459	4$	0.731809	2	TRUE
MDMRT_008	0	0.5	4$	1.210627	2	TRUE
MDMRT_008	2	0.880797	4$	0.710332	2	TRUE
MDMRT_008	0	0.5	4$	0.839749	2	TRUE
MDMRT_008	0.125	0.531209	4$	0.723317	2	TRUE
MDMRT_008	-0.5	0.377541	3#	0.910756	2	FALSE
MDMRT_008	-0.125	0.468791	3#	0.860144	2	FALSE
MDMRT_008	0.25	0.562177	4$	1.288472	2	TRUE
MDMRT_008	0	0.5	3#	0.826979	2	FALSE
MDMRT_008	-2	0.119203	3#	0.490418	2	FALSE
MDMRT_008	0.5	0.622459	4$	0.860796	2	TRUE
MDMRT_008	0	0.5	4$	1.044031	2	TRUE
MDMRT_008	-1	0.268941	3#	0.712208	2	FALSE
MDMRT_008	-0.5	0.377541	3#	1.058825	2	FALSE
MDMRT_008	0.5	0.622459	4$	0.692186	2	TRUE
MDMRT_008	-0.5	0.377541	3#	1.084537	2	FALSE
MDMRT_008	0	0.5	4$	1.083883	2	TRUE
MDMRT_008	-1	0.268941	3#	0.687698	2	FALSE
MDMRT_008	-0.5	0.377541	3#	0.835911	2	FALSE
MDMRT_008	0	0.5	3#	1.051245	2	FALSE
MDMRT_008	2	0.880797	4$	0.712389	2	TRUE
MDMRT_008	0.25	0.562177	4$	1.328947	2	TRUE
MDMRT_008	0	0.5	3#	1.008624	2	FALSE
MDMRT_008	0	0.5	4$	1.142226	2	TRUE
MDMRT_008	0.5	0.622459	4$	0.894707	2	TRUE
MDMRT_008	0.5	0.622459	4$	0.725834	2	TRUE
MDMRT_008	0	0.5	4$	0.912562	2	TRUE
MDMRT_008	0	0.5	3#	0.845182	2	FALSE
MDMRT_008	0	0.5	4$	1.193985	2	TRUE
MDMRT_008	0.25	0.562177	3#	0.965574	2	FALSE
MDMRT_008	0.125	0.531209	4$	0.905181	2	TRUE
MDMRT_008	2	0.880797	4$	0.551827	2	TRUE
MDMRT_008	-2	0.119203	3#	0.552642	2	FALSE
MDMRT_008	-1	0.268941	3#	0.679339	2	FALSE
MDMRT_008	0	0.5	4$	1.166955	2	TRUE
MDMRT_008	-0.25	0.437823	3#	1.106606	2	FALSE
MDMRT_008	-1	0.268941	3#	0.671334	2	FALSE
MDMRT_008	0.125	0.531209	4$	0.832912	2	TRUE
MDMRT_008	0.125	0.531209	4$	1.272658	2	TRUE
MDMRT_008	1	0.731059	4$	0.560335	2	TRUE
MDMRT_008	-0.125	0.468791	3#	0.801938	2	FALSE
MDMRT_008	0.25	0.562177	4$	0.668712	2	TRUE
MDMRT_008	0	0.5	4$	0.87228	2	TRUE
MDMRT_008	-1	0.268941	3#	0.63689	2	FALSE
MDMRT_008	-0.25	0.437823	3#	0.913589	2	FALSE
MDMRT_008	-0.125	0.468791	4$	1.101168	2	TRUE
MDMRT_008	-0.125	0.468791	4$	0.944848	2	TRUE
MDMRT_008	2	0.880797	4$	0.640661	2	TRUE
MDMRT_008	-0.125	0.468791	4$	1.299403	2	TRUE
MDMRT_008	-2	0.119203	3#	0.533931	2	FALSE
MDMRT_008	2	0.880797	4$	0.705647	2	TRUE
MDMRT_008	-2	0.119203	3#	0.574943	2	FALSE
MDMRT_008	-0.125	0.468791	3#	1.088734	2	FALSE
MDMRT_008	-0.125	0.468791	3#	0.933662	2	FALSE
MDMRT_008	2	0.880797	4$	0.782062	2	TRUE
MDMRT_008	0.25	0.562177	4$	0.578752	2	TRUE
MDMRT_008	0	0.5	4$	1.188369	2	TRUE
MDMRT_008	0.5	0.622459	4$	0.82394	2	TRUE
MDMRT_008	-0.25	0.437823	3#	1.045559	2	FALSE
MDMRT_008	-2	0.119203	3#	0.622145	2	FALSE
MDMRT_008	0	0.5	3#	0.814852	2	FALSE
MDMRT_008	-0.5	0.377541	3#	0.881693	2	FALSE
MDMRT_008	-0.5	0.377541	3#	0.891954	2	FALSE
MDMRT_008	-0.125	0.468791	4$	1.121694	2	TRUE
MDMRT_008	1	0.731059	4$	0.647788	2	TRUE
MDMRT_008	-0.5	0.377541	3#	0.667302	2	FALSE
MDMRT_008	2	0.880797	4$	0.61689	2	TRUE
MDMRT_008	2	0.880797	4$	0.568321	2	TRUE
MDMRT_008	0.25	0.562177	4$	0.876985	2	TRUE
MDMRT_008	0	0.5	4$	0.892712	2	TRUE
MDMRT_008	1	0.731059	4$	0.630208	2	TRUE
MDMRT_008	1	0.731059	4$	0.543953	2	TRUE
MDMRT_008	1	0.731059	4$	0.549723	2	TRUE
MDMRT_008	0.125	0.531209	4$	0.96829	2	TRUE
MDMRT_008	0	0.5	3#	0.78794	2	FALSE
MDMRT_008	2	0.880797	4$	0.520485	2	TRUE
MDMRT_008	0.25	0.562177	4$	0.93617	2	TRUE
MDMRT_009	1	0.731059	3#	0.924311	1	TRUE
MDMRT_009	0.5	0.622459	3#	0.752888	1	TRUE
MDMRT_009	0	0.5	4$	0.848205	1	FALSE
MDMRT_009	1	0.731059	3#	0.610984	1	TRUE
MDMRT_009	2	0.880797	3#	0.640197	1	TRUE
MDMRT_009	0.125	0.531209	3#	0.962503	1	TRUE
MDMRT_009	0	0.5	3#	0.869185	1	TRUE
MDMRT_009	0	0.5	4$	0.844969	1	FALSE
MDMRT_009	-0.5	0.377541	4$	0.924302	1	FALSE
MDMRT_009	0	0.5	3#	0.756968	1	TRUE
MDMRT_009	-2	0.119203	4$	0.882552	1	FALSE
MDMRT_009	-1	0.268941	4$	1.282193	1	FALSE
MDMRT_009	-0.125	0.468791	3#	1.178964	1	TRUE
MDMRT_009	0.125	0.531209	3#	1.098614	1	TRUE
MDMRT_009	-1	0.268941	4$	0.872154	1	FALSE
MDMRT_009	0.125	0.531209	3#	1.057952	1	TRUE
MDMRT_009	0.125	0.531209	3#	0.80454	1	TRUE
MDMRT_009	-0.5	0.377541	4$	1.159221	1	FALSE
MDMRT_009	-2	0.119203	4$	0.774981	1	FALSE
MDMRT_009	-0.5	0.377541	4$	0.972553	1	FALSE
MDMRT_009	0	0.5	3#	0.842346	1	TRUE
MDMRT_009	-1	0.268941	4$	0.690862	1	FALSE
MDMRT_009	-0.25	0.437823	4$	1.146596	1	FALSE
MDMRT_009	2	0.880797	3#	0.738189	1	TRUE
MDMRT_009	0.5	0.622459	3#	1.004488	1	TRUE
MDMRT_009	-1	0.268941	4$	0.712625	1	FALSE
MDMRT_009	0.25	0.562177	4$	1.274335	1	FALSE
MDMRT_009	-0.25	0.437823	3#	1.64359	1	TRUE
MDMRT_009	0.5	0.622459	3#	1.103291	1	TRUE
MDMRT_009	-1	0.268941	4$	0.734447	1	FALSE
MDMRT_009	-0.125	0.468791	3#	0.820972	1	TRUE
MDMRT_009	-2	0.119203	4$	0.650229	1	FALSE
MDMRT_009	-0.25	0.437823	4$	1.12765	1	FALSE
MDMRT_009	-0.5	0.377541	4$	0.991984	1	FALSE
MDMRT_009	-0.5	0.377541	4$	0.902217	1	FALSE
MDMRT_009	-0.25	0.437823	3#	1.419886	1	TRUE
MDMRT_009	-2	0.119203	4$	0.649622	1	FALSE
MDMRT_009	-2	0.119203	4$	0.597193	1	FALSE
MDMRT_009	-2	0.119203	4$	0.693988	1	FALSE
MDMRT_009	-0.125	0.468791	3#	0.910331	1	TRUE
MDMRT_009	0	0.5	3#	1.157975	1	TRUE
MDMRT_009	0	0.5	4$	0.854498	1	FALSE
MDMRT_009	0.5	0.622459	3#	1.141942	1	TRUE
MDMRT_009	0.25	0.562177	3#	1.236618	1	TRUE
MDMRT_009	0.125	0.531209	3#	0.90999	1	TRUE
MDMRT_009	-0.125	0.468791	3#	0.775548	1	TRUE
MDMRT_009	1	0.731059	3#	0.819926	1	TRUE
MDMRT_009	2	0.880797	3#	0.699578	1	TRUE
MDMRT_009	0.5	0.622459	3#	0.822983	1	TRUE
MDMRT_009	0	0.5	4$	0.924508	1	FALSE
MDMRT_009	0	0.5	4$	1.209071	1	FALSE
MDMRT_009	2	0.880797	3#	0.771511	1	TRUE
MDMRT_009	0	0.5	4$	0.866081	1	FALSE
MDMRT_009	-0.25	0.437823	3#	0.831973	1	TRUE
MDMRT_009	0.5	0.622459	3#	0.808609	1	TRUE
MDMRT_009	0	0.5	3#	0.661166	1	TRUE
MDMRT_009	0.5	0.622459	3#	0.731997	1	TRUE
MDMRT_009	-1	0.268941	4$	0.749549	1	FALSE
MDMRT_009	-1	0.268941	4$	0.647333	1	FALSE
MDMRT_009	-0.125	0.468791	4$	1.371523	1	FALSE
MDMRT_009	0	0.5	3#	1.252191	1	TRUE
MDMRT_009	-2	0.119203	4$	0.629976	1	FALSE
MDMRT_009	1	0.731059	3#	0.806607	1	TRUE
MDMRT_009	1	0.731059	3#	0.71819	1	TRUE
MDMRT_009	0.25	0.562177	3#	0.820594	1	TRUE
MDMRT_009	0	0.5	3#	1.293982	1	TRUE
MDMRT_009	-2	0.119203	4$	0.7175	1	FALSE
MDMRT_009	-0.5	0.377541	4$	1.781161	1	FALSE
MDMRT_009	-0.5	0.377541	4$	0.93894	1	FALSE
MDMRT_009	0	0.5	3#	1.03862	1	TRUE
MDMRT_009	2	0.880797	3#	0.816898	1	TRUE
MDMRT_009	0	0.5	4$	0.818549	1	FALSE
MDMRT_009	-0.25	0.437823	3#	0.933154	1	TRUE
MDMRT_009	-0.25	0.437823	4$	0.889931	1	FALSE
MDMRT_009	0	0.5	4$	1.191555	1	FALSE
MDMRT_009	-2	0.119203	4$	0.686106	1	FALSE
MDMRT_009	0.5	0.622459	3#	1.38496	1	TRUE
MDMRT_009	0.5	0.622459	3#	1.252334	1	TRUE
MDMRT_009	0.25	0.562177	3#	0.79794	1	TRUE
MDMRT_009	2	0.880797	3#	0.672666	1	TRUE
MDMRT_009	-0.5	0.377541	4$	0.832917	1	FALSE
MDMRT_009	0	0.5	3#	0.665548	1	TRUE
MDMRT_009	0	0.5	3#	1.44115	1	TRUE
MDMRT_009	-0.125	0.468791	3#	1.262629	1	TRUE
MDMRT_009	-2	0.119203	4$	0.689968	1	FALSE
MDMRT_009	1	0.731059	3#	0.838193	1	TRUE
MDMRT_009	0	0.5	3#	1.034408	1	TRUE
MDMRT_009	2	0.880797	3#	0.590973	1	TRUE
MDMRT_009	0	0.5	4$	1.358178	1	FALSE
MDMRT_009	-2	0.119203	4$	0.635525	1	FALSE
MDMRT_009	-0.25	0.437823	3#	1.744016	1	TRUE
MDMRT_009	2	0.880797	3#	0.670496	1	TRUE
MDMRT_009	0	0.5	3#	0.897198	1	TRUE
MDMRT_009	0	0.5	3#	0.589939	1	TRUE
MDMRT_009	-0.5	0.377541	4$	1.008446	1	FALSE
MDMRT_009	0.25	0.562177	3#	1.480177	1	TRUE
MDMRT_009	-2	0.119203	4$	1.421692	1	FALSE
MDMRT_009	-0.25	0.437823	4$	1.535257	1	FALSE
MDMRT_009	0.125	0.531209	3#	1.109989	1	TRUE
MDMRT_009	0	0.5	4$	1.109618	1	FALSE
MDMRT_009	-2	0.119203	4$	1.065168	1	FALSE
MDMRT_009	0	0.5	3#	1.347933	1	TRUE
MDMRT_009	1	0.731059	3#	0.737505	1	TRUE
MDMRT_009	1	0.731059	3#	0.804163	1	TRUE
MDMRT_009	-1	0.268941	4$	0.691957	1	FALSE
MDMRT_009	-1	0.268941	4$	0.776549	1	FALSE
MDMRT_009	-0.25	0.437823	4$	1.013191	1	FALSE
MDMRT_009	0	0.5	4$	1.543947	1	FALSE
MDMRT_009	0.125	0.531209	3#	1.358339	1	TRUE
MDMRT_009	-2	0.119203	4$	1.07697	1	FALSE
MDMRT_009	0.5	0.622459	3#	1.395508	1	TRUE
MDMRT_009	0.25	0.562177	3#	1.133065	1	TRUE
MDMRT_009	2	0.880797	3#	0.928981	1	TRUE
MDMRT_009	-0.25	0.437823	4$	1.24255	1	FALSE
MDMRT_009	0.25	0.562177	3#	0.79118	1	TRUE
MDMRT_009	2	0.880797	3#	0.67191	1	TRUE
MDMRT_009	-1	0.268941	4$	0.832608	1	FALSE
MDMRT_009	-2	0.119203	4$	0.677951	1	FALSE
MDMRT_009	-0.25	0.437823	3#	1.415572	1	TRUE
MDMRT_009	0.125	0.531209	4$	0.921905	1	FALSE
MDMRT_009	2	0.880797	3#	0.921241	1	TRUE
MDMRT_009	1	0.731059	3#	0.674718	1	TRUE
MDMRT_009	-0.5	0.377541	4$	0.96894	1	FALSE
MDMRT_009	-1	0.268941	4$	1.334537	1	FALSE
MDMRT_009	2	0.880797	3#	0.723187	1	TRUE
MDMRT_009	0	0.5	3#	0.983442	1	TRUE
MDMRT_009	-0.25	0.437823	4$	1.024945	1	FALSE
MDMRT_009	0.5	0.622459	3#	0.839404	1	TRUE
MDMRT_009	-1	0.268941	4$	0.985557	1	FALSE
MDMRT_009	2	0.880797	3#	1.425942	1	TRUE
MDMRT_009	0.5	0.622459	3#	0.829592	1	TRUE
MDMRT_009	-2	0.119203	4$	0.669166	1	FALSE
MDMRT_009	-2	0.119203	4$	1.061522	1	FALSE
MDMRT_009	-0.5	0.377541	4$	0.861933	1	FALSE
MDMRT_009	-0.125	0.468791	3#	1.375177	1	TRUE
MDMRT_009	0.25	0.562177	3#	0.853627	1	TRUE
MDMRT_009	0.25	0.562177	3#	0.830972	1	TRUE
MDMRT_009	0.125	0.531209	3#	1.100459	1	TRUE
MDMRT_009	0.125	0.531209	3#	0.805153	1	TRUE
MDMRT_009	-0.125	0.468791	3#	1.026941	1	TRUE
MDMRT_009	-2	0.119203	4$	1.044451	1	FALSE
MDMRT_009	-0.25	0.437823	4$	0.992967	1	FALSE
MDMRT_009	-1	0.268941	4$	0.687607	1	FALSE
MDMRT_009	-0.5	0.377541	4$	0.969154	1	FALSE
MDMRT_009	0	0.5	3#	0.898971	1	TRUE
MDMRT_009	-0.25	0.437823	4$	0.790528	1	FALSE
MDMRT_009	-2	0.119203	4$	0.657211	1	FALSE
MDMRT_009	0.5	0.622459	3#	0.849496	1	TRUE
MDMRT_009	-1	0.268941	4$	0.713013	1	FALSE
MDMRT_009	1	0.731059	3#	0.766323	1	TRUE
MDMRT_009	1	0.731059	3#	0.747968	1	TRUE
MDMRT_009	-0.125	0.468791	3#	1.472504	1	TRUE
MDMRT_009	-1	0.268941	4$	0.670193	1	FALSE
MDMRT_009	1	0.731059	3#	0.806975	1	TRUE
MDMRT_009	2	0.880797	3#	0.635503	1	TRUE
MDMRT_009	2	0.880797	3#	1.053129	1	TRUE
MDMRT_009	0	0.5	4$	1.746969	1	FALSE
MDMRT_009	0.125	0.531209	3#	1.138553	1	TRUE
MDMRT_009	0	0.5	3#	1.155165	1	TRUE
MDMRT_009	0.5	0.622459	3#	1.16495	1	TRUE
MDMRT_009	0.5	0.622459	3#	0.939555	1	TRUE
MDMRT_009	0.5	0.622459	3#	1.115251	1	TRUE
MDMRT_009	0.125	0.531209	4$	1.300869	1	FALSE
MDMRT_009	0	0.5	4$	1.148635	1	FALSE
MDMRT_009	-0.5	0.377541	4$	0.869157	1	FALSE
MDMRT_009	-0.25	0.437823	4$	1.299992	1	FALSE
MDMRT_009	0	0.5	4$	1.113522	1	FALSE
MDMRT_009	0.25	0.562177	3#	0.908189	1	TRUE
MDMRT_009	0	0.5	3#	1.05895	1	TRUE
MDMRT_009	0.5	0.622459	3#	0.661324	1	TRUE
MDMRT_009	0	0.5	3#	0.758977	1	TRUE
MDMRT_009	-1	0.268941	4$	0.666155	1	FALSE
MDMRT_009	0.125	0.531209	4$	0.945655	1	FALSE
MDMRT_009	0	0.5	4$	1.20994	1	FALSE
MDMRT_009	-0.125	0.468791	3#	0.705239	1	TRUE
MDMRT_009	0.25	0.562177	3#	0.85454	1	TRUE
MDMRT_009	0.25	0.562177	3#	0.865653	1	TRUE
MDMRT_009	1	0.731059	3#	0.675977	1	TRUE
MDMRT_009	-1	0.268941	3#	0.788342	1	TRUE
MDMRT_009	-2	0.119203	4$	0.706657	1	FALSE
MDMRT_009	-1	0.268941	4$	0.622917	1	FALSE
MDMRT_009	-0.125	0.468791	3#	0.923666	1	TRUE
MDMRT_009	0.25	0.562177	3#	0.806958	1	TRUE
MDMRT_009	-0.5	0.377541	4$	1.58153	1	FALSE
MDMRT_009	-0.25	0.437823	4$	1.073119	1	FALSE
MDMRT_009	-0.5	0.377541	4$	0.995529	1	FALSE
MDMRT_009	0	0.5	3#	1.296194	1	TRUE
MDMRT_009	2	0.880797	3#	0.876947	1	TRUE
MDMRT_009	0	0.5	4$	1.191604	1	FALSE
MDMRT_009	0	0.5	4$	1.106183	1	FALSE
MDMRT_009	-2	0.119203	4$	0.664583	1	FALSE
MDMRT_009	0	0.5	3#	0.847092	1	TRUE
MDMRT_009	-0.5	0.377541	3#	1.033505	1	TRUE
MDMRT_009	-0.125	0.468791	3#	1.061172	1	TRUE
MDMRT_009	1	0.731059	3#	0.873527	1	TRUE
MDMRT_009	-1	0.268941	4$	0.809194	1	FALSE
MDMRT_009	1	0.731059	3#	0.770987	1	TRUE
MDMRT_009	-1	0.268941	4$	1.071313	1	FALSE
MDMRT_009	0.5	0.622459	3#	1.259741	1	TRUE
MDMRT_009	2	0.880797	3#	0.696248	1	TRUE
MDMRT_009	0	0.5	4$	0.868924	1	FALSE
MDMRT_009	-0.5	0.377541	4$	1.642607	1	FALSE
MDMRT_009	-1	0.268941	4$	1.14419	1	FALSE
MDMRT_009	2	0.880797	3#	0.733882	1	TRUE
MDMRT_009	0.125	0.531209	3#	1.146625	1	TRUE
MDMRT_009	0.25	0.562177	3#	1.151085	1	TRUE
MDMRT_009	0.125	0.531209	4$	1.61687	1	FALSE
MDMRT_009	-0.25	0.437823	4$	0.775523	1	FALSE
MDMRT_009	-1	0.268941	4$	0.976002	1	FALSE
MDMRT_009	0.25	0.562177	4$	2.017501	1	FALSE
MDMRT_010	0.25	0.562177	4$	1.192351	1	FALSE
MDMRT_010	-0.125	0.468791	4$	1.057949	1	FALSE
MDMRT_010	0	0.5	4$	1.466574	1	FALSE
MDMRT_010	0.25	0.562177	4$	1.959198	1	FALSE
MDMRT_010	0.125	0.531209	4$	1.483878	1	FALSE
MDMRT_010	2	0.880797	3#	0.687652	1	TRUE
MDMRT_010	-0.125	0.468791	4$	0.9221	1	FALSE
MDMRT_010	0.5	0.622459	3#	1.307891	1	TRUE
MDMRT_010	-1	0.268941	4$	1.135583	1	FALSE
MDMRT_010	1	0.731059	3#	1.315202	1	TRUE
MDMRT_010	-2	0.119203	4$	0.811931	1	FALSE
MDMRT_010	0	0.5	4$	1.116579	1	FALSE
MDMRT_010	0	0.5	4$	1.621175	1	FALSE
MDMRT_010	0.5	0.622459	3#	1.70195	1	TRUE
MDMRT_010	0	0.5	4$	0.85235	1	FALSE
MDMRT_010	-0.125	0.468791	4$	0.87958	1	FALSE
MDMRT_010	-0.5	0.377541	4$	0.873334	1	FALSE
MDMRT_010	0	0.5	4$	0.808968	1	FALSE
MDMRT_010	0	0.5	4$	0.850117	1	FALSE
MDMRT_010	-0.125	0.468791	4$	1.915961	1	FALSE
MDMRT_010	-2	0.119203	4$	0.862591	1	FALSE
MDMRT_010	2	0.880797	3#	0.720552	1	TRUE
MDMRT_010	1	0.731059	3#	0.980655	1	TRUE
MDMRT_010	0.25	0.562177	4$	0.995911	1	FALSE
MDMRT_010	-1	0.268941	4$	0.937669	1	FALSE
MDMRT_010	1	0.731059	3#	1.135002	1	TRUE
MDMRT_010	-2	0.119203	4$	0.838671	1	FALSE
MDMRT_010	0.25	0.562177	4$	1.171983	1	FALSE
MDMRT_010	0.125	0.531209	4$	1.695186	1	FALSE
MDMRT_010	2	0.880797	3#	0.884871	1	TRUE
MDMRT_010	0	0.5	4$	2.114197	1	FALSE
MDMRT_010	0	0.5	3#	2.336932	1	TRUE
MDMRT_010	1	0.731059	3#	0.933194	1	TRUE
MDMRT_010	0.25	0.562177	4$	1.191968	1	FALSE
MDMRT_010	0	0.5	4$	2.103545	1	FALSE
MDMRT_010	0	0.5	4$	1.485939	1	FALSE
MDMRT_010	0	0.5	4$	1.780171	1	FALSE
MDMRT_010	0.5	0.622459	3#	0.912993	1	TRUE
MDMRT_010	2	0.880797	3#	0.746567	1	TRUE
MDMRT_010	2	0.880797	3#	0.823158	1	TRUE
MDMRT_010	0.125	0.531209	4$	1.10987	1	FALSE
MDMRT_010	0	0.5	4$	1.543359	1	FALSE
MDMRT_010	-0.25	0.437823	4$	1.03797	1	FALSE
MDMRT_010	-2	0.119203	4$	0.693392	1	FALSE
MDMRT_010	0	0.5	4$	1.30625	1	FALSE
MDMRT_010	-0.5	0.377541	4$	0.854691	1	FALSE
MDMRT_010	-0.25	0.437823	4$	1.343202	1	FALSE
MDMRT_010	-0.5	0.377541	4$	0.901909	1	FALSE
MDMRT_010	0.25	0.562177	4$	1.263686	1	FALSE
MDMRT_010	-1	0.268941	4$	1.608118	1	FALSE
MDMRT_010	1	0.731059	3#	0.825924	1	TRUE
MDMRT_010	-2	0.119203	4$	0.892347	1	FALSE
MDMRT_010	0.5	0.622459	3#	1.863192	1	TRUE
MDMRT_010	-0.5	0.377541	4$	0.873965	1	FALSE
MDMRT_010	1	0.731059	3#	0.835491	1	TRUE
MDMRT_010	-2	0.119203	4$	0.769118	1	FALSE
MDMRT_010	0.25	0.562177	3#	0.840935	1	TRUE
MDMRT_010	-0.125	0.468791	4$	1.07152	1	FALSE
MDMRT_010	-2	0.119203	4$	0.917851	1	FALSE
MDMRT_010	1	0.731059	3#	0.864632	1	TRUE
MDMRT_010	1	0.731059	3#	0.839961	1	TRUE
MDMRT_010	-1	0.268941	4$	0.7682	1	FALSE
MDMRT_010	-2	0.119203	4$	0.790955	1	FALSE
MDMRT_010	1	0.731059	3#	0.777576	1	TRUE
MDMRT_010	-2	0.119203	4$	0.766885	1	FALSE
MDMRT_010	1	0.731059	3#	0.911223	1	TRUE
MDMRT_010	0.5	0.622459	3#	1.378561	1	TRUE
MDMRT_010	0	0.5	4$	1.013939	1	FALSE
MDMRT_010	2	0.880797	3#	1.07359	1	TRUE
MDMRT_010	-0.125	0.468791	4$	1.756011	1	FALSE
MDMRT_010	-1	0.268941	4$	0.806939	1	FALSE
MDMRT_010	-1	0.268941	4$	0.689753	1	FALSE
MDMRT_010	-0.25	0.437823	4$	1.24323	1	FALSE
MDMRT_010	0.5	0.622459	3#	0.912606	1	TRUE
MDMRT_010	-1	0.268941	4$	0.676343	1	FALSE
MDMRT_010	-0.125	0.468791	4$	1.729966	1	FALSE
MDMRT_010	0.5	0.622459	3#	1.000527	1	TRUE
MDMRT_010	0.25	0.562177	3#	1.371983	1	TRUE
MDMRT_010	-2	0.119203	4$	0.863569	1	FALSE
MDMRT_010	-0.5	0.377541	4$	0.829166	1	FALSE
MDMRT_010	0.25	0.562177	4$	2.138896	1	FALSE
MDMRT_010	-0.125	0.468791	4$	1.517424	1	FALSE
MDMRT_010	-0.125	0.468791	3#	1.248204	1	TRUE
MDMRT_010	0	0.5	4$	1.172646	1	FALSE
MDMRT_010	0	0.5	4$	1.305863	1	FALSE
MDMRT_010	0	0.5	4$	1.971525	1	FALSE
MDMRT_010	1	0.731059	3#	1.086178	1	TRUE
MDMRT_010	0.5	0.622459	3#	0.820949	1	TRUE
MDMRT_010	-0.125	0.468791	4$	1.039633	1	FALSE
MDMRT_010	0.5	0.622459	3#	1.041172	1	TRUE
MDMRT_010	-0.5	0.377541	4$	0.808969	1	FALSE
MDMRT_010	0.5	0.622459	3#	1.319441	1	TRUE
MDMRT_010	0	0.5	4$	1.89724	1	FALSE
MDMRT_010	1	0.731059	3#	0.974937	1	TRUE
MDMRT_010	-0.5	0.377541	4$	0.807531	1	FALSE
MDMRT_010	-1	0.268941	4$	0.785204	1	FALSE
MDMRT_010	0.5	0.622459	3#	1.003924	1	TRUE
MDMRT_010	2	0.880797	3#	0.736636	1	TRUE
MDMRT_010	-1	0.268941	4$	0.681318	1	FALSE
MDMRT_010	0	0.5	4$	1.52794	1	FALSE
MDMRT_010	-1	0.268941	4$	0.8416	1	FALSE
MDMRT_010	0.125	0.531209	4$	0.750091	1	FALSE
MDMRT_010	-0.5	0.377541	4$	0.697962	1	FALSE
MDMRT_010	-0.5	0.377541	4$	0.737528	1	FALSE
MDMRT_010	-1	0.268941	4$	1.325168	1	FALSE
MDMRT_010	0.125	0.531209	4$	1.133918	1	FALSE
MDMRT_010	0.25	0.562177	3#	1.306534	1	TRUE
MDMRT_010	0	0.5	4$	0.973004	1	FALSE
MDMRT_010	-1	0.268941	4$	0.692201	1	FALSE
MDMRT_010	0	0.5	4$	0.975954	1	FALSE
MDMRT_010	0	0.5	4$	1.016202	1	FALSE
MDMRT_010	-2	0.119203	4$	1.039537	1	FALSE
MDMRT_010	-0.125	0.468791	3#	1.798179	1	TRUE
MDMRT_010	0	0.5	4$	1.557655	1	FALSE
MDMRT_010	2	0.880797	3#	0.713315	1	TRUE
MDMRT_010	0.125	0.531209	4$	1.151889	1	FALSE
MDMRT_010	0	0.5	4$	0.972191	1	FALSE
MDMRT_010	-0.25	0.437823	4$	0.726581	1	FALSE
MDMRT_010	0.5	0.622459	3#	0.95319	1	TRUE
MDMRT_010	0.5	0.622459	4$	1.269552	1	FALSE
MDMRT_010	-0.125	0.468791	4$	1.997116	1	FALSE
MDMRT_010	2	0.880797	3#	0.80358	1	TRUE
MDMRT_010	1	0.731059	3#	0.693944	1	TRUE
MDMRT_010	-0.25	0.437823	4$	0.816262	1	FALSE
MDMRT_010	0	0.5	3#	1.683435	1	TRUE
MDMRT_010	-0.125	0.468791	4$	1.328171	1	FALSE
MDMRT_010	0	0.5	4$	1.216618	1	FALSE
MDMRT_010	0.25	0.562177	3#	1.511162	1	TRUE
MDMRT_010	0.25	0.562177	3#	1.392972	1	TRUE
MDMRT_010	-0.25	0.437823	4$	1.307523	1	FALSE
MDMRT_010	0.25	0.562177	3#	1.454168	1	TRUE
MDMRT_010	2	0.880797	3#	0.71297	1	TRUE
MDMRT_010	2	0.880797	3#	0.756471	1	TRUE
MDMRT_010	-0.125	0.468791	4$	1.319199	1	FALSE
MDMRT_010	-0.25	0.437823	4$	1.775969	1	FALSE
MDMRT_010	1	0.731059	3#	1.209567	1	TRUE
MDMRT_010	1	0.731059	3#	1.02717	1	TRUE
MDMRT_010	0.125	0.531209	4$	2.056939	1	FALSE
MDMRT_010	-0.5	0.377541	4$	1.083515	1	FALSE
MDMRT_010	-1	0.268941	4$	0.779685	1	FALSE
MDMRT_010	-1	0.268941	4$	0.800104	1	FALSE
MDMRT_010	2	0.880797	3#	0.766895	1	TRUE
MDMRT_010	1	0.731059	3#	1.050526	1	TRUE
MDMRT_010	-0.5	0.377541	4$	0.930189	1	FALSE
MDMRT_010	2	0.880797	3#	0.693942	1	TRUE
MDMRT_010	0.25	0.562177	3#	2.05049	1	TRUE
MDMRT_010	0	0.5	4$	2.351088	1	FALSE
MDMRT_010	0.125	0.531209	4$	0.835921	1	FALSE
MDMRT_010	-1	0.268941	4$	1.465608	1	FALSE
MDMRT_010	-1	0.268941	4$	1.194267	1	FALSE
MDMRT_010	-0.25	0.437823	4$	2.199875	1	FALSE
MDMRT_010	-0.25	0.437823	4$	1.216477	1	FALSE
MDMRT_010	0.25	0.562177	4$	1.9642	1	FALSE
MDMRT_010	0.25	0.562177	4$	0.79097	1	FALSE
MDMRT_010	2	0.880797	3#	0.7956	1	TRUE
MDMRT_010	0.5	0.622459	3#	2.179953	1	TRUE
MDMRT_010	1	0.731059	3#	0.841568	1	TRUE
MDMRT_010	-0.125	0.468791	4$	2.095969	1	FALSE
MDMRT_010	0	0.5	4$	1.21334	1	FALSE
MDMRT_010	1	0.731059	3#	0.974713	1	TRUE
MDMRT_010	0.5	0.622459	3#	0.672173	1	TRUE
MDMRT_010	0	0.5	3#	1.52465	1	TRUE
MDMRT_010	-2	0.119203	4$	0.665965	1	FALSE
MDMRT_010	-0.125	0.468791	3#	1.369608	1	TRUE
MDMRT_010	0	0.5	4$	0.965006	1	FALSE
MDMRT_010	-0.125	0.468791	4$	1.573286	1	FALSE
MDMRT_010	-2	0.119203	4$	0.902495	1	FALSE
MDMRT_010	0.25	0.562177	3#	1.524093	1	TRUE
MDMRT_010	-0.125	0.468791	4$	0.825989	1	FALSE
MDMRT_010	-0.125	0.468791	4$	1.388585	1	FALSE
MDMRT_010	0	0.5	4$	0.946176	1	FALSE
MDMRT_010	-0.25	0.437823	4$	1.197905	1	FALSE
MDMRT_010	-2	0.119203	4$	0.692211	1	FALSE
MDMRT_010	2	0.880797	4$	0.752919	1	FALSE
MDMRT_010	-1	0.268941	4$	0.759532	1	FALSE
MDMRT_010	0.125	0.531209	3#	1.78234	1	TRUE
MDMRT_010	0.25	0.562177	3#	0.947971	1	TRUE
MDMRT_010	1	0.731059	3#	0.729536	1	TRUE
MDMRT_010	0.125	0.531209	3#	1.651971	1	TRUE
MDMRT_010	-0.25	0.437823	4$	1.624509	1	FALSE
MDMRT_010	-0.25	0.437823	4$	1.066303	1	FALSE
MDMRT_010	2	0.880797	3#	0.937945	1	TRUE
MDMRT_010	-2	0.119203	4$	1.024472	1	FALSE
MDMRT_010	0	0.5	4$	1.635175	1	FALSE
MDMRT_010	-0.125	0.468791	4$	1.312011	1	FALSE
MDMRT_010	2	0.880797	3#	0.736478	1	TRUE
MDMRT_010	1	0.731059	3#	1.594351	1	TRUE
MDMRT_010	-0.125	0.468791	4$	1.154972	1	FALSE
MDMRT_010	2	0.880797	3#	0.826381	1	TRUE
MDMRT_010	-0.125	0.468791	4$	1.972688	1	FALSE
MDMRT_010	0.25	0.562177	4$	1.529219	1	FALSE
MDMRT_010	2	0.880797	3#	0.70997	1	TRUE
MDMRT_010	-0.25	0.437823	4$	1.077653	1	FALSE
MDMRT_010	-1	0.268941	4$	0.852205	1	FALSE
MDMRT_010	-0.125	0.468791	4$	1.948837	1	FALSE
MDMRT_010	0	0.5	3#	1.988607	1	TRUE
MDMRT_010	-0.5	0.377541	4$	1.173152	1	FALSE
MDMRT_010	-0.5	0.377541	4$	0.769003	1	FALSE
MDMRT_010	-0.125	0.468791	4$	2.394313	1	FALSE
MDMRT_010	0.5	0.622459	3#	1.141636	1	TRUE
MDMRT_010	-0.25	0.437823	4$	1.451977	1	FALSE
MDMRT_010	-2	0.119203	4$	0.713662	1	FALSE
MDMRT_010	-0.5	0.377541	4$	1.740964	1	FALSE
MDMRT_010	0	0.5	4$	1.698261	1	FALSE
MDMRT_010	-0.5	0.377541	4$	1.135673	1	FALSE
MDMRT_010	-0.25	0.437823	4$	1.370975	1	FALSE
MDMRT_010	1	0.731059	3#	1.257678	1	TRUE
MDMRT_010	0	0.5	4$	2.295287	1	FALSE
MDMRT_011	0	0.5	3#	1.081791	2	FALSE
MDMRT_011	-0.5	0.377541	3#	0.91436	2	FALSE
MDMRT_011	0.5	0.622459	4$	1.692971	2	TRUE
MDMRT_011	0.25	0.562177	3#	0.775657	2	FALSE
MDMRT_011	0	0.5	3#	2.038272	2	FALSE
MDMRT_011	-2	0.119203	3#	0.810788	2	FALSE
MDMRT_011	-1	0.268941	3#	0.682718	2	FALSE
MDMRT_011	0	0.5	3#	1.142062	2	FALSE
MDMRT_011	-0.25	0.437823	3#	1.040928	2	FALSE
MDMRT_011	2	0.880797	4$	0.721744	2	TRUE
MDMRT_011	0.25	0.562177	3#	2.037288	2	FALSE
MDMRT_011	-0.25	0.437823	3#	1.684709	2	FALSE
MDMRT_011	0.125	0.531209	4$	2.298486	2	TRUE
MDMRT_011	-2	0.119203	3#	0.740281	2	FALSE
MDMRT_011	-2	0.119203	3#	0.903905	2	FALSE
MDMRT_011	0.5	0.622459	4$	1.093592	2	TRUE
MDMRT_011	-0.25	0.437823	3#	0.922279	2	FALSE
MDMRT_011	0.125	0.531209	3#	1.520961	2	FALSE
MDMRT_011	-0.5	0.377541	3#	1.52918	2	FALSE
MDMRT_011	-0.25	0.437823	3#	1.085013	2	FALSE
MDMRT_011	-0.5	0.377541	3#	2.00864	2	FALSE
MDMRT_011	0.5	0.622459	4$	1.5512	2	TRUE
MDMRT_011	0	0.5	3#	2.200493	2	FALSE
MDMRT_011	-0.125	0.468791	3#	1.783924	2	FALSE
MDMRT_011	-1	0.268941	3#	1.00376	2	FALSE
MDMRT_011	0	0.5	3#	2.283848	2	FALSE
MDMRT_011	0.125	0.531209	4$	1.871177	2	TRUE
MDMRT_011	0.25	0.562177	4$	1.75611	2	TRUE
MDMRT_011	0.5	0.622459	4$	0.737446	2	TRUE
MDMRT_011	-0.5	0.377541	3#	0.63966	2	FALSE
MDMRT_011	-0.5	0.377541	3#	1.228051	2	FALSE
MDMRT_011	0.25	0.562177	4$	0.979664	2	TRUE
MDMRT_011	-0.25	0.437823	3#	0.843368	2	FALSE
MDMRT_011	-0.5	0.377541	3#	0.748956	2	FALSE
MDMRT_011	1	0.731059	3#	0.884524	2	FALSE
MDMRT_011	-2	0.119203	3#	0.902912	2	FALSE
MDMRT_011	-1	0.268941	3#	1.039607	2	FALSE
MDMRT_011	-0.25	0.437823	3#	0.898275	2	FALSE
MDMRT_011	-1	0.268941	3#	0.680815	2	FALSE
MDMRT_011	1	0.731059	4$	1.181688	2	TRUE
MDMRT_011	-2	0.119203	3#	0.729144	2	FALSE
MDMRT_011	-0.25	0.437823	3#	0.984778	2	FALSE
MDMRT_011	0.5	0.622459	3#	1.399415	2	FALSE
MDMRT_011	0.25	0.562177	3#	1.59432	2	FALSE
MDMRT_011	-0.5	0.377541	3#	1.228809	2	FALSE
MDMRT_011	0.25	0.562177	4$	1.205397	2	TRUE
MDMRT_011	0.25	0.562177	4$	0.773175	2	TRUE
MDMRT_011	-0.5	0.377541	3#	0.869703	2	FALSE
MDMRT_011	-1	0.268941	3#	0.948499	2	FALSE
MDMRT_011	1	0.731059	4$	0.80325	2	TRUE
MDMRT_011	2	0.880797	4$	0.61692	2	TRUE
MDMRT_011	-2	0.119203	3#	0.668746	2	FALSE
MDMRT_011	2	0.880797	4$	1.090255	2	TRUE
MDMRT_011	2	0.880797	4$	0.80484	2	TRUE
MDMRT_011	2	0.880797	4$	0.725464	2	TRUE
MDMRT_011	2	0.880797	4$	0.715067	2	TRUE
MDMRT_011	-0.25	0.437823	3#	1.201744	2	FALSE
MDMRT_011	1	0.731059	4$	1.030347	2	TRUE
MDMRT_011	-0.125	0.468791	4$	1.393398	2	TRUE
MDMRT_011	2	0.880797	4$	0.893793	2	TRUE
MDMRT_011	0.5	0.622459	4$	1.561763	2	TRUE
MDMRT_011	1	0.731059	4$	1.063449	2	TRUE
MDMRT_011	-1	0.268941	3#	0.937073	2	FALSE
MDMRT_011	-0.125	0.468791	3#	1.176207	2	FALSE
MDMRT_011	-1	0.268941	3#	0.828974	2	FALSE
MDMRT_011	1	0.731059	4$	1.521587	2	TRUE
MDMRT_011	-0.25	0.437823	4$	1.350139	2	TRUE
MDMRT_011	-0.125	0.468791	3#	0.723077	2	FALSE
MDMRT_011	2	0.880797	4$	0.908426	2	TRUE
MDMRT_011	-1	0.268941	3#	0.787996	2	FALSE
MDMRT_011	2	0.880797	4$	0.768376	2	TRUE
MDMRT_011	-0.125	0.468791	3#	1.199974	2	FALSE
MDMRT_011	-0.5	0.377541	3#	0.970631	2	FALSE
MDMRT_011	-1	0.268941	3#	1.208377	2	FALSE
MDMRT_011	0.5	0.622459	4$	1.341975	2	TRUE
MDMRT_011	-0.25	0.437823	3#	1.174662	2	FALSE
MDMRT_011	-0.5	0.377541	3#	1.04798	2	FALSE
MDMRT_011	-0.125	0.468791	4$	1.411281	2	TRUE
MDMRT_011	-2	0.119203	3#	1.248011	2	FALSE
MDMRT_011	-0.5	0.377541	3#	0.637663	2	FALSE
MDMRT_011	0.5	0.622459	4$	1.551351	2	TRUE
MDMRT_011	0.125	0.531209	3#	1.402933	2	FALSE
MDMRT_011	1	0.731059	4$	1.187653	2	TRUE
MDMRT_011	-0.5	0.377541	3#	1.269227	2	FALSE
MDMRT_011	-0.25	0.437823	3#	0.717924	2	FALSE
MDMRT_011	-0.25	0.437823	3#	1.310699	2	FALSE
MDMRT_011	-0.125	0.468791	3#	0.867274	2	FALSE
MDMRT_011	-0.125	0.468791	4$	1.440618	2	TRUE
MDMRT_011	2	0.880797	4$	1.002707	2	TRUE
MDMRT_011	2	0.880797	4$	0.995159	2	TRUE
MDMRT_011	0.125	0.531209	4$	1.056888	2	TRUE
MDMRT_011	1	0.731059	4$	0.701198	2	TRUE
MDMRT_011	-0.25	0.437823	3#	0.910773	2	FALSE
MDMRT_011	0.125	0.531209	4$	1.464734	2	TRUE
MDMRT_011	0.125	0.531209	4$	1.322308	2	TRUE
MDMRT_011	-1	0.268941	3#	0.670073	2	FALSE
MDMRT_011	-0.125	0.468791	3#	1.942327	2	FALSE
MDMRT_011	0	0.5	4$	1.627501	2	TRUE
MDMRT_011	0.25	0.562177	4$	1.451209	2	TRUE
MDMRT_011	0.25	0.562177	4$	1.405692	2	TRUE
MDMRT_011	-1	0.268941	3#	0.994681	2	FALSE
MDMRT_011	0.25	0.562177	4$	1.616648	2	TRUE
MDMRT_011	-0.5	0.377541	3#	1.183366	2	FALSE
MDMRT_011	0.25	0.562177	4$	1.559785	2	TRUE
MDMRT_011	1	0.731059	4$	1.276094	2	TRUE
MDMRT_011	-0.25	0.437823	3#	1.54944	2	FALSE
MDMRT_011	1	0.731059	4$	1.520013	2	TRUE
MDMRT_011	-0.125	0.468791	3#	2.298775	2	FALSE
MDMRT_011	2	0.880797	4$	1.136236	2	TRUE
MDMRT_011	0.5	0.622459	4$	1.04796	2	TRUE
MDMRT_011	0.25	0.562177	4$	0.961288	2	TRUE
MDMRT_011	1	0.731059	4$	1.028987	2	TRUE
MDMRT_011	-0.25	0.437823	3#	2.029697	2	FALSE
MDMRT_011	0	0.5	3#	1.196999	2	FALSE
MDMRT_011	-1	0.268941	3#	1.410178	2	FALSE
MDMRT_011	0.125	0.531209	3#	1.97969	2	FALSE
MDMRT_011	0.5	0.622459	4$	2.025269	2	TRUE
MDMRT_011	-0.25	0.437823	3#	1.626036	2	FALSE
MDMRT_011	1	0.731059	4$	1.652695	2	TRUE
MDMRT_011	0.5	0.622459	3#	1.459185	2	FALSE
MDMRT_011	2	0.880797	4$	0.718658	2	TRUE
MDMRT_011	-0.25	0.437823	3#	1.470246	2	FALSE
MDMRT_011	1	0.731059	4$	0.83077	2	TRUE
MDMRT_011	-2	0.119203	3#	1.0563	2	FALSE
MDMRT_011	1	0.731059	4$	1.013984	2	TRUE
MDMRT_011	-0.5	0.377541	3#	1.402627	2	FALSE
[truncated: 4,201 more rows]
