# Supplementary material for: The hippocampus supports deliberation during value-based decisions
Source: eLife. 2019 Jul 3;8:e46080. doi: 10.7554/eLife.46080 (PMC6693920; doi:10.7554/eLife.46080)
Supplement: Figure 2—source data 3. — The file contains eight columns; subject ID, reaction time, whether the participant chose the item on the right side of the screen, the value placed on the item on the left side of the screen, the value placed on the item on the right side of the screen, the name of the image that appeared on the left, the name of the image that appeared on the right, and the participant’s response ('#3'=left, '$4'). [file elife-46080-fig2-data3.csv]

subjid	RT	choseright	bidLeft	bidRight	ImageLeft	ImageRight	Response
MDMRT_002	1.529832	1	0.153333	0.1	Whatchamacallit.bmp	Goldfish.bmp	4$
MDMRT_002	1.346783	0	0.073333	0.08	FlamingCheetos.bmp	Doritosranch.bmp	3#
MDMRT_002	0.751833	1	0.52	2.253333	Granolabar.bmp	FamousAmos_small.bmp	4$
MDMRT_002	1.113835	1	1.513333	1.68	RiceKrispyTreat_small.bmp	PopTartsStrawberry.bmp	4$
MDMRT_002	1.092835	0	2.513333	2.253333	Almondjoy.bmp	FamousAmos_small.bmp	3#
MDMRT_002	1.442817	0	1.726667	0.153333	Nutterbutter.bmp	Whatchamacallit.bmp	3#
MDMRT_002	1.206841	0	1.28	0.066667	Keeblerfudgestripes.bmp	Riprolls.bmp	3#
MDMRT_002	1.174781	0	1.686667	1.52	PeanutMMs.bmp	Toberlorone.bmp	3#
MDMRT_002	1.68878	1	0.133333	0.1	Milkduds.bmp	Laffytaffyred_one.bmp	4$
MDMRT_002	1.218782	1	0.1	1.526667	Goldfish.bmp	Hersheymilk_several.bmp	4$
MDMRT_002	1.015784	0	1.006667	0.573333	WheatThins.bmp	TootsieRolls.bmp	3#
MDMRT_002	1.375779	1	0.186667	1.013333	AnimalCrackers.bmp	Hersheykisses.bmp	4$
MDMRT_002	1.30078	0	0.1	0.1	Laffytaffyred_one.bmp	PringlesRed.bmp	3#
MDMRT_002	1.424828	0	1.02	1.006667	SourSkittles.bmp	WheatThins.bmp	3#
MDMRT_002	1.88681	0	2.253333	2.22	FamousAmos_small.bmp	Sourpatch.bmp	3#
MDMRT_002	1.289824	0	2.04	2.22	Oreos.bmp	Sourpatch.bmp	3#
MDMRT_002	1.583781	1	1.726667	2.02	Funyuns_small.bmp	Reeses.bmp	4$
MDMRT_002	1.618824	1	0.153333	0.073333	CheesyDoritos.bmp	FlamingCheetos.bmp	4$
MDMRT_002	1.246782	1	0.153333	0.133333	Whatchamacallit.bmp	Milkduds.bmp	4$
MDMRT_002	1.716779	1	0.566667	0.52	Skittles.bmp	Granolabar.bmp	4$
MDMRT_002	1.473843	1	1.04	1.013333	Crunch.bmp	Hersheykisses.bmp	4$
MDMRT_002	2.222814	1	1.473333	0.573333	Snickers.bmp	TootsieRolls.bmp	4$
MDMRT_002	1.95183	1	1.726667	1.746667	Funyuns_small.bmp	Laysclassic.bmp	4$
MDMRT_002	1.148824	0	1.013333	1.02	Hersheykisses.bmp	SourSkittles.bmp	3#
MDMRT_002	1.32381	1	0.38	0.546667	Jollyranchergreen.bmp	Chocolate_mm.bmp	4$
MDMRT_002	1.221825	1	1.233333	1.473333	Starburst.bmp	Fritos.bmp	4$
MDMRT_002	2.909834	0	0.053333	0.06	Dots_one.bmp	Lollipopred.bmp	3#
MDMRT_002	1.643839	1	0.04	0.04	Ruffles.bmp	Slimjim.bmp	4$
MDMRT_002	1.247822	0	0.04	0.02	Ruffles.bmp	BabyRuth.bmp	3#
MDMRT_002	2.56176	0	0.1	0.1	Laffytaffyred_one.bmp	PringlesRed.bmp	3#
MDMRT_002	1.13485	1	2.253333	2.513333	FamousAmos_small.bmp	Almondjoy.bmp	4$
MDMRT_002	1.601826	1	1.233333	1.28	Starburst.bmp	Keeblerfudgestripes.bmp	4$
MDMRT_002	1.142805	1	1.52	1.5	Toberlorone.bmp	KitKat_small.bmp	4$
MDMRT_002	1.309764	1	0.033333	0.02	PayDay.bmp	BabyRuth.bmp	4$
MDMRT_002	1.240776	0	1.28	0.566667	Keeblerfudgestripes.bmp	Skittles.bmp	3#
MDMRT_002	1.314824	1	0.573333	0.52	TootsieRolls.bmp	Granolabar.bmp	4$
MDMRT_002	1.722777	1	0.1	0.1	PringlesRed.bmp	Goldfish.bmp	4$
MDMRT_002	1.800841	0	0.093333	0.08	MilkyWay.bmp	Doritosranch.bmp	3#
MDMRT_002	2.241823	0	0.16	0.186667	TeddyGrahamschocolate.bmp	AnimalCrackers.bmp	3#
MDMRT_002	1.222783	0	2.22	0.38	Sourpatch.bmp	Jollyranchergreen.bmp	3#
MDMRT_002	1.388807	1	0.093333	1.5	MilkyWay.bmp	KitKat_small.bmp	4$
MDMRT_002	0.98178	1	1.746667	2.52	Laysclassic.bmp	RitzBitz2.bmp	4$
MDMRT_002	1.633841	0	1.513333	1.48	RiceKrispyTreat_small.bmp	Twix.bmp	3#
MDMRT_002	2.243837	0	0.153333	0.133333	CheesyDoritos.bmp	Milkduds.bmp	3#
MDMRT_002	0.830823	1	2.52	2.273333	RitzBitz2.bmp	Milano.bmp	4$
MDMRT_002	1.524815	1	0.186667	0.233333	AnimalCrackers.bmp	MrGoodbar.bmp	4$
MDMRT_002	2.2518	1	1.233333	0.546667	Starburst.bmp	Chocolate_mm.bmp	4$
MDMRT_002	1.201811	1	0.08	1.473333	Doritosranch.bmp	Fritos.bmp	4$
MDMRT_002	2.124812	0	0.133333	0.153333	Milkduds.bmp	Whatchamacallit.bmp	3#
MDMRT_002	1.587841	0	1.04	0.52	Crunch.bmp	Granolabar.bmp	3#
MDMRT_002	2.502808	0	1.746667	1.726667	Laysclassic.bmp	Funyuns_small.bmp	3#
MDMRT_002	1.362823	1	0.606667	0.546667	Cheezits.bmp	Chocolate_mm.bmp	4$
MDMRT_002	1.342825	0	0.093333	0.033333	MilkyWay.bmp	PayDay.bmp	3#
MDMRT_002	1.076836	0	2.513333	2.52	Almondjoy.bmp	RitzBitz2.bmp	3#
MDMRT_002	1.189844	1	0.573333	0.606667	TootsieRolls.bmp	Cheezits.bmp	4$
MDMRT_002	0.963764	1	0.1	1.513333	PringlesRed.bmp	RiceKrispyTreat_small.bmp	4$
MDMRT_002	1.055823	0	0.053333	0.06	Dots_one.bmp	Lollipopred.bmp	3#
MDMRT_002	1.518774	0	0.08	1.48	100grand_small.bmp	Twix.bmp	3#
MDMRT_002	0.956785	0	0.606667	0.573333	Cheezits.bmp	TootsieRolls.bmp	3#
MDMRT_002	1.182829	1	2.013333	1.48	MrsFields.bmp	Twix.bmp	4$
MDMRT_002	1.231832	0	1.026667	1.04	Ghiradelli_milk_Almonds.bmp	Crunch.bmp	3#
MDMRT_002	1.292832	0	2.22	1.526667	Sourpatch.bmp	Hersheymilk_several.bmp	3#
MDMRT_002	1.412814	0	1.726667	1.686667	Nutterbutter.bmp	PeanutMMs.bmp	3#
MDMRT_002	1.657837	1	0.16	2.013333	3Musketeers.bmp	MrsFields.bmp	4$
MDMRT_002	1.349834	1	0.16	0.166667	3Musketeers.bmp	Cheese_PeanutButterCrackers.bmp	4$
MDMRT_002	1.545833	1	0.233333	0.186667	MrGoodbar.bmp	AnimalCrackers.bmp	4$
MDMRT_002	1.347842	1	2.273333	2.453333	Milano.bmp	ChipsAhoy_small.bmp	4$
MDMRT_002	1.206836	0	0.073333	0.08	FlamingCheetos.bmp	Doritosranch.bmp	3#
MDMRT_002	1.094777	1	0.12	0.1	Butterfinger.bmp	Goldfish.bmp	4$
MDMRT_002	0.937392	1	1.68	2.253333	PopTartsStrawberry.bmp	FamousAmos_small.bmp	4$
MDMRT_002	1.064379	1	0.06	1.04	Lollipopred.bmp	Crunch.bmp	4$
MDMRT_002	1.222432	1	0.093333	0.073333	MilkyWay.bmp	FlamingCheetos.bmp	4$
MDMRT_002	1.789371	0	0.04	0.02	Ruffles.bmp	BabyRuth.bmp	3#
MDMRT_002	1.473375	1	0.186667	0.16	AnimalCrackers.bmp	TeddyGrahamschocolate.bmp	4$
MDMRT_002	1.300403	1	0.08	0.093333	100grand_small.bmp	MilkyWay.bmp	4$
MDMRT_002	0.91443	1	1.746667	2.04	Laysclassic.bmp	Oreos.bmp	4$
MDMRT_002	0.684333	0	2.04	1.746667	Oreos.bmp	Laysclassic.bmp	3#
MDMRT_002	0.915379	0	1.726667	1.526667	Nutterbutter.bmp	Hersheymilk_several.bmp	3#
MDMRT_002	1.139368	0	0.52	0.38	Granolabar.bmp	Jollyranchergreen.bmp	3#
MDMRT_002	1.238335	0	2.013333	2.186667	MrsFields.bmp	Cheetos.bmp	3#
MDMRT_002	1.894341	0	0.02	0.033333	BabyRuth.bmp	PayDay.bmp	3#
MDMRT_002	1.204453	0	0.066667	0.06	Riprolls.bmp	Lollipopred.bmp	3#
MDMRT_002	1.344368	0	0.566667	0.38	Skittles.bmp	Jollyranchergreen.bmp	3#
MDMRT_002	1.105391	1	2.013333	2.186667	MrsFields.bmp	Cheetos.bmp	4$
MDMRT_002	2.130512	1	1.726667	2.02	Funyuns_small.bmp	Reeses.bmp	4$
MDMRT_002	1.967455	0	2.013333	2.02	MrsFields.bmp	Reeses.bmp	3#
MDMRT_002	1.694439	0	2.013333	1.726667	MrsFields.bmp	Funyuns_small.bmp	3#
MDMRT_002	1.982421	0	0.233333	0.16	MrGoodbar.bmp	3Musketeers.bmp	3#
MDMRT_002	1.306357	0	1.013333	1.04	Hersheykisses.bmp	Crunch.bmp	3#
MDMRT_002	2.328372	1	2.453333	2.273333	ChipsAhoy_small.bmp	Milano.bmp	4$
MDMRT_002	1.174435	1	0.12	1.68	Butterfinger.bmp	PopTartsStrawberry.bmp	4$
MDMRT_002	1.517376	0	1.726667	1.686667	Nutterbutter.bmp	PeanutMMs.bmp	3#
MDMRT_002	0.910453	1	1.233333	1.28	Starburst.bmp	Keeblerfudgestripes.bmp	4$
MDMRT_002	0.770374	1	1.526667	1.68	Hersheymilk_several.bmp	PopTartsStrawberry.bmp	4$
MDMRT_002	1.600475	1	0.566667	0.546667	Skittles.bmp	Chocolate_mm.bmp	4$
MDMRT_002	1.060497	1	2.253333	2.186667	FamousAmos_small.bmp	Cheetos.bmp	4$
MDMRT_002	0.976393	0	0.02	0.08	BabyRuth.bmp	100grand_small.bmp	3#
MDMRT_002	0.907439	1	0.04	0.04	Ruffles.bmp	Slimjim.bmp	4$
MDMRT_002	1.282373	1	0.08	0.066667	100grand_small.bmp	Riprolls.bmp	4$
MDMRT_002	1.300349	1	1.5	2.02	KitKat_small.bmp	Reeses.bmp	4$
MDMRT_002	1.429355	1	0.08	0.093333	100grand_small.bmp	MilkyWay.bmp	4$
MDMRT_002	1.10142	0	1.006667	0.02	WheatThins.bmp	BabyRuth.bmp	3#
MDMRT_002	1.675479	0	1.026667	1.006667	Ghiradelli_milk_Almonds.bmp	Ghiradelli_milk.bmp	3#
MDMRT_002	0.971384	1	2.273333	2.52	Milano.bmp	RitzBitz2.bmp	4$
MDMRT_002	2.363379	1	0.08	0.06	Doritosranch.bmp	FigNewton_small.bmp	4$
MDMRT_002	0.939369	1	1.526667	1.726667	Hersheymilk_several.bmp	Nutterbutter.bmp	4$
MDMRT_002	1.471379	1	1.48	1.5	Twix.bmp	KitKat_small.bmp	4$
MDMRT_002	0.979307	0	2.04	0.186667	Oreos.bmp	AnimalCrackers.bmp	3#
MDMRT_002	1.013381	1	0.153333	0.16	CheesyDoritos.bmp	TeddyGrahamschocolate.bmp	4$
MDMRT_002	1.891369	0	1.233333	1.473333	Starburst.bmp	Snickers.bmp	3#
MDMRT_002	1.258368	0	1.52	0.1	Toberlorone.bmp	Laffytaffyred_one.bmp	3#
MDMRT_002	0.786351	1	1.726667	2.513333	Funyuns_small.bmp	Almondjoy.bmp	4$
MDMRT_002	1.294371	0	0.04	1.013333	Slimjim.bmp	Hersheykisses.bmp	3#
MDMRT_002	1.636368	0	1.68	1.513333	PopTartsStrawberry.bmp	RiceKrispyTreat_small.bmp	3#
MDMRT_002	1.217394	1	0.1	0.04	PringlesRed.bmp	Slimjim.bmp	4$
MDMRT_002	1.735347	0	2.186667	2.04	Cheetos.bmp	Oreos.bmp	3#
MDMRT_002	1.393389	0	0.066667	0.08	Riprolls.bmp	100grand_small.bmp	3#
MDMRT_002	1.229373	0	0.066667	0.06	Riprolls.bmp	FigNewton_small.bmp	3#
MDMRT_002	0.973373	0	0.606667	0.546667	Cheezits.bmp	Chocolate_mm.bmp	3#
MDMRT_002	1.113478	0	1.006667	0.033333	Ghiradelli_milk.bmp	PayDay.bmp	3#
MDMRT_002	1.055368	0	1.026667	0.053333	Ghiradelli_milk_Almonds.bmp	Dots_one.bmp	3#
MDMRT_002	1.185433	0	0.1	0.153333	Goldfish.bmp	Whatchamacallit.bmp	3#
MDMRT_002	1.002442	1	1.28	1.473333	Keeblerfudgestripes.bmp	Fritos.bmp	4$
MDMRT_002	2.004343	1	0.38	0.52	Jollyranchergreen.bmp	Granolabar.bmp	4$
MDMRT_002	1.243512	0	1.746667	0.16	Laysclassic.bmp	TeddyGrahamschocolate.bmp	3#
MDMRT_002	0.730374	0	2.513333	2.273333	Almondjoy.bmp	Milano.bmp	3#
MDMRT_002	1.304393	1	1.48	1.28	Twix.bmp	Keeblerfudgestripes.bmp	4$
MDMRT_002	2.063388	1	1.006667	1.006667	Ghiradelli_milk.bmp	WheatThins.bmp	4$
MDMRT_002	0.636399	1	1.52	2.186667	Toberlorone.bmp	Cheetos.bmp	4$
MDMRT_002	1.411374	1	0.233333	1.02	MrGoodbar.bmp	SourSkittles.bmp	4$
MDMRT_002	0.589491	1	0.573333	2.513333	TootsieRolls.bmp	Almondjoy.bmp	4$
MDMRT_002	0.776363	1	0.02	0.04	BabyRuth.bmp	Slimjim.bmp	4$
MDMRT_002	1.138373	1	0.566667	0.546667	Skittles.bmp	Chocolate_mm.bmp	4$
MDMRT_002	1.507371	1	1.48	1.5	Twix.bmp	KitKat_small.bmp	4$
MDMRT_002	1.696449	1	0.093333	0.073333	MilkyWay.bmp	FlamingCheetos.bmp	4$
MDMRT_002	0.674513	0	1.68	1.726667	PopTartsStrawberry.bmp	Nutterbutter.bmp	3#
MDMRT_002	1.162441	0	1.686667	0.133333	PeanutMMs.bmp	Milkduds.bmp	3#
MDMRT_002	1.784412	0	1.026667	0.38	Ghiradelli_milk_Almonds.bmp	Jollyranchergreen.bmp	3#
MDMRT_002	1.157023	1	0.153333	1.726667	CheesyDoritos.bmp	Funyuns_small.bmp	4$
MDMRT_002	1.039086	1	1.48	1.28	Twix.bmp	Keeblerfudgestripes.bmp	4$
MDMRT_002	1.647042	1	0.06	1.233333	FigNewton_small.bmp	Starburst.bmp	4$
MDMRT_002	1.177041	0	2.04	1.513333	Oreos.bmp	RiceKrispyTreat_small.bmp	3#
MDMRT_002	1.727017	0	0.073333	0.08	FlamingCheetos.bmp	100grand_small.bmp	3#
MDMRT_002	0.77008	1	0.16	0.166667	3Musketeers.bmp	Cheese_PeanutButterCrackers.bmp	4$
MDMRT_002	1.469124	0	1.686667	1.52	PeanutMMs.bmp	Toberlorone.bmp	3#
MDMRT_002	1.951072	0	0.06	0.053333	FigNewton_small.bmp	Dots_one.bmp	3#
MDMRT_002	0.987059	0	0.52	0.573333	Granolabar.bmp	TootsieRolls.bmp	3#
MDMRT_002	1.431087	1	0.1	0.12	PringlesRed.bmp	Butterfinger.bmp	4$
MDMRT_002	2.394011	0	1.513333	1.52	RiceKrispyTreat_small.bmp	Toberlorone.bmp	3#
MDMRT_002	0.795054	1	0.153333	0.16	Whatchamacallit.bmp	TeddyGrahamschocolate.bmp	4$
MDMRT_002	0.864123	1	1.52	1.513333	Toberlorone.bmp	RiceKrispyTreat_small.bmp	4$
MDMRT_002	1.241994	0	2.52	2.453333	RitzBitz2.bmp	ChipsAhoy_small.bmp	3#
MDMRT_002	1.808039	0	1.02	0.04	SourSkittles.bmp	Ruffles.bmp	3#
MDMRT_002	1.952101	0	0.133333	0.1	Milkduds.bmp	Laffytaffyred_one.bmp	3#
MDMRT_002	1.340101	0	0.04	0.06	Slimjim.bmp	Lollipopred.bmp	3#
MDMRT_002	1.935055	1	0.1	0.12	Laffytaffyred_one.bmp	Butterfinger.bmp	4$
MDMRT_002	1.03704	0	1.006667	0.16	WheatThins.bmp	3Musketeers.bmp	3#
MDMRT_002	1.776074	1	0.08	0.06	Doritosranch.bmp	FigNewton_small.bmp	4$
MDMRT_002	0.97304	1	0.606667	1.006667	Cheezits.bmp	Ghiradelli_milk.bmp	4$
MDMRT_002	1.192012	1	2.22	2.253333	Sourpatch.bmp	FamousAmos_small.bmp	4$
MDMRT_002	1.478062	0	1.013333	1.02	Hersheykisses.bmp	SourSkittles.bmp	3#
MDMRT_002	1.116043	0	0.16	0.08	TeddyGrahamschocolate.bmp	Doritosranch.bmp	3#
MDMRT_002	0.781024	1	2.52	2.513333	RitzBitz2.bmp	Almondjoy.bmp	4$
MDMRT_002	2.171995	1	1.526667	1.686667	Hersheymilk_several.bmp	PeanutMMs.bmp	4$
MDMRT_002	0.808104	1	1.04	1.026667	Crunch.bmp	Ghiradelli_milk_Almonds.bmp	4$
MDMRT_002	1.35704	1	0.153333	0.166667	CheesyDoritos.bmp	Cheese_PeanutButterCrackers.bmp	4$
MDMRT_002	1.515037	0	0.04	0.033333	Ruffles.bmp	PayDay.bmp	3#
MDMRT_002	1.120041	0	1.5	1.473333	KitKat_small.bmp	Snickers.bmp	3#
MDMRT_002	0.867041	0	0.04	0.06	Slimjim.bmp	Lollipopred.bmp	3#
MDMRT_002	1.574122	0	2.52	0.606667	RitzBitz2.bmp	Cheezits.bmp	3#
MDMRT_002	1.701009	1	1.006667	1.006667	WheatThins.bmp	Ghiradelli_milk.bmp	4$
MDMRT_002	1.577005	1	1.006667	1.026667	Ghiradelli_milk.bmp	Ghiradelli_milk_Almonds.bmp	4$
MDMRT_002	1.092054	1	1.746667	2.02	Laysclassic.bmp	Reeses.bmp	4$
MDMRT_002	2.05406	0	0.053333	0.033333	Dots_one.bmp	PayDay.bmp	3#
MDMRT_002	1.043159	0	0.1	0.12	Goldfish.bmp	Butterfinger.bmp	3#
MDMRT_002	1.539066	0	0.04	0.1	Ruffles.bmp	Laffytaffyred_one.bmp	3#
MDMRT_002	1.705061	1	1.473333	1.473333	Snickers.bmp	Fritos.bmp	4$
MDMRT_002	1.085099	1	0.233333	0.166667	MrGoodbar.bmp	Cheese_PeanutButterCrackers.bmp	4$
MDMRT_002	1.06104	1	1.026667	1.013333	Ghiradelli_milk_Almonds.bmp	Hersheykisses.bmp	4$
MDMRT_002	1.02604	0	0.053333	0.033333	Dots_one.bmp	PayDay.bmp	3#
MDMRT_002	1.337067	0	0.566667	0.38	Skittles.bmp	Jollyranchergreen.bmp	3#
MDMRT_002	1.21906	0	2.02	0.166667	Reeses.bmp	Cheese_PeanutButterCrackers.bmp	3#
MDMRT_002	0.699103	1	1.726667	2.453333	Nutterbutter.bmp	ChipsAhoy_small.bmp	4$
MDMRT_002	1.108093	0	1.473333	1.233333	Fritos.bmp	Starburst.bmp	3#
MDMRT_002	0.9661	1	0.053333	0.1	Dots_one.bmp	Goldfish.bmp	4$
MDMRT_002	1.010099	1	0.153333	0.066667	Whatchamacallit.bmp	Riprolls.bmp	4$
MDMRT_002	0.666066	1	0.233333	2.186667	MrGoodbar.bmp	Cheetos.bmp	4$
MDMRT_002	1.598044	1	2.02	2.013333	Reeses.bmp	MrsFields.bmp	4$
MDMRT_002	1.828058	0	2.273333	1.686667	Milano.bmp	PeanutMMs.bmp	3#
MDMRT_002	1.907012	0	1.02	1.04	SourSkittles.bmp	Crunch.bmp	3#
MDMRT_002	1.07204	1	0.153333	0.16	CheesyDoritos.bmp	TeddyGrahamschocolate.bmp	4$
MDMRT_002	1.786096	0	0.066667	0.06	Riprolls.bmp	FigNewton_small.bmp	3#
MDMRT_002	0.754055	1	1.02	1.006667	SourSkittles.bmp	WheatThins.bmp	4$
MDMRT_002	0.728059	1	1.526667	1.68	Hersheymilk_several.bmp	PopTartsStrawberry.bmp	4$
MDMRT_002	0.722063	1	1.473333	1.473333	Snickers.bmp	Fritos.bmp	4$
MDMRT_002	0.892037	0	2.453333	0.566667	ChipsAhoy_small.bmp	Skittles.bmp	3#
MDMRT_002	1.847038	0	1.006667	0.166667	Ghiradelli_milk.bmp	Cheese_PeanutButterCrackers.bmp	3#
MDMRT_002	1.010052	0	0.06	0.133333	FigNewton_small.bmp	Milkduds.bmp	3#
MDMRT_002	0.937087	1	2.22	2.453333	Sourpatch.bmp	ChipsAhoy_small.bmp	4$
MDMRT_002	2.935013	0	0.186667	0.16	AnimalCrackers.bmp	3Musketeers.bmp	3#
MDMRT_002	0.800101	1	0.606667	1.473333	Cheezits.bmp	Fritos.bmp	4$
MDMRT_002	0.944062	0	2.186667	2.04	Cheetos.bmp	Oreos.bmp	3#
MDMRT_002	2.163052	0	0.06	0.12	Lollipopred.bmp	Butterfinger.bmp	3#
MDMRT_002	1.07701	0	0.166667	0.153333	Cheese_PeanutButterCrackers.bmp	CheesyDoritos.bmp	3#
MDMRT_002	1.659006	0	2.453333	2.22	ChipsAhoy_small.bmp	Sourpatch.bmp	3#
MDMRT_002	2.180001	0	0.12	0.1	Butterfinger.bmp	PringlesRed.bmp	3#
MDMRT_003	1.168428	0	1.2	1.033333	Keeblerfudgestripes.bmp	Butterfinger.bmp	3#
MDMRT_003	1.301531	0	0.833333	0.86	Twix.bmp	FigNewton_small.bmp	3#
MDMRT_003	1.525467	0	1.54	2.12	Goldfish.bmp	Slimjim.bmp	3#
MDMRT_003	1.288426	1	1.94	1.966667	PopTartsStrawberry.bmp	FlamingCheetos.bmp	4$
MDMRT_003	0.925439	0	2.526667	2.12	ChipsAhoy_small.bmp	Slimjim.bmp	3#
MDMRT_003	1.132394	0	1.993333	1.2	Ghiradelli_milk.bmp	Keeblerfudgestripes.bmp	3#
MDMRT_003	0.834441	0	1.746667	0.793333	MrsFields.bmp	Chocolate_mm.bmp	3#
MDMRT_003	1.864431	1	1.993333	1.946667	TeddyGrahamschocolate.bmp	Ghiradelli_milk_Almonds.bmp	4$
MDMRT_003	1.175435	1	1.093333	1.026667	PayDay.bmp	PeanutMMs.bmp	4$
MDMRT_003	1.47138	0	1.033333	1.953333	Butterfinger.bmp	3Musketeers.bmp	3#
MDMRT_003	1.432421	1	1.606667	1.573333	RiceKrispyTreat_small.bmp	Granolabar.bmp	4$
MDMRT_003	1.154438	0	1.48	1.653333	Cheese_PeanutButterCrackers.bmp	KitKat_small.bmp	3#
MDMRT_003	1.224466	0	1.026667	1.02	PeanutMMs.bmp	SourSkittles.bmp	3#
MDMRT_003	1.299438	1	1.693333	1.606667	100grand_small.bmp	RiceKrispyTreat_small.bmp	4$
MDMRT_003	1.024408	0	2.12	2.1	Slimjim.bmp	Hersheykisses.bmp	3#
MDMRT_003	1.164477	0	2.02	2.1	Cheezits.bmp	Hersheykisses.bmp	3#
MDMRT_003	1.126439	0	2	2.02	Crunch.bmp	Laysclassic.bmp	3#
MDMRT_003	1.503499	1	1.26	0.833333	BabyRuth.bmp	Twix.bmp	4$
MDMRT_003	0.928452	0	1.2	1.093333	Keeblerfudgestripes.bmp	PayDay.bmp	3#
MDMRT_003	1.215446	1	1.56	1.54	Milkduds.bmp	Goldfish.bmp	4$
MDMRT_003	1.007523	0	1.726667	1.653333	Doritosranch.bmp	KitKat_small.bmp	3#
MDMRT_003	0.991408	0	1.753333	1.573333	Toberlorone.bmp	Granolabar.bmp	3#
MDMRT_003	1.330407	1	2	2.006667	Crunch.bmp	RitzBitz2.bmp	4$
MDMRT_003	1.112506	0	1.653333	1.693333	KitKat_small.bmp	100grand_small.bmp	3#
MDMRT_003	1.301491	0	1.533333	1.54	PringlesRed.bmp	Almondjoy.bmp	3#
MDMRT_003	1.199438	0	1.74	1.826667	Snickers.bmp	Jollyranchergreen.bmp	3#
MDMRT_003	0.69051	1	0.46	0.466667	Dots_one.bmp	Laffytaffyred_one.bmp	4$
MDMRT_003	1.02741	0	0.4	0.353333	Whatchamacallit.bmp	Lollipopred.bmp	3#
MDMRT_003	0.997498	0	0.4	0.133333	Whatchamacallit.bmp	Riprolls.bmp	3#
MDMRT_003	1.104417	0	1.026667	1.02	PeanutMMs.bmp	SourSkittles.bmp	3#
MDMRT_003	1.214452	1	2.12	2.526667	Slimjim.bmp	ChipsAhoy_small.bmp	4$
MDMRT_003	0.7705	1	1.74	1.746667	Snickers.bmp	MrsFields.bmp	4$
MDMRT_003	1.22347	1	1.946667	1.9	Ghiradelli_milk_Almonds.bmp	Cheetos.bmp	4$
MDMRT_003	1.122436	0	0.153333	0.133333	Sourpatch.bmp	Riprolls.bmp	3#
MDMRT_003	0.59845	0	1.746667	1.56	MrsFields.bmp	Milkduds.bmp	3#
MDMRT_003	0.976427	1	1.573333	1.54	Granolabar.bmp	Goldfish.bmp	4$
MDMRT_003	1.14544	1	1.02	1.033333	SourSkittles.bmp	Butterfinger.bmp	4$
MDMRT_003	1.184417	1	0.98	0.86	Starburst.bmp	FigNewton_small.bmp	4$
MDMRT_003	0.7394	0	1.313333	1.48	Nutterbutter.bmp	Cheese_PeanutButterCrackers.bmp	3#
MDMRT_003	0.928495	1	2.1	1.533333	Hersheykisses.bmp	PringlesRed.bmp	4$
MDMRT_003	0.774416	1	0.98	1.9	Starburst.bmp	Cheetos.bmp	4$
MDMRT_003	0.826374	0	2.006667	2.713333	RitzBitz2.bmp	Milano.bmp	3#
MDMRT_003	1.005383	0	1.94	1.84	PopTartsStrawberry.bmp	Hersheymilk_several.bmp	3#
MDMRT_003	1.237544	0	1.26	1.093333	BabyRuth.bmp	PayDay.bmp	3#
MDMRT_003	0.822484	0	2.713333	2.12	Milano.bmp	Funyuns_small.bmp	3#
MDMRT_003	1.061413	1	1.48	1.5	Cheese_PeanutButterCrackers.bmp	Ruffles.bmp	4$
MDMRT_003	0.976381	0	1.74	1.54	Snickers.bmp	Almondjoy.bmp	3#
MDMRT_003	0.989455	0	0.86	1.826667	FigNewton_small.bmp	Jollyranchergreen.bmp	3#
MDMRT_003	1.001359	1	1.093333	1.2	PayDay.bmp	Keeblerfudgestripes.bmp	4$
MDMRT_003	1.199413	0	1.726667	1.54	Doritosranch.bmp	Goldfish.bmp	3#
MDMRT_003	1.088415	0	2.006667	2	RitzBitz2.bmp	Crunch.bmp	3#
MDMRT_003	1.138426	0	1.586667	1.54	Fritos.bmp	Almondjoy.bmp	3#
MDMRT_003	0.690415	1	0.98	0.153333	Starburst.bmp	Sourpatch.bmp	4$
MDMRT_003	0.673454	0	2.526667	2.713333	ChipsAhoy_small.bmp	Milano.bmp	3#
MDMRT_003	1.021456	1	1.573333	1.586667	Granolabar.bmp	Fritos.bmp	4$
MDMRT_003	1.088437	1	0.833333	1.753333	Twix.bmp	Toberlorone.bmp	4$
MDMRT_003	0.847408	1	1.02	1.94	SourSkittles.bmp	PopTartsStrawberry.bmp	4$
MDMRT_003	2.25544	0	0.46	0.466667	Dots_one.bmp	Laffytaffyred_one.bmp	3#
MDMRT_003	1.011381	1	0.96	1.84	TootsieRolls.bmp	Hersheymilk_several.bmp	4$
MDMRT_003	1.219432	0	1.586667	1.573333	Fritos.bmp	Granolabar.bmp	3#
MDMRT_003	1.053437	0	2.013333	1.84	CheesyDoritos.bmp	Hersheymilk_several.bmp	3#
MDMRT_003	0.888374	1	1.706667	1.726667	MrGoodbar.bmp	Doritosranch.bmp	4$
MDMRT_003	1.524505	0	2.1	1.953333	Hersheykisses.bmp	3Musketeers.bmp	3#
MDMRT_003	1.099411	0	1.993333	1.993333	Ghiradelli_milk.bmp	TeddyGrahamschocolate.bmp	3#
MDMRT_003	1.068519	1	1.333333	2.013333	WheatThins.bmp	CheesyDoritos.bmp	4$
MDMRT_003	1.426381	0	1.333333	1.426667	WheatThins.bmp	AnimalCrackers.bmp	3#
MDMRT_003	1.16639	0	1.5	1.48	Ruffles.bmp	Cheese_PeanutButterCrackers.bmp	3#
MDMRT_003	1.151445	1	2.12	2.333333	Funyuns_small.bmp	FamousAmos_small.bmp	4$
MDMRT_003	0.808421	1	0.833333	0.86	Twix.bmp	FigNewton_small.bmp	4$
MDMRT_003	1.098513	1	1.04	1.033333	Skittles.bmp	Butterfinger.bmp	4$
MDMRT_003	0.871117	0	1.966667	2.12	FlamingCheetos.bmp	Slimjim.bmp	3#
MDMRT_003	0.894087	1	0.466667	1.726667	Laffytaffyred_one.bmp	Doritosranch.bmp	4$
MDMRT_003	0.988102	1	0.98	0.833333	Starburst.bmp	Twix.bmp	4$
MDMRT_003	0.965108	0	0.4	0.133333	Whatchamacallit.bmp	Riprolls.bmp	3#
MDMRT_003	0.756142	1	1.48	1.313333	Cheese_PeanutButterCrackers.bmp	Nutterbutter.bmp	4$
MDMRT_003	1.245081	0	0.96	0.98	TootsieRolls.bmp	Starburst.bmp	3#
MDMRT_003	1.063083	0	2.006667	2.02	RitzBitz2.bmp	Cheezits.bmp	3#
MDMRT_003	1.214051	0	2.02	2.006667	Cheezits.bmp	RitzBitz2.bmp	3#
MDMRT_003	1.183191	0	1.993333	1.953333	Ghiradelli_milk.bmp	3Musketeers.bmp	3#
MDMRT_003	1.116094	1	1.54	1.533333	Goldfish.bmp	PringlesRed.bmp	4$
MDMRT_003	0.909077	0	2.013333	2.06	CheesyDoritos.bmp	Oreos.bmp	3#
MDMRT_003	0.685089	1	0.133333	0.153333	Riprolls.bmp	Sourpatch.bmp	4$
MDMRT_003	1.09809	0	0.793333	0.466667	Chocolate_mm.bmp	Laffytaffyred_one.bmp	3#
MDMRT_003	1.326083	1	1.56	1.533333	Milkduds.bmp	PringlesRed.bmp	4$
MDMRT_003	1.340202	0	2.013333	2.06	CheesyDoritos.bmp	Oreos.bmp	3#
MDMRT_003	1.027102	1	2	2.02	Crunch.bmp	Laysclassic.bmp	4$
MDMRT_003	1.247082	0	2.013333	2.02	CheesyDoritos.bmp	Laysclassic.bmp	3#
MDMRT_003	0.972115	0	2.013333	2	CheesyDoritos.bmp	Crunch.bmp	3#
MDMRT_003	1.23908	0	1.5	1.333333	Ruffles.bmp	WheatThins.bmp	3#
MDMRT_003	0.864106	1	1.653333	1.726667	KitKat_small.bmp	Doritosranch.bmp	4$
MDMRT_003	1.023171	0	2.333333	2.12	FamousAmos_small.bmp	Funyuns_small.bmp	3#
MDMRT_003	1.113102	1	1.04	1.966667	Skittles.bmp	FlamingCheetos.bmp	4$
MDMRT_003	1.267053	1	1.993333	1.993333	Ghiradelli_milk.bmp	TeddyGrahamschocolate.bmp	4$
MDMRT_003	1.000082	1	1.74	1.746667	Snickers.bmp	MrsFields.bmp	4$
MDMRT_003	1.2302	1	1.953333	1.966667	3Musketeers.bmp	FlamingCheetos.bmp	4$
MDMRT_003	0.82814	1	1.56	1.54	Milkduds.bmp	Almondjoy.bmp	4$
MDMRT_003	0.676073	1	2.12	2.06	Slimjim.bmp	Oreos.bmp	4$
MDMRT_003	0.777227	1	0.133333	0.96	Riprolls.bmp	TootsieRolls.bmp	4$
MDMRT_003	0.863145	0	0.4	0.353333	Whatchamacallit.bmp	Lollipopred.bmp	3#
MDMRT_003	1.582094	1	0.96	0.793333	TootsieRolls.bmp	Chocolate_mm.bmp	4$
MDMRT_003	1.296204	0	1.9	2.02	Cheetos.bmp	Laysclassic.bmp	3#
MDMRT_003	1.051091	0	0.96	0.98	TootsieRolls.bmp	Starburst.bmp	3#
MDMRT_003	0.818142	0	1.606667	0.133333	RiceKrispyTreat_small.bmp	Riprolls.bmp	3#
MDMRT_003	1.839085	0	1.706667	1.613333	MrGoodbar.bmp	MilkyWay.bmp	3#
MDMRT_003	1.118131	1	2.12	2.713333	Funyuns_small.bmp	Milano.bmp	4$
MDMRT_003	1.22005	0	0.86	0.64	FigNewton_small.bmp	Reeses.bmp	3#
MDMRT_003	1.10114	1	1.953333	1.993333	3Musketeers.bmp	Ghiradelli_milk.bmp	4$
MDMRT_003	1.155148	1	1.84	1.9	Hersheymilk_several.bmp	Cheetos.bmp	4$
MDMRT_003	0.961055	0	2.02	1.48	Cheezits.bmp	Cheese_PeanutButterCrackers.bmp	3#
MDMRT_003	1.024045	1	1.26	1.313333	BabyRuth.bmp	Nutterbutter.bmp	4$
MDMRT_003	1.025093	1	1.74	1.753333	Snickers.bmp	Toberlorone.bmp	4$
MDMRT_003	0.922104	0	1.946667	1.026667	Ghiradelli_milk_Almonds.bmp	PeanutMMs.bmp	3#
MDMRT_003	0.898092	1	2	2.526667	Crunch.bmp	ChipsAhoy_small.bmp	4$
MDMRT_003	0.652101	1	0.353333	1.653333	Lollipopred.bmp	KitKat_small.bmp	4$
MDMRT_003	1.048081	0	1.966667	1.94	FlamingCheetos.bmp	PopTartsStrawberry.bmp	3#
MDMRT_003	1.024062	1	1.02	0.353333	SourSkittles.bmp	Lollipopred.bmp	4$
MDMRT_003	0.792066	0	2.06	2.02	Oreos.bmp	Cheezits.bmp	3#
MDMRT_003	0.902081	0	0.793333	0.96	Chocolate_mm.bmp	TootsieRolls.bmp	3#
MDMRT_003	0.941069	0	0.793333	0.64	Chocolate_mm.bmp	Reeses.bmp	3#
MDMRT_003	1.062104	1	1.586667	1.54	Fritos.bmp	Almondjoy.bmp	4$
MDMRT_003	0.969046	0	1.613333	0.153333	MilkyWay.bmp	Sourpatch.bmp	3#
MDMRT_003	0.912088	0	1.706667	0.46	MrGoodbar.bmp	Dots_one.bmp	3#
MDMRT_003	1.165104	1	1.033333	1.2	Butterfinger.bmp	Keeblerfudgestripes.bmp	4$
MDMRT_003	0.799099	0	1.746667	1.826667	MrsFields.bmp	Jollyranchergreen.bmp	3#
MDMRT_003	1.10107	0	1.533333	1.54	PringlesRed.bmp	Goldfish.bmp	3#
MDMRT_003	1.027052	1	2.006667	1.313333	RitzBitz2.bmp	Nutterbutter.bmp	4$
MDMRT_003	0.63814	0	2.526667	2.12	ChipsAhoy_small.bmp	Funyuns_small.bmp	3#
MDMRT_003	0.612048	1	1.84	1.746667	Hersheymilk_several.bmp	MrsFields.bmp	4$
MDMRT_003	0.94308	0	1.613333	1.606667	MilkyWay.bmp	RiceKrispyTreat_small.bmp	3#
MDMRT_003	1.021036	1	1.946667	2.06	Ghiradelli_milk_Almonds.bmp	Oreos.bmp	4$
MDMRT_003	1.193101	0	1.5	1.693333	Ruffles.bmp	100grand_small.bmp	3#
MDMRT_003	1.216031	0	2.12	1.54	Funyuns_small.bmp	Almondjoy.bmp	3#
MDMRT_003	0.96208	1	1.573333	2.526667	Granolabar.bmp	ChipsAhoy_small.bmp	4$
MDMRT_003	0.697089	1	0.133333	0.353333	Riprolls.bmp	Lollipopred.bmp	4$
MDMRT_003	0.907154	1	1.56	1.54	Milkduds.bmp	Almondjoy.bmp	4$
MDMRT_003	0.842178	1	1.84	1.9	Hersheymilk_several.bmp	Cheetos.bmp	4$
MDMRT_003	0.80007	1	0.98	0.833333	Starburst.bmp	Twix.bmp	4$
MDMRT_003	0.889052	0	1.966667	1.993333	FlamingCheetos.bmp	Ghiradelli_milk.bmp	3#
MDMRT_003	0.882112	0	1.993333	1.093333	TeddyGrahamschocolate.bmp	PayDay.bmp	3#
MDMRT_003	0.843102	1	1.706667	1.533333	MrGoodbar.bmp	PringlesRed.bmp	4$
MDMRT_003	1.031081	1	1.26	2	BabyRuth.bmp	Crunch.bmp	4$
MDMRT_003	0.712079	1	1.84	1.746667	Hersheymilk_several.bmp	MrsFields.bmp	4$
MDMRT_003	0.745106	1	0.64	1.74	Reeses.bmp	Snickers.bmp	4$
MDMRT_003	1.005044	0	2.02	1.94	Cheezits.bmp	PopTartsStrawberry.bmp	3#
MDMRT_003	0.952102	0	0.833333	0.96	Twix.bmp	TootsieRolls.bmp	3#
MDMRT_003	1.245053	0	1.333333	1.426667	WheatThins.bmp	AnimalCrackers.bmp	3#
MDMRT_003	1.097079	0	1.993333	1.946667	TeddyGrahamschocolate.bmp	Ghiradelli_milk_Almonds.bmp	3#
MDMRT_003	0.829044	1	0.64	0.46	Reeses.bmp	Dots_one.bmp	4$
MDMRT_003	1.199145	0	1.54	1.573333	Goldfish.bmp	Granolabar.bmp	3#
MDMRT_003	0.997034	1	1.02	1.04	SourSkittles.bmp	Skittles.bmp	4$
MDMRT_003	1.049214	0	1.94	1.946667	PopTartsStrawberry.bmp	Ghiradelli_milk_Almonds.bmp	3#
MDMRT_003	0.990103	0	1.2	1.313333	Keeblerfudgestripes.bmp	Nutterbutter.bmp	3#
MDMRT_003	1.203221	1	1.946667	1.94	Ghiradelli_milk_Almonds.bmp	PopTartsStrawberry.bmp	4$
MDMRT_003	0.805208	0	2.713333	2.333333	Milano.bmp	FamousAmos_small.bmp	3#
MDMRT_003	1.539127	0	1.693333	0.4	100grand_small.bmp	Whatchamacallit.bmp	3#
MDMRT_003	1.217118	1	1.093333	1.026667	PayDay.bmp	PeanutMMs.bmp	4$
MDMRT_003	1.021042	0	0.353333	0.466667	Lollipopred.bmp	Laffytaffyred_one.bmp	3#
MDMRT_003	1.183088	0	1.026667	1.04	PeanutMMs.bmp	Skittles.bmp	3#
MDMRT_003	1.122082	1	1.606667	1.333333	RiceKrispyTreat_small.bmp	WheatThins.bmp	4$
MDMRT_003	0.814218	0	0.86	0.64	FigNewton_small.bmp	Reeses.bmp	3#
MDMRT_003	0.821091	0	1.586667	1.613333	Fritos.bmp	MilkyWay.bmp	3#
MDMRT_003	0.922083	0	2.1	2.12	Hersheykisses.bmp	Slimjim.bmp	3#
MDMRT_003	1.144142	0	1.653333	1.693333	KitKat_small.bmp	100grand_small.bmp	3#
MDMRT_003	0.977107	0	1.313333	0.86	Nutterbutter.bmp	FigNewton_small.bmp	3#
MDMRT_003	0.696119	0	2.713333	2.526667	Milano.bmp	ChipsAhoy_small.bmp	3#
MDMRT_003	1.273165	1	1.953333	1.993333	3Musketeers.bmp	TeddyGrahamschocolate.bmp	4$
MDMRT_003	0.868187	0	1.726667	1.706667	Doritosranch.bmp	MrGoodbar.bmp	3#
MDMRT_003	1.286094	0	1.26	1.426667	BabyRuth.bmp	AnimalCrackers.bmp	3#
MDMRT_003	1.049093	0	0.4	0.153333	Whatchamacallit.bmp	Sourpatch.bmp	3#
MDMRT_003	0.974083	0	1.9	1.753333	Cheetos.bmp	Toberlorone.bmp	3#
MDMRT_003	0.844081	0	0.353333	0.466667	Lollipopred.bmp	Laffytaffyred_one.bmp	3#
MDMRT_003	0.759103	0	2.713333	1.586667	Milano.bmp	Fritos.bmp	3#
MDMRT_003	1.437081	0	1.606667	1.613333	RiceKrispyTreat_small.bmp	MilkyWay.bmp	3#
MDMRT_003	1.186055	0	1.613333	1.706667	MilkyWay.bmp	MrGoodbar.bmp	3#
MDMRT_003	0.764084	0	2.006667	2.02	RitzBitz2.bmp	Laysclassic.bmp	3#
MDMRT_003	1.175103	0	0.46	0.153333	Dots_one.bmp	Sourpatch.bmp	3#
MDMRT_003	0.993053	0	1.033333	1.04	Butterfinger.bmp	Skittles.bmp	3#
MDMRT_003	0.945054	0	0.4	1.026667	Whatchamacallit.bmp	PeanutMMs.bmp	3#
MDMRT_003	1.057086	0	1.753333	1.826667	Toberlorone.bmp	Jollyranchergreen.bmp	3#
MDMRT_003	1.376057	0	1.5	1.426667	Ruffles.bmp	AnimalCrackers.bmp	3#
MDMRT_003	1.127094	1	1.706667	1.653333	MrGoodbar.bmp	KitKat_small.bmp	4$
MDMRT_003	0.958089	0	0.46	0.153333	Dots_one.bmp	Sourpatch.bmp	3#
MDMRT_003	0.882028	1	1.56	1.533333	Milkduds.bmp	PringlesRed.bmp	4$
MDMRT_003	0.738119	1	1.753333	1.9	Toberlorone.bmp	Cheetos.bmp	4$
MDMRT_003	0.874063	0	2.02	1.426667	Laysclassic.bmp	AnimalCrackers.bmp	3#
MDMRT_003	0.98009	1	1.993333	2.333333	Ghiradelli_milk.bmp	FamousAmos_small.bmp	4$
MDMRT_003	0.719072	1	1.826667	1.74	Jollyranchergreen.bmp	Snickers.bmp	4$
MDMRT_003	1.519102	1	0.46	1.033333	Dots_one.bmp	Butterfinger.bmp	4$
MDMRT_003	0.957081	0	1.2	0.793333	Keeblerfudgestripes.bmp	Chocolate_mm.bmp	3#
MDMRT_003	1.095102	1	1.5	2.06	Ruffles.bmp	Oreos.bmp	4$
MDMRT_003	0.813056	0	2.02	2.013333	Laysclassic.bmp	CheesyDoritos.bmp	3#
MDMRT_003	1.353052	0	2.12	1.993333	Funyuns_small.bmp	TeddyGrahamschocolate.bmp	3#
MDMRT_003	0.958102	1	1.693333	1.726667	100grand_small.bmp	Doritosranch.bmp	4$
MDMRT_003	1.109045	1	1.26	1.313333	BabyRuth.bmp	Nutterbutter.bmp	4$
MDMRT_003	1.009096	0	0.793333	0.64	Chocolate_mm.bmp	Reeses.bmp	3#
MDMRT_003	1.214144	0	1.5	1.333333	Ruffles.bmp	WheatThins.bmp	3#
MDMRT_003	1.45808	0	1.693333	1.606667	100grand_small.bmp	RiceKrispyTreat_small.bmp	3#
MDMRT_003	1.142107	1	1.953333	1.966667	3Musketeers.bmp	FlamingCheetos.bmp	4$
MDMRT_003	1.039043	0	1.753333	1.826667	Toberlorone.bmp	Jollyranchergreen.bmp	3#
MDMRT_003	0.926051	0	2.333333	1.56	FamousAmos_small.bmp	Milkduds.bmp	3#
MDMRT_003	0.847079	1	1.613333	1.426667	MilkyWay.bmp	AnimalCrackers.bmp	4$
MDMRT_003	0.853101	1	0.64	1.093333	Reeses.bmp	PayDay.bmp	4$
MDMRT_003	0.772101	1	2.1	2.333333	Hersheykisses.bmp	FamousAmos_small.bmp	4$
MDMRT_003	1.281148	1	1.48	1.333333	Cheese_PeanutButterCrackers.bmp	WheatThins.bmp	4$
MDMRT_003	0.774112	0	1.586667	1.826667	Fritos.bmp	Jollyranchergreen.bmp	3#
MDMRT_003	0.678084	0	2.06	2.02	Oreos.bmp	Cheezits.bmp	3#
MDMRT_003	0.911048	1	0.466667	1.04	Laffytaffyred_one.bmp	Skittles.bmp	4$
MDMRT_003	1.433156	1	1.426667	1.26	AnimalCrackers.bmp	BabyRuth.bmp	4$
MDMRT_003	0.69518	0	2.333333	2.1	FamousAmos_small.bmp	Hersheykisses.bmp	3#
MDMRT_003	1.031056	0	1.04	1.02	Skittles.bmp	SourSkittles.bmp	3#
MDMRT_004	1.081829	0	1.453333	1.246667	KitKat_small.bmp	Chocolate_mm.bmp	3#
MDMRT_004	1.219802	1	1.606667	1.526667	AnimalCrackers.bmp	ChipsAhoy_small.bmp	4$
MDMRT_004	1.175802	0	0.506667	0.513333	PopTartsStrawberry.bmp	Cheezits.bmp	3#
MDMRT_004	1.441739	1	2.3	2.253333	Whatchamacallit.bmp	MrGoodbar.bmp	4$
MDMRT_004	1.095855	0	2.053333	0.173333	Reeses.bmp	Dots_one.bmp	3#
MDMRT_004	0.996852	0	2.986667	2.986667	FamousAmos_small.bmp	Funyuns_small.bmp	3#
MDMRT_004	1.379851	1	2.993333	2.006667	Ghiradelli_milk_Almonds.bmp	CheesyDoritos.bmp	4$
MDMRT_004	2.454771	1	2.026667	2.013333	Granolabar.bmp	Almondjoy.bmp	4$
MDMRT_004	1.224843	0	2.94	2.966667	Cheetos.bmp	PeanutMMs.bmp	3#
MDMRT_004	1.666839	1	0.126667	0.466667	Starburst.bmp	Cheese_PeanutButterCrackers.bmp	4$
MDMRT_004	1.440818	1	2.406667	2.44	RiceKrispyTreat_small.bmp	Butterfinger.bmp	4$
MDMRT_004	1.021831	0	2.253333	2.3	MrGoodbar.bmp	Whatchamacallit.bmp	3#
MDMRT_004	1.057832	1	0.533333	2.52	Jollyranchergreen.bmp	100grand_small.bmp	4$
MDMRT_004	1.403856	0	2.44	2	Butterfinger.bmp	Oreos.bmp	3#
MDMRT_004	1.880785	0	2.98	2.98	MrsFields.bmp	3Musketeers.bmp	3#
MDMRT_004	1.192832	0	2.006667	2.58	CheesyDoritos.bmp	Doritosranch.bmp	3#
MDMRT_004	1.974853	0	2	1.98	Oreos.bmp	Toberlorone.bmp	3#
MDMRT_004	1.903842	0	2.986667	2.986667	PayDay.bmp	Snickers.bmp	3#
MDMRT_004	1.848846	0	2.94	2.973333	Crunch.bmp	Twix.bmp	3#
MDMRT_004	1.074863	0	2.44	0.513333	Butterfinger.bmp	Cheezits.bmp	3#
MDMRT_004	0.969822	1	2.966667	2.973333	PeanutMMs.bmp	MilkyWay.bmp	4$
MDMRT_004	1.08684	0	2.026667	0.126667	Granolabar.bmp	Starburst.bmp	3#
MDMRT_004	1.383781	1	1.3	1.453333	TeddyGrahamschocolate.bmp	KitKat_small.bmp	4$
MDMRT_004	1.361827	0	2.986667	2.98	PayDay.bmp	MrsFields.bmp	3#
MDMRT_004	1.252827	0	1.066667	1.053333	Fritos.bmp	TootsieRolls.bmp	3#
MDMRT_004	1.126826	1	0.533333	1	Jollyranchergreen.bmp	RitzBitz2.bmp	4$
MDMRT_004	1.462855	1	0.726667	0.506667	Laffytaffyred_one.bmp	PopTartsStrawberry.bmp	4$
MDMRT_004	1.390787	0	2.986667	1.98	Ghiradelli_milk.bmp	Toberlorone.bmp	3#
MDMRT_004	1.865839	1	2.406667	2.52	RiceKrispyTreat_small.bmp	100grand_small.bmp	4$
MDMRT_004	1.497836	0	2.94	2.893333	Crunch.bmp	FlamingCheetos.bmp	3#
MDMRT_004	1.015787	1	0.726667	2.58	Laffytaffyred_one.bmp	Doritosranch.bmp	4$
MDMRT_004	0.816771	1	0.533333	0.8	Jollyranchergreen.bmp	SourSkittles.bmp	4$
MDMRT_004	2.201859	1	2.973333	2.98	Hersheymilk_several.bmp	3Musketeers.bmp	4$
MDMRT_004	2.861858	1	1.04	1.066667	Goldfish.bmp	Fritos.bmp	4$
MDMRT_004	1.98183	0	1	0.8	RitzBitz2.bmp	SourSkittles.bmp	3#
MDMRT_004	1.286827	0	2.013333	0.013333	Almondjoy.bmp	Skittles.bmp	3#
MDMRT_004	0.966846	0	2.033333	2.053333	Ruffles.bmp	Reeses.bmp	3#
MDMRT_004	1.537846	1	2.966667	2.893333	PeanutMMs.bmp	FlamingCheetos.bmp	4$
MDMRT_004	1.462772	1	0.506667	2.406667	PopTartsStrawberry.bmp	RiceKrispyTreat_small.bmp	4$
MDMRT_004	1.273836	1	2.44	2.633333	Butterfinger.bmp	BabyRuth.bmp	4$
MDMRT_004	1.251846	0	2.973333	2.973333	MilkyWay.bmp	Twix.bmp	3#
MDMRT_004	0.853841	1	0.726667	1	Laffytaffyred_one.bmp	RitzBitz2.bmp	4$
MDMRT_004	1.211831	0	1.3	1.073333	TeddyGrahamschocolate.bmp	Sourpatch.bmp	3#
MDMRT_004	1.73184	1	0.726667	1.453333	Laffytaffyred_one.bmp	KitKat_small.bmp	4$
MDMRT_004	1.166858	0	1	0.126667	RitzBitz2.bmp	Starburst.bmp	3#
MDMRT_004	1.277827	1	2.973333	2.973333	Twix.bmp	MilkyWay.bmp	4$
MDMRT_004	2.033847	1	1.64	1.98	FigNewton_small.bmp	Toberlorone.bmp	4$
MDMRT_004	1.517844	1	1.566667	1.46	Slimjim.bmp	Lollipopred.bmp	4$
MDMRT_004	1.67883	1	0.013333	0.126667	Skittles.bmp	Riprolls.bmp	4$
MDMRT_004	1.054775	1	1.46	1.526667	Lollipopred.bmp	ChipsAhoy_small.bmp	4$
MDMRT_004	1.11983	1	0.173333	0.013333	Dots_one.bmp	Skittles.bmp	4$
MDMRT_004	1.085836	1	1.073333	1.04	Sourpatch.bmp	Goldfish.bmp	4$
MDMRT_004	1.841831	0	2.006667	2.026667	CheesyDoritos.bmp	Granolabar.bmp	3#
MDMRT_004	1.744839	0	2.986667	1.566667	Snickers.bmp	Slimjim.bmp	3#
MDMRT_004	1.407773	0	2.94	2.653333	Crunch.bmp	Nutterbutter.bmp	3#
MDMRT_004	1.876732	0	1.3	0.533333	TeddyGrahamschocolate.bmp	Jollyranchergreen.bmp	3#
MDMRT_004	1.39483	1	2.973333	2.98	Laysclassic.bmp	MrsFields.bmp	4$
MDMRT_004	1.479786	1	2.986667	2.986667	Snickers.bmp	PayDay.bmp	4$
MDMRT_004	1.055857	1	1.053333	1.026667	TootsieRolls.bmp	Milano.bmp	4$
MDMRT_004	1.64682	1	2.986667	2.986667	Keeblerfudgestripes.bmp	FamousAmos_small.bmp	4$
MDMRT_004	1.266828	0	2.633333	2.893333	BabyRuth.bmp	FlamingCheetos.bmp	3#
MDMRT_004	1.307853	0	0.466667	0.126667	Cheese_PeanutButterCrackers.bmp	Starburst.bmp	3#
MDMRT_004	1.138862	0	2.253333	0.466667	MrGoodbar.bmp	Cheese_PeanutButterCrackers.bmp	3#
MDMRT_004	1.632844	1	0.8	1	SourSkittles.bmp	RitzBitz2.bmp	4$
MDMRT_004	1.626823	0	2.3	0.48	Whatchamacallit.bmp	WheatThins.bmp	3#
MDMRT_004	2.766834	0	2.986667	1.606667	PayDay.bmp	AnimalCrackers.bmp	3#
MDMRT_004	1.119825	1	2.893333	2.986667	FlamingCheetos.bmp	Snickers.bmp	4$
MDMRT_004	1.569827	1	0.126667	0.013333	Starburst.bmp	Skittles.bmp	4$
MDMRT_004	2.231836	0	1.526667	2.98	ChipsAhoy_small.bmp	3Musketeers.bmp	3#
MDMRT_004	1.489827	0	2.973333	2.98	Laysclassic.bmp	3Musketeers.bmp	3#
MDMRT_004	1.383828	1	2.013333	2.053333	Almondjoy.bmp	Reeses.bmp	4$
MDMRT_004	1.320852	0	2.986667	2.986667	Snickers.bmp	Keeblerfudgestripes.bmp	3#
MDMRT_004	1.629783	1	1.053333	1.246667	TootsieRolls.bmp	Chocolate_mm.bmp	4$
MDMRT_004	1.376833	0	1.453333	1.3	KitKat_small.bmp	TeddyGrahamschocolate.bmp	3#
MDMRT_004	0.943837	0	2.98	1.46	MrsFields.bmp	Lollipopred.bmp	3#
MDMRT_004	1.179843	0	2.986667	2.986667	Funyuns_small.bmp	FamousAmos_small.bmp	3#
MDMRT_004	2.165831	1	2	1.98	Milkduds.bmp	Toberlorone.bmp	4$
MDMRT_004	1.112839	1	0.8	0.513333	SourSkittles.bmp	Cheezits.bmp	4$
MDMRT_004	1.342791	0	2.986667	2.986667	PayDay.bmp	Ghiradelli_milk.bmp	3#
MDMRT_004	1.192831	1	1.993333	1.64	Hersheykisses.bmp	FigNewton_small.bmp	4$
MDMRT_004	1.248836	0	2.253333	1.64	MrGoodbar.bmp	FigNewton_small.bmp	3#
MDMRT_004	1.305818	0	2.973333	1.246667	MilkyWay.bmp	Chocolate_mm.bmp	3#
MDMRT_004	0.948816	1	1.073333	2.973333	Sourpatch.bmp	Twix.bmp	4$
MDMRT_004	1.268794	1	1	2.653333	RitzBitz2.bmp	Nutterbutter.bmp	4$
MDMRT_004	1.639824	1	0.173333	0.013333	Dots_one.bmp	Skittles.bmp	4$
MDMRT_004	0.891829	0	1.026667	1.04	Milano.bmp	Goldfish.bmp	3#
MDMRT_004	0.931831	0	2.993333	2.986667	PringlesRed.bmp	Funyuns_small.bmp	3#
MDMRT_004	1.192826	0	0.513333	0.8	Cheezits.bmp	SourSkittles.bmp	3#
MDMRT_004	1.671825	0	2.58	2.44	Doritosranch.bmp	Butterfinger.bmp	3#
MDMRT_004	1.492784	1	2.406667	2.58	RiceKrispyTreat_small.bmp	Doritosranch.bmp	4$
MDMRT_004	1.363787	0	2.986667	2.993333	Funyuns_small.bmp	Ghiradelli_milk_Almonds.bmp	3#
MDMRT_004	1.34285	0	2.973333	2.94	Twix.bmp	Cheetos.bmp	3#
MDMRT_004	1.585825	0	2.98	2.653333	3Musketeers.bmp	Nutterbutter.bmp	3#
MDMRT_004	1.226776	1	1.566667	1.453333	Slimjim.bmp	KitKat_small.bmp	4$
MDMRT_004	1.993774	1	2.653333	2.633333	Nutterbutter.bmp	BabyRuth.bmp	4$
MDMRT_004	1.146784	0	2	2.006667	Milkduds.bmp	CheesyDoritos.bmp	3#
MDMRT_004	1.334834	1	2.406667	1.993333	RiceKrispyTreat_small.bmp	Hersheykisses.bmp	4$
MDMRT_004	1.227785	0	2.973333	2.973333	Laysclassic.bmp	Hersheymilk_several.bmp	3#
MDMRT_004	0.940771	0	2.986667	1.993333	Funyuns_small.bmp	Hersheykisses.bmp	3#
MDMRT_004	1.348852	1	2	2.986667	Oreos.bmp	FamousAmos_small.bmp	4$
MDMRT_004	2.222824	1	2.253333	2.026667	MrGoodbar.bmp	Granolabar.bmp	4$
MDMRT_004	1.859824	0	0.126667	0.48	Riprolls.bmp	WheatThins.bmp	3#
MDMRT_004	1.690827	1	2	1.98	Milkduds.bmp	Toberlorone.bmp	4$
MDMRT_004	1.489767	0	0.013333	0.8	Skittles.bmp	SourSkittles.bmp	3#
MDMRT_004	1.000854	0	2.006667	1.993333	CheesyDoritos.bmp	Hersheykisses.bmp	3#
MDMRT_004	1.368826	1	0.126667	0.48	Riprolls.bmp	WheatThins.bmp	4$
MDMRT_004	1.445783	0	2.993333	2.993333	Ghiradelli_milk_Almonds.bmp	PringlesRed.bmp	3#
MDMRT_004	2.226769	0	2.633333	2.98	BabyRuth.bmp	MrsFields.bmp	3#
MDMRT_004	1.462781	1	2.3	2.053333	Whatchamacallit.bmp	Reeses.bmp	4$
MDMRT_004	1.507827	0	2.973333	2.973333	Laysclassic.bmp	Hersheymilk_several.bmp	3#
MDMRT_004	1.343783	0	1.066667	0.48	Fritos.bmp	WheatThins.bmp	3#
MDMRT_004	1.017772	0	2.986667	2.993333	Ghiradelli_milk.bmp	PringlesRed.bmp	3#
MDMRT_004	1.187853	0	2.986667	2.973333	Snickers.bmp	Hersheymilk_several.bmp	3#
MDMRT_004	1.731831	0	2.966667	1.066667	PeanutMMs.bmp	Fritos.bmp	3#
MDMRT_004	1.399842	1	2.94	2.986667	Crunch.bmp	PayDay.bmp	4$
MDMRT_004	1.123824	0	2.52	2.653333	100grand_small.bmp	Nutterbutter.bmp	3#
MDMRT_004	1.576834	0	2.94	2.973333	Cheetos.bmp	MilkyWay.bmp	3#
MDMRT_004	1.79385	1	1.04	1.026667	Goldfish.bmp	Milano.bmp	4$
MDMRT_004	1.72778	0	1.606667	1.566667	AnimalCrackers.bmp	Slimjim.bmp	3#
MDMRT_004	1.887787	1	2.986667	2.986667	Keeblerfudgestripes.bmp	Ghiradelli_milk.bmp	4$
MDMRT_004	1.367836	1	0.126667	1.026667	Riprolls.bmp	Milano.bmp	4$
MDMRT_004	1.493828	1	1.46	1.606667	Lollipopred.bmp	AnimalCrackers.bmp	4$
MDMRT_004	0.903829	1	0.126667	2.033333	Riprolls.bmp	Ruffles.bmp	4$
MDMRT_004	2.331843	1	2.973333	1.453333	Hersheymilk_several.bmp	KitKat_small.bmp	4$
MDMRT_004	1.376831	1	2	1.993333	Oreos.bmp	Hersheykisses.bmp	4$
MDMRT_004	1.841828	0	2.94	2.986667	Cheetos.bmp	Keeblerfudgestripes.bmp	3#
MDMRT_004	1.066779	0	1.453333	1.566667	KitKat_small.bmp	Slimjim.bmp	3#
MDMRT_004	2.02984	1	2.973333	2.94	Twix.bmp	Crunch.bmp	4$
MDMRT_004	2.268818	0	0.726667	0.533333	Laffytaffyred_one.bmp	Jollyranchergreen.bmp	3#
MDMRT_004	1.419856	0	2.973333	1.3	Laysclassic.bmp	TeddyGrahamschocolate.bmp	3#
MDMRT_004	1.621854	0	2.52	2.653333	100grand_small.bmp	Nutterbutter.bmp	3#
MDMRT_004	1.953833	1	2.973333	2.986667	Twix.bmp	Funyuns_small.bmp	4$
MDMRT_004	1.323788	0	2.94	2.966667	Cheetos.bmp	PeanutMMs.bmp	3#
MDMRT_004	1.117787	1	1.066667	1.026667	Fritos.bmp	Milano.bmp	4$
MDMRT_004	1.364814	1	2.973333	2.98	Laysclassic.bmp	3Musketeers.bmp	4$
MDMRT_004	1.88473	0	2.033333	2.3	Ruffles.bmp	Whatchamacallit.bmp	3#
MDMRT_004	1.741784	0	0.726667	0.506667	Laffytaffyred_one.bmp	PopTartsStrawberry.bmp	3#
MDMRT_004	2.394838	1	0.173333	0.126667	Dots_one.bmp	Riprolls.bmp	4$
MDMRT_004	1.51384	1	1.073333	0.506667	Sourpatch.bmp	PopTartsStrawberry.bmp	4$
MDMRT_004	1.690804	0	0.48	0.513333	WheatThins.bmp	Cheezits.bmp	3#
MDMRT_004	1.694351	0	2.52	2.58	100grand_small.bmp	Doritosranch.bmp	3#
MDMRT_004	1.302378	0	0.726667	0.533333	Laffytaffyred_one.bmp	Jollyranchergreen.bmp	3#
MDMRT_004	0.998346	1	1.053333	0.466667	TootsieRolls.bmp	Cheese_PeanutButterCrackers.bmp	4$
MDMRT_004	1.646353	0	2.053333	1.606667	Reeses.bmp	AnimalCrackers.bmp	3#
MDMRT_004	1.37738	0	1.64	1.98	FigNewton_small.bmp	Toberlorone.bmp	3#
MDMRT_004	1.029438	1	2.986667	2.986667	Keeblerfudgestripes.bmp	FamousAmos_small.bmp	4$
MDMRT_004	2.502423	0	2.993333	2.973333	Ghiradelli_milk_Almonds.bmp	Hersheymilk_several.bmp	3#
MDMRT_004	2.933507	0	2.006667	2	CheesyDoritos.bmp	Milkduds.bmp	3#
MDMRT_004	1.978439	0	2.006667	1.993333	CheesyDoritos.bmp	Hersheykisses.bmp	3#
MDMRT_004	1.829383	1	1.053333	2.94	TootsieRolls.bmp	Cheetos.bmp	4$
MDMRT_004	2.902352	0	2.893333	2.966667	FlamingCheetos.bmp	PeanutMMs.bmp	3#
MDMRT_004	1.920366	0	2.98	2.98	3Musketeers.bmp	MrsFields.bmp	3#
MDMRT_004	1.498428	0	2.633333	2.653333	BabyRuth.bmp	Nutterbutter.bmp	3#
MDMRT_004	2.40644	0	2.993333	2	PringlesRed.bmp	Milkduds.bmp	3#
MDMRT_004	1.562381	1	2.053333	2.033333	Reeses.bmp	Ruffles.bmp	4$
MDMRT_004	1.964438	0	1.526667	1.3	ChipsAhoy_small.bmp	TeddyGrahamschocolate.bmp	3#
MDMRT_004	1.528378	0	1.526667	1.3	ChipsAhoy_small.bmp	TeddyGrahamschocolate.bmp	3#
MDMRT_004	1.174401	0	2.633333	2.44	BabyRuth.bmp	Butterfinger.bmp	3#
MDMRT_004	1.362471	1	2.98	2.986667	MrsFields.bmp	PayDay.bmp	4$
MDMRT_004	1.77547	0	1.026667	1.066667	Milano.bmp	Fritos.bmp	3#
MDMRT_004	1.485391	0	2.026667	2.013333	Granolabar.bmp	Almondjoy.bmp	3#
MDMRT_004	0.996351	0	2.033333	2.253333	Ruffles.bmp	MrGoodbar.bmp	3#
MDMRT_004	2.096356	0	2.986667	2.973333	Snickers.bmp	Hersheymilk_several.bmp	3#
MDMRT_004	2.14347	1	1.026667	2.893333	Milano.bmp	FlamingCheetos.bmp	4$
MDMRT_004	1.812443	0	2.253333	2.026667	MrGoodbar.bmp	Granolabar.bmp	3#
MDMRT_004	1.229398	1	1.46	1.606667	Lollipopred.bmp	AnimalCrackers.bmp	4$
MDMRT_004	2.00343	0	2.44	2.406667	Butterfinger.bmp	RiceKrispyTreat_small.bmp	3#
MDMRT_004	1.609377	0	2.94	2.973333	Cheetos.bmp	MilkyWay.bmp	3#
MDMRT_004	1.294345	1	0.48	0.466667	WheatThins.bmp	Cheese_PeanutButterCrackers.bmp	4$
MDMRT_004	1.416376	0	1.606667	1.566667	AnimalCrackers.bmp	Slimjim.bmp	3#
MDMRT_004	2.597432	0	2	1.64	Oreos.bmp	FigNewton_small.bmp	3#
MDMRT_004	2.371375	1	1.073333	1.04	Sourpatch.bmp	Goldfish.bmp	4$
MDMRT_004	1.333399	1	2.013333	2	Almondjoy.bmp	Milkduds.bmp	4$
MDMRT_004	1.991984	1	1.64	2.986667	FigNewton_small.bmp	Keeblerfudgestripes.bmp	4$
MDMRT_004	0.809377	1	1.566667	2.033333	Slimjim.bmp	Ruffles.bmp	4$
MDMRT_004	1.801385	1	0.173333	1.04	Dots_one.bmp	Goldfish.bmp	4$
MDMRT_004	2.702346	1	2.3	1.98	Whatchamacallit.bmp	Toberlorone.bmp	4$
MDMRT_004	2.24744	1	0.8	2.633333	SourSkittles.bmp	BabyRuth.bmp	4$
MDMRT_004	1.594397	1	1.993333	2	Hersheykisses.bmp	Oreos.bmp	4$
MDMRT_004	1.918373	1	2.993333	2.986667	Ghiradelli_milk_Almonds.bmp	FamousAmos_small.bmp	4$
MDMRT_004	1.059432	0	2.993333	2.993333	PringlesRed.bmp	Ghiradelli_milk_Almonds.bmp	3#
MDMRT_004	0.781341	0	2.033333	2.3	Ruffles.bmp	Whatchamacallit.bmp	3#
MDMRT_004	1.776377	0	1.64	2	FigNewton_small.bmp	Oreos.bmp	3#
MDMRT_004	1.249347	0	0.126667	0.173333	Riprolls.bmp	Dots_one.bmp	3#
MDMRT_004	0.964437	1	1.053333	1.066667	TootsieRolls.bmp	Fritos.bmp	4$
MDMRT_004	1.730349	0	2.993333	2.973333	PringlesRed.bmp	Laysclassic.bmp	3#
MDMRT_004	1.898402	0	2.986667	2.986667	Ghiradelli_milk.bmp	Keeblerfudgestripes.bmp	3#
MDMRT_004	1.623483	0	1.526667	1.46	ChipsAhoy_small.bmp	Lollipopred.bmp	3#
MDMRT_004	0.959345	0	1	0.533333	RitzBitz2.bmp	Jollyranchergreen.bmp	3#
MDMRT_004	1.943388	1	2.026667	1.526667	Granolabar.bmp	ChipsAhoy_small.bmp	4$
MDMRT_004	1.367352	1	2	2.52	Milkduds.bmp	100grand_small.bmp	4$
MDMRT_004	1.558488	1	1.073333	1.246667	Sourpatch.bmp	Chocolate_mm.bmp	4$
MDMRT_004	2.512354	0	1.246667	0.513333	Chocolate_mm.bmp	Cheezits.bmp	3#
MDMRT_004	1.411353	0	0.466667	0.506667	Cheese_PeanutButterCrackers.bmp	PopTartsStrawberry.bmp	3#
MDMRT_004	1.233514	1	1.073333	1.246667	Sourpatch.bmp	Chocolate_mm.bmp	4$
MDMRT_004	1.873439	1	0.48	0.466667	WheatThins.bmp	Cheese_PeanutButterCrackers.bmp	4$
MDMRT_004	1.631478	1	0.506667	0.513333	PopTartsStrawberry.bmp	Cheezits.bmp	4$
MDMRT_004	1.748444	0	0.013333	0.126667	Skittles.bmp	Starburst.bmp	3#
MDMRT_004	1.201507	0	2.013333	1.46	Almondjoy.bmp	Lollipopred.bmp	3#
MDMRT_004	1.127531	0	2.58	2.406667	Doritosranch.bmp	RiceKrispyTreat_small.bmp	3#
MDMRT_004	1.177381	0	2.053333	2.013333	Reeses.bmp	Almondjoy.bmp	3#
MDMRT_004	1.008348	0	1.246667	1.053333	Chocolate_mm.bmp	TootsieRolls.bmp	3#
MDMRT_004	1.333518	0	2.94	1.04	Crunch.bmp	Goldfish.bmp	3#
MDMRT_004	1.368517	0	2.893333	2.94	FlamingCheetos.bmp	Crunch.bmp	3#
MDMRT_004	1.610431	0	2.52	2.58	100grand_small.bmp	Doritosranch.bmp	3#
MDMRT_004	1.379378	0	2.993333	2.986667	PringlesRed.bmp	Ghiradelli_milk.bmp	3#
MDMRT_004	1.484367	1	2.986667	2.973333	FamousAmos_small.bmp	MilkyWay.bmp	4$
MDMRT_004	0.976371	1	2.993333	2.986667	Ghiradelli_milk_Almonds.bmp	Funyuns_small.bmp	4$
MDMRT_004	1.017432	1	2.966667	2.986667	PeanutMMs.bmp	Ghiradelli_milk.bmp	4$
MDMRT_005	2.3789	0	2.46	2.606667	Almondjoy.bmp	PringlesRed.bmp	3#
MDMRT_005	2.020948	1	1.866667	1.866667	Twix.bmp	SourSkittles.bmp	4$
MDMRT_005	0.745957	1	2.066667	2.666667	PeanutMMs.bmp	TeddyGrahamschocolate.bmp	4$
MDMRT_005	0.895888	1	2.093333	1.766667	Laysclassic.bmp	ChipsAhoy_small.bmp	4$
MDMRT_005	1.126889	1	0.26	1.72	Lollipopred.bmp	Nutterbutter.bmp	4$
MDMRT_005	1.403861	1	0.273333	0.346667	Milkduds.bmp	MrGoodbar.bmp	4$
MDMRT_005	0.986896	0	2.013333	2.6	Oreos.bmp	Sourpatch.bmp	3#
MDMRT_005	0.828894	1	2.6	2.666667	Sourpatch.bmp	TeddyGrahamschocolate.bmp	4$
MDMRT_005	1.303897	0	2.6	2.606667	Sourpatch.bmp	PringlesRed.bmp	3#
MDMRT_005	1.591781	1	0.8	0.946667	PopTartsStrawberry.bmp	Chocolate_mm.bmp	4$
MDMRT_005	1.016879	1	2.76	2.666667	Milano.bmp	TeddyGrahamschocolate.bmp	4$
MDMRT_005	1.345833	1	0.093333	0.333333	FlamingCheetos.bmp	Dots_one.bmp	4$
MDMRT_005	2.685922	0	0.06	0.02	CheesyDoritos.bmp	Cheetos.bmp	3#
MDMRT_005	1.131917	1	1.766667	1.78	ChipsAhoy_small.bmp	Crunch.bmp	4$
MDMRT_005	1.406845	1	0.626667	0.553333	FigNewton_small.bmp	3Musketeers.bmp	4$
MDMRT_005	1.180876	0	2.046667	1.886667	KitKat_small.bmp	Ruffles.bmp	3#
MDMRT_005	1.46586	0	1.413333	1.166667	MrsFields.bmp	WheatThins.bmp	3#
MDMRT_005	2.48786	1	1.953333	2.466667	Reeses.bmp	Fritos.bmp	4$
MDMRT_005	1.647901	0	2.46	1.006667	Almondjoy.bmp	Ghiradelli_milk_Almonds.bmp	3#
MDMRT_005	1.266946	0	1.766667	1.866667	ChipsAhoy_small.bmp	Twix.bmp	3#
MDMRT_005	1.385893	1	0.086667	0.533333	Cheese_PeanutButterCrackers.bmp	TootsieRolls.bmp	4$
MDMRT_005	2.108826	0	0.086667	0.02	Cheese_PeanutButterCrackers.bmp	Cheetos.bmp	3#
MDMRT_005	0.69681	1	1.046667	2.606667	PayDay.bmp	PringlesRed.bmp	4$
MDMRT_005	1.492868	1	2.066667	2.08	PeanutMMs.bmp	Funyuns_small.bmp	4$
MDMRT_005	1.349883	1	1.34	1.153333	100grand_small.bmp	BabyRuth.bmp	4$
MDMRT_005	0.901966	1	1.166667	1.046667	WheatThins.bmp	Snickers.bmp	4$
MDMRT_005	1.754851	0	2.013333	1.866667	Oreos.bmp	SourSkittles.bmp	3#
MDMRT_005	1.047834	1	0.493333	1.886667	Jollyranchergreen.bmp	Ruffles.bmp	4$
MDMRT_005	2.191875	1	0.946667	0.646667	Chocolate_mm.bmp	Doritosranch.bmp	4$
MDMRT_005	1.758829	1	1.46	1.34	Whatchamacallit.bmp	100grand_small.bmp	4$
MDMRT_005	1.244857	1	1.953333	1.866667	Reeses.bmp	Twix.bmp	4$
MDMRT_005	1.582857	1	0.346667	0.333333	MrGoodbar.bmp	Dots_one.bmp	4$
MDMRT_005	0.747895	0	2.08	0.646667	Funyuns_small.bmp	Doritosranch.bmp	3#
MDMRT_005	1.227886	1	1.726667	1.72	Starburst.bmp	Nutterbutter.bmp	4$
MDMRT_005	1.09897	0	0.553333	0.086667	3Musketeers.bmp	Butterfinger.bmp	3#
MDMRT_005	2.600865	0	1.34	1.413333	100grand_small.bmp	MrsFields.bmp	3#
MDMRT_005	1.195841	0	0.333333	0.26	Dots_one.bmp	Lollipopred.bmp	3#
MDMRT_005	1.393962	0	1.34	0.013333	100grand_small.bmp	Goldfish.bmp	3#
MDMRT_005	2.40887	1	1.52	1.42	AnimalCrackers.bmp	Skittles.bmp	4$
MDMRT_005	0.828904	0	2.08	2.066667	Funyuns_small.bmp	PeanutMMs.bmp	3#
MDMRT_005	1.055952	0	0.02	0.08	Cheezits.bmp	Laffytaffyred_one.bmp	3#
MDMRT_005	1.097962	1	1.026667	1.52	Ghiradelli_milk.bmp	AnimalCrackers.bmp	4$
MDMRT_005	1.108955	1	2.226667	2.22	FamousAmos_small.bmp	RitzBitz2.bmp	4$
MDMRT_005	1.422843	1	1.153333	1.026667	BabyRuth.bmp	Ghiradelli_milk.bmp	4$
MDMRT_005	1.76093	0	0.333333	0.013333	Dots_one.bmp	Goldfish.bmp	3#
MDMRT_005	1.606858	0	0.533333	0.493333	TootsieRolls.bmp	Jollyranchergreen.bmp	3#
MDMRT_005	1.594938	0	0.646667	0.626667	Doritosranch.bmp	FigNewton_small.bmp	3#
MDMRT_005	1.123962	0	0.273333	0.086667	Milkduds.bmp	Butterfinger.bmp	3#
MDMRT_005	1.024962	1	0.013333	0.06	Goldfish.bmp	CheesyDoritos.bmp	4$
MDMRT_005	2.864885	0	1.52	1.46	AnimalCrackers.bmp	Whatchamacallit.bmp	3#
MDMRT_005	2.082884	1	1.413333	1.52	MrsFields.bmp	RiceKrispyTreat_small.bmp	4$
MDMRT_005	2.551907	1	1.006667	1.046667	Ghiradelli_milk_Almonds.bmp	PayDay.bmp	4$
MDMRT_005	0.926848	1	1.726667	1.56	Starburst.bmp	Keeblerfudgestripes.bmp	4$
MDMRT_005	0.708847	1	2.466667	2.666667	Fritos.bmp	TeddyGrahamschocolate.bmp	4$
MDMRT_005	0.74186	0	1.78	1.72	Crunch.bmp	Nutterbutter.bmp	3#
MDMRT_005	0.775826	1	1.866667	1.953333	Twix.bmp	Reeses.bmp	4$
MDMRT_005	1.201925	1	1.046667	1.046667	Snickers.bmp	PayDay.bmp	4$
MDMRT_005	1.484932	1	1.413333	1.52	MrsFields.bmp	RiceKrispyTreat_small.bmp	4$
MDMRT_005	0.95684	0	0.646667	0.273333	Doritosranch.bmp	Milkduds.bmp	3#
MDMRT_005	0.936886	0	2.606667	2.046667	PringlesRed.bmp	KitKat_small.bmp	3#
MDMRT_005	1.334845	1	1	2.226667	Granolabar.bmp	FamousAmos_small.bmp	4$
MDMRT_005	1.985877	1	0.093333	0.333333	FlamingCheetos.bmp	Dots_one.bmp	4$
MDMRT_005	0.658893	0	2.606667	2.6	PringlesRed.bmp	Sourpatch.bmp	3#
MDMRT_005	0.994896	0	1.166667	1.153333	WheatThins.bmp	BabyRuth.bmp	3#
MDMRT_005	1.959893	1	1.52	1.52	RiceKrispyTreat_small.bmp	AnimalCrackers.bmp	4$
MDMRT_005	0.931851	0	2.22	1.866667	RitzBitz2.bmp	Twix.bmp	3#
MDMRT_005	1.516876	0	1.78	1.766667	Crunch.bmp	ChipsAhoy_small.bmp	3#
MDMRT_005	1.960941	1	1.953333	2.046667	Reeses.bmp	KitKat_small.bmp	4$
MDMRT_005	1.111306	1	0.02	0.386667	Cheetos.bmp	Slimjim.bmp	4$
MDMRT_005	1.723295	1	1.046667	1.166667	Snickers.bmp	WheatThins.bmp	4$
MDMRT_005	0.732282	1	0.346667	0.333333	MrGoodbar.bmp	Dots_one.bmp	4$
MDMRT_005	0.969225	0	0.553333	0.44	3Musketeers.bmp	Hersheykisses.bmp	3#
MDMRT_005	0.814223	0	0.873333	0.633333	MilkyWay.bmp	Hersheymilk_several.bmp	3#
MDMRT_005	0.990181	0	0.553333	0.633333	3Musketeers.bmp	Hersheymilk_several.bmp	3#
MDMRT_005	1.032134	1	2.013333	2.046667	Oreos.bmp	KitKat_small.bmp	4$
MDMRT_005	0.838132	1	1.866667	1.78	SourSkittles.bmp	Crunch.bmp	4$
MDMRT_005	1.129167	0	0.553333	0.626667	3Musketeers.bmp	FigNewton_small.bmp	3#
MDMRT_005	1.277201	1	0.02	0.08	Cheezits.bmp	Laffytaffyred_one.bmp	4$
MDMRT_005	1.221228	0	1.72	1.153333	Nutterbutter.bmp	BabyRuth.bmp	3#
MDMRT_005	1.5452	0	1.72	1.56	Nutterbutter.bmp	Keeblerfudgestripes.bmp	3#
MDMRT_005	1.554289	0	1.42	0.02	Skittles.bmp	Cheetos.bmp	3#
MDMRT_005	1.688248	0	1.866667	2.013333	SourSkittles.bmp	Oreos.bmp	3#
MDMRT_005	0.978251	1	0.346667	0.26	MrGoodbar.bmp	Lollipopred.bmp	4$
MDMRT_005	2.179254	1	1.52	1.42	RiceKrispyTreat_small.bmp	Skittles.bmp	4$
MDMRT_005	0.785162	0	2.606667	2.76	PringlesRed.bmp	Milano.bmp	3#
MDMRT_005	1.042157	1	0.44	1.866667	Hersheykisses.bmp	SourSkittles.bmp	4$
MDMRT_005	2.734145	1	1.766667	1.72	ChipsAhoy_small.bmp	Toberlorone.bmp	4$
MDMRT_005	2.08621	1	1.46	1.42	Whatchamacallit.bmp	Skittles.bmp	4$
MDMRT_005	1.660202	1	1.726667	1.166667	Starburst.bmp	WheatThins.bmp	4$
MDMRT_005	1.074228	1	0.013333	0.02	Goldfish.bmp	Cheezits.bmp	4$
MDMRT_005	2.069223	1	1.46	1	Whatchamacallit.bmp	Granolabar.bmp	4$
MDMRT_005	1.096285	0	1.413333	1.34	MrsFields.bmp	100grand_small.bmp	3#
MDMRT_005	1.234242	1	0.633333	0.646667	Hersheymilk_several.bmp	Doritosranch.bmp	4$
MDMRT_005	2.248217	1	0.02	0.013333	Cheetos.bmp	Goldfish.bmp	4$
MDMRT_005	1.133261	0	1.953333	1.886667	Reeses.bmp	Ruffles.bmp	3#
MDMRT_005	2.680172	1	0.646667	0.946667	Doritosranch.bmp	Chocolate_mm.bmp	4$
MDMRT_005	2.040181	1	0.553333	2.013333	3Musketeers.bmp	Oreos.bmp	4$
MDMRT_005	0.334096	0	2.093333	2.066667	Laysclassic.bmp	PeanutMMs.bmp	3#
MDMRT_005	0.675185	1	1.006667	1.52	Ghiradelli_milk_Almonds.bmp	RiceKrispyTreat_small.bmp	4$
MDMRT_005	1.246201	1	2.08	2.206667	Funyuns_small.bmp	Riprolls.bmp	4$
MDMRT_005	1.041214	1	0.08	0.493333	Laffytaffyred_one.bmp	Jollyranchergreen.bmp	4$
MDMRT_005	0.943234	0	2.606667	2.46	PringlesRed.bmp	Almondjoy.bmp	3#
MDMRT_005	1.318389	0	1.046667	1.046667	Snickers.bmp	PayDay.bmp	3#
MDMRT_005	1.115302	1	1.026667	1.006667	Ghiradelli_milk.bmp	Ghiradelli_milk_Almonds.bmp	4$
MDMRT_005	1.737298	1	0.533333	0.386667	TootsieRolls.bmp	Slimjim.bmp	4$
MDMRT_005	2.449198	0	1.42	1.46	Skittles.bmp	Whatchamacallit.bmp	3#
MDMRT_005	0.614251	0	2.46	2.466667	Almondjoy.bmp	Fritos.bmp	3#
MDMRT_005	0.749256	0	0.086667	0.093333	Butterfinger.bmp	FlamingCheetos.bmp	3#
MDMRT_005	0.143157	1	2.76	2.666667	Milano.bmp	TeddyGrahamschocolate.bmp	4$
MDMRT_005	0.549149	0	2.046667	1.886667	KitKat_small.bmp	Ruffles.bmp	3#
MDMRT_005	0.646129	1	0.533333	0.386667	TootsieRolls.bmp	Slimjim.bmp	4$
MDMRT_005	1.136202	1	0.06	0.013333	CheesyDoritos.bmp	Goldfish.bmp	4$
MDMRT_005	0.510227	0	2.013333	2.046667	Oreos.bmp	KitKat_small.bmp	3#
MDMRT_005	0.58718	1	1	0.873333	Granolabar.bmp	MilkyWay.bmp	4$
MDMRT_005	1.040276	1	1.006667	1.046667	Ghiradelli_milk_Almonds.bmp	PayDay.bmp	4$
MDMRT_005	0.533303	0	0.553333	0.44	3Musketeers.bmp	Hersheykisses.bmp	3#
MDMRT_005	0.832244	0	0.346667	0.02	MrGoodbar.bmp	Cheezits.bmp	3#
MDMRT_005	0.986258	1	0.02	0.013333	Cheezits.bmp	Goldfish.bmp	4$
MDMRT_005	0.914188	0	1.153333	1.166667	BabyRuth.bmp	WheatThins.bmp	3#
MDMRT_005	0.937157	0	1	0.8	Granolabar.bmp	PopTartsStrawberry.bmp	3#
MDMRT_005	1.180167	0	0.626667	0.493333	FigNewton_small.bmp	Jollyranchergreen.bmp	3#
MDMRT_005	0.742148	1	0.02	0.06	Cheetos.bmp	CheesyDoritos.bmp	4$
MDMRT_005	1.504179	1	1.886667	1.953333	Ruffles.bmp	Reeses.bmp	4$
MDMRT_005	1.10818	0	2.466667	1.026667	Fritos.bmp	Ghiradelli_milk.bmp	3#
MDMRT_005	1.969188	1	0.633333	0.646667	Hersheymilk_several.bmp	Doritosranch.bmp	4$
MDMRT_005	2.595231	1	1.42	0.946667	Skittles.bmp	Chocolate_mm.bmp	4$
MDMRT_005	0.59523	0	0.02	0.06	Cheezits.bmp	CheesyDoritos.bmp	3#
MDMRT_005	0.808229	0	0.086667	0.093333	Cheese_PeanutButterCrackers.bmp	FlamingCheetos.bmp	3#
MDMRT_005	2.420306	1	1.006667	1.026667	Ghiradelli_milk_Almonds.bmp	Ghiradelli_milk.bmp	4$
MDMRT_005	0.951178	0	0.626667	0.093333	FigNewton_small.bmp	FlamingCheetos.bmp	3#
MDMRT_005	0.784262	0	0.02	1.413333	Cheezits.bmp	MrsFields.bmp	3#
MDMRT_005	0.847245	1	0.273333	1.726667	Milkduds.bmp	Starburst.bmp	4$
MDMRT_005	1.062962	0	0.26	0.633333	Lollipopred.bmp	Hersheymilk_several.bmp	3#
MDMRT_005	0.871971	0	2.206667	2.093333	Riprolls.bmp	Laysclassic.bmp	3#
MDMRT_005	0.889974	1	1	0.946667	Granolabar.bmp	Chocolate_mm.bmp	4$
MDMRT_005	0.573842	0	1.866667	2.226667	SourSkittles.bmp	FamousAmos_small.bmp	3#
MDMRT_005	0.880882	0	2.226667	2.093333	FamousAmos_small.bmp	Laysclassic.bmp	3#
MDMRT_005	0.844825	0	2.08	2.76	Funyuns_small.bmp	Milano.bmp	3#
MDMRT_005	0.964891	0	0.873333	1.413333	MilkyWay.bmp	MrsFields.bmp	3#
MDMRT_005	1.170892	0	0.086667	0.08	Butterfinger.bmp	Laffytaffyred_one.bmp	3#
MDMRT_005	1.247906	0	1.46	0.06	Whatchamacallit.bmp	CheesyDoritos.bmp	3#
MDMRT_005	0.711905	1	2.466667	2.46	Fritos.bmp	Almondjoy.bmp	4$
MDMRT_005	0.92986	0	0.8	0.873333	PopTartsStrawberry.bmp	MilkyWay.bmp	3#
MDMRT_005	0.909896	0	2.76	2.6	Milano.bmp	Sourpatch.bmp	3#
MDMRT_005	0.797892	0	0.02	0.086667	Cheetos.bmp	Cheese_PeanutButterCrackers.bmp	3#
MDMRT_005	0.79482	1	1.34	0.8	100grand_small.bmp	PopTartsStrawberry.bmp	4$
MDMRT_005	0.915855	0	0.086667	0.273333	Butterfinger.bmp	Milkduds.bmp	3#
MDMRT_005	1.112859	0	1.52	0.08	RiceKrispyTreat_small.bmp	Laffytaffyred_one.bmp	3#
MDMRT_005	1.013886	1	1.046667	1.72	PayDay.bmp	Toberlorone.bmp	4$
MDMRT_005	0.63086	1	2.093333	2.226667	Laysclassic.bmp	FamousAmos_small.bmp	4$
MDMRT_005	1.047866	0	1.56	1.72	Keeblerfudgestripes.bmp	Toberlorone.bmp	3#
MDMRT_005	0.970931	1	2.226667	2.22	FamousAmos_small.bmp	RitzBitz2.bmp	4$
MDMRT_005	0.691927	0	1.866667	1.866667	SourSkittles.bmp	Twix.bmp	3#
MDMRT_005	1.088862	0	1.72	1.726667	Toberlorone.bmp	Starburst.bmp	3#
MDMRT_005	0.782945	1	0.346667	1.78	MrGoodbar.bmp	Crunch.bmp	4$
MDMRT_005	0.644858	0	1.72	1.56	Toberlorone.bmp	Keeblerfudgestripes.bmp	3#
MDMRT_005	0.888894	1	0.8	0.873333	PopTartsStrawberry.bmp	MilkyWay.bmp	4$
MDMRT_005	0.921845	0	1.56	1.046667	Keeblerfudgestripes.bmp	Snickers.bmp	3#
MDMRT_005	0.970831	0	1.72	1.78	Nutterbutter.bmp	Crunch.bmp	3#
MDMRT_005	0.641823	0	1.953333	0.533333	Reeses.bmp	TootsieRolls.bmp	3#
MDMRT_005	1.101854	0	0.533333	0.493333	TootsieRolls.bmp	Jollyranchergreen.bmp	3#
MDMRT_005	0.738965	0	1.52	1.42	AnimalCrackers.bmp	Skittles.bmp	3#
MDMRT_005	0.611904	0	2.76	1.166667	Milano.bmp	WheatThins.bmp	3#
MDMRT_005	1.192954	1	2.22	2.08	RitzBitz2.bmp	Funyuns_small.bmp	4$
MDMRT_005	0.795932	0	0.946667	1	Chocolate_mm.bmp	Granolabar.bmp	3#
MDMRT_005	0.952895	0	0.44	0.533333	Hersheykisses.bmp	TootsieRolls.bmp	3#
MDMRT_005	0.719887	0	2.46	1.886667	Almondjoy.bmp	Ruffles.bmp	3#
MDMRT_005	1.057892	0	0.273333	0.26	Milkduds.bmp	Lollipopred.bmp	3#
MDMRT_005	1.263875	0	0.626667	0.493333	FigNewton_small.bmp	Jollyranchergreen.bmp	3#
MDMRT_005	1.036947	1	1.766667	1.72	ChipsAhoy_small.bmp	Toberlorone.bmp	4$
MDMRT_005	1.018841	0	1.72	0.093333	Toberlorone.bmp	FlamingCheetos.bmp	3#
MDMRT_005	1.757844	1	0.633333	0.873333	Hersheymilk_several.bmp	MilkyWay.bmp	4$
MDMRT_005	0.750876	1	2.066667	2.206667	PeanutMMs.bmp	Riprolls.bmp	4$
MDMRT_005	0.652884	0	1.153333	1.026667	BabyRuth.bmp	Ghiradelli_milk.bmp	3#
MDMRT_005	0.738894	1	0.093333	0.086667	FlamingCheetos.bmp	Butterfinger.bmp	4$
MDMRT_005	0.55189	0	2.08	2.22	Funyuns_small.bmp	RitzBitz2.bmp	3#
MDMRT_005	0.622861	0	2.013333	1.886667	Oreos.bmp	Ruffles.bmp	3#
MDMRT_005	1.020897	1	2.226667	2.466667	FamousAmos_small.bmp	Fritos.bmp	4$
MDMRT_005	0.682857	0	2.666667	1.153333	TeddyGrahamschocolate.bmp	BabyRuth.bmp	3#
MDMRT_005	2.242858	1	1.726667	1.56	Starburst.bmp	Keeblerfudgestripes.bmp	4$
MDMRT_005	1.214896	1	0.386667	0.44	Slimjim.bmp	Hersheykisses.bmp	4$
MDMRT_005	0.733846	1	1.046667	2.6	Snickers.bmp	Sourpatch.bmp	4$
MDMRT_005	1.149858	0	1.866667	0.386667	Twix.bmp	Slimjim.bmp	3#
MDMRT_005	1.961853	0	0.346667	0.26	MrGoodbar.bmp	Lollipopred.bmp	3#
MDMRT_005	1.377892	0	1.46	1.34	Whatchamacallit.bmp	100grand_small.bmp	3#
MDMRT_005	0.86188	1	1.726667	1.72	Starburst.bmp	Nutterbutter.bmp	4$
MDMRT_005	0.701846	0	1.56	0.086667	Keeblerfudgestripes.bmp	Butterfinger.bmp	3#
MDMRT_005	0.805854	1	2.093333	2.206667	Laysclassic.bmp	Riprolls.bmp	4$
MDMRT_005	1.808894	1	0.273333	0.26	Milkduds.bmp	Lollipopred.bmp	4$
MDMRT_005	1.628941	0	1.026667	1.046667	Ghiradelli_milk.bmp	PayDay.bmp	3#
MDMRT_005	0.656918	1	2.22	2.46	RitzBitz2.bmp	Almondjoy.bmp	4$
MDMRT_005	0.683954	1	1.78	2.206667	Crunch.bmp	Riprolls.bmp	4$
MDMRT_005	0.872942	1	1.006667	1.046667	Ghiradelli_milk_Almonds.bmp	Snickers.bmp	4$
MDMRT_005	1.031898	0	2.046667	0.626667	KitKat_small.bmp	FigNewton_small.bmp	3#
MDMRT_005	0.497892	1	2.206667	0.873333	Riprolls.bmp	MilkyWay.bmp	4$
MDMRT_005	0.464893	0	2.206667	2.066667	Riprolls.bmp	PeanutMMs.bmp	3#
MDMRT_005	0.539871	1	0.333333	1.766667	Dots_one.bmp	ChipsAhoy_small.bmp	4$
MDMRT_005	1.03785	0	0.44	0.06	Hersheykisses.bmp	CheesyDoritos.bmp	3#
MDMRT_005	0.60988	1	2.466667	2.666667	Fritos.bmp	TeddyGrahamschocolate.bmp	4$
MDMRT_005	1.300927	0	2.093333	0.8	Laysclassic.bmp	PopTartsStrawberry.bmp	3#
MDMRT_005	1.882847	0	2.066667	0.633333	PeanutMMs.bmp	Hersheymilk_several.bmp	3#
MDMRT_005	2.952838	0	0.086667	0.08	Cheese_PeanutButterCrackers.bmp	Laffytaffyred_one.bmp	3#
MDMRT_006	1.326962	0	2.026667	1.646667	Chocolate_mm.bmp	Twix.bmp	3#
MDMRT_006	1.270962	0	0.06	0.06	Skittles.bmp	Nutterbutter.bmp	3#
MDMRT_006	0.762968	1	2.953333	2.96	MilkyWay.bmp	Ruffles.bmp	4$
MDMRT_006	0.885933	1	1.953333	2.026667	Crunch.bmp	Chocolate_mm.bmp	4$
MDMRT_006	1.366893	0	2.933333	2.94	Snickers.bmp	Hersheykisses.bmp	3#
MDMRT_006	0.795001	1	0.073333	0.08	KitKat_small.bmp	TootsieRolls.bmp	4$
MDMRT_006	1.14703	0	0.086667	0.06	Starburst.bmp	Skittles.bmp	3#
MDMRT_006	0.773993	0	2.966667	0.166667	Reeses.bmp	Fritos.bmp	3#
MDMRT_006	0.948961	1	0.14	2.953333	TeddyGrahamschocolate.bmp	Hersheymilk_several.bmp	4$
MDMRT_006	0.730044	0	1.646667	0.126667	Twix.bmp	Almondjoy.bmp	3#
MDMRT_006	1.013951	0	0.046667	0.06	MrsFields.bmp	Funyuns_small.bmp	3#
MDMRT_006	0.676964	0	2.026667	0.06	Chocolate_mm.bmp	Skittles.bmp	3#
MDMRT_006	1.332962	0	1.153333	1.02	RiceKrispyTreat_small.bmp	ChipsAhoy_small.bmp	3#
MDMRT_006	1.014961	0	2.926667	2.94	Dots_one.bmp	Hersheykisses.bmp	3#
MDMRT_006	1.015961	0	0.106667	0.093333	SourSkittles.bmp	CheesyDoritos.bmp	3#
MDMRT_006	0.785954	0	2.94	2.94	Ghiradelli_milk_Almonds.bmp	MrGoodbar.bmp	3#
MDMRT_006	0.697999	1	0.113333	0.14	Cheetos.bmp	Butterfinger.bmp	4$
MDMRT_006	1.087969	0	0.08	0.053333	TootsieRolls.bmp	Keeblerfudgestripes.bmp	3#
MDMRT_006	0.581958	1	0.313333	0.14	Cheezits.bmp	Butterfinger.bmp	4$
MDMRT_006	1.082963	1	2.94	2.953333	MrGoodbar.bmp	MilkyWay.bmp	4$
MDMRT_006	0.925972	0	2.94	2.48	MrGoodbar.bmp	Granolabar.bmp	3#
MDMRT_006	0.589957	1	2.94	2.94	AnimalCrackers.bmp	Ghiradelli_milk.bmp	4$
MDMRT_006	0.709985	1	0.14	1.953333	TeddyGrahamschocolate.bmp	Crunch.bmp	4$
MDMRT_006	0.661972	0	1.153333	1.04	RiceKrispyTreat_small.bmp	Whatchamacallit.bmp	3#
MDMRT_006	0.548967	1	0.093333	0.08	CheesyDoritos.bmp	PopTartsStrawberry.bmp	4$
MDMRT_006	1.476049	0	2.946667	2.946667	WheatThins.bmp	Laysclassic.bmp	3#
MDMRT_006	1.911077	1	2.966667	2.953333	Reeses.bmp	Milano.bmp	4$
MDMRT_006	1.016039	0	0.02	0.313333	Milkduds.bmp	Cheezits.bmp	3#
MDMRT_006	0.796862	1	0.08	0.086667	PopTartsStrawberry.bmp	Starburst.bmp	4$
MDMRT_006	1.033004	0	0.14	0.166667	Butterfinger.bmp	Fritos.bmp	3#
MDMRT_006	0.800881	0	2.953333	2.953333	Hersheymilk_several.bmp	Oreos.bmp	3#
MDMRT_006	0.699895	1	0.06	0.066667	FlamingCheetos.bmp	3Musketeers.bmp	4$
MDMRT_006	1.108012	0	0.093333	0.086667	CheesyDoritos.bmp	BabyRuth.bmp	3#
MDMRT_006	0.913893	0	0.086667	0.093333	BabyRuth.bmp	CheesyDoritos.bmp	3#
MDMRT_006	0.896962	0	0.313333	0.086667	Cheezits.bmp	BabyRuth.bmp	3#
MDMRT_006	0.814963	1	2.026667	2.026667	FigNewton_small.bmp	Chocolate_mm.bmp	4$
MDMRT_006	0.592999	1	0.046667	1.646667	Doritosranch.bmp	Twix.bmp	4$
MDMRT_006	1.081892	0	0.06	0.046667	Skittles.bmp	Doritosranch.bmp	3#
MDMRT_006	0.783039	1	0.046667	0.053333	Laffytaffyred_one.bmp	Keeblerfudgestripes.bmp	4$
MDMRT_006	0.637964	1	0.06	0.073333	Funyuns_small.bmp	KitKat_small.bmp	4$
MDMRT_006	0.960918	0	2.94	2.48	MrGoodbar.bmp	Granolabar.bmp	3#
MDMRT_006	0.64788	1	0.06	0.066667	Funyuns_small.bmp	3Musketeers.bmp	4$
MDMRT_006	0.845982	1	0.06	0.06	Riprolls.bmp	Nutterbutter.bmp	4$
MDMRT_006	1.050023	1	0.04	1.02	Goldfish.bmp	ChipsAhoy_small.bmp	4$
MDMRT_006	0.744987	1	0.1	0.086667	PayDay.bmp	Starburst.bmp	4$
MDMRT_006	1.30606	1	2.953333	2.953333	Hersheymilk_several.bmp	Milano.bmp	4$
MDMRT_006	1.425103	0	2.94	2.946667	Ghiradelli_milk.bmp	Laysclassic.bmp	3#
MDMRT_006	1.432964	1	0.106667	1.04	FamousAmos_small.bmp	Whatchamacallit.bmp	4$
MDMRT_006	1.189042	0	2.946667	2.953333	WheatThins.bmp	Sourpatch.bmp	3#
MDMRT_006	0.745963	0	2.966667	2.953333	Reeses.bmp	Milano.bmp	3#
MDMRT_006	0.56399	1	0.086667	2.946667	BabyRuth.bmp	WheatThins.bmp	4$
MDMRT_006	1.590029	1	2.3	2.926667	PeanutMMs.bmp	Dots_one.bmp	4$
MDMRT_006	0.895961	0	0.106667	0.113333	FamousAmos_small.bmp	Cheetos.bmp	3#
MDMRT_006	0.782968	1	0.1	2.953333	PayDay.bmp	Toberlorone.bmp	4$
MDMRT_006	0.688957	0	2.953333	2.953333	MilkyWay.bmp	Oreos.bmp	3#
MDMRT_006	1.136962	1	2.48	2.033333	Granolabar.bmp	RitzBitz2.bmp	4$
MDMRT_006	0.670961	1	0.06	0.06	Slimjim.bmp	Skittles.bmp	4$
MDMRT_006	1.168958	1	2.946667	2.3	Laysclassic.bmp	PeanutMMs.bmp	4$
MDMRT_006	0.895961	0	0.06	0.06	Nutterbutter.bmp	Slimjim.bmp	3#
MDMRT_006	0.928036	1	2.48	2.926667	Granolabar.bmp	Dots_one.bmp	4$
MDMRT_006	1.342972	1	1.006667	1.04	PringlesRed.bmp	Whatchamacallit.bmp	4$
MDMRT_006	0.986	0	2.953333	2.48	Toberlorone.bmp	Granolabar.bmp	3#
MDMRT_006	0.646961	0	2.3	2.033333	PeanutMMs.bmp	RitzBitz2.bmp	3#
MDMRT_006	1.430953	1	0.1	0.086667	PayDay.bmp	BabyRuth.bmp	4$
MDMRT_006	1.044014	1	2.94	2.933333	MrGoodbar.bmp	Snickers.bmp	4$
MDMRT_006	0.668001	0	2.933333	0.06	Snickers.bmp	FlamingCheetos.bmp	3#
MDMRT_006	0.554105	1	2.953333	2.953333	Sourpatch.bmp	Toberlorone.bmp	4$
MDMRT_006	0.735957	0	0.046667	0.033333	MrsFields.bmp	Cheese_PeanutButterCrackers.bmp	3#
MDMRT_006	0.680968	1	2.953333	2.953333	Oreos.bmp	MilkyWay.bmp	4$
MDMRT_006	0.722961	0	0.086667	2.94	Starburst.bmp	AnimalCrackers.bmp	3#
MDMRT_006	1.430963	1	2.926667	2.953333	Dots_one.bmp	Sourpatch.bmp	4$
MDMRT_006	0.856947	1	2.033333	2.3	RitzBitz2.bmp	PeanutMMs.bmp	4$
MDMRT_006	1.003963	0	2.033333	0.06	RitzBitz2.bmp	Riprolls.bmp	3#
MDMRT_006	1.176946	0	0.02	0.033333	Milkduds.bmp	Cheese_PeanutButterCrackers.bmp	3#
MDMRT_006	1.078024	0	0.073333	0.08	KitKat_small.bmp	TootsieRolls.bmp	3#
MDMRT_006	0.785979	1	1.153333	1.04	RiceKrispyTreat_small.bmp	Whatchamacallit.bmp	4$
MDMRT_006	0.898963	0	2.953333	2.94	Toberlorone.bmp	AnimalCrackers.bmp	3#
MDMRT_006	0.923991	0	0.14	0.113333	Butterfinger.bmp	Cheetos.bmp	3#
MDMRT_006	0.707959	1	0.06	0.06	Funyuns_small.bmp	Jollyranchergreen.bmp	4$
MDMRT_006	0.946962	1	0.106667	2.953333	FamousAmos_small.bmp	Oreos.bmp	4$
MDMRT_006	0.739051	1	0.033333	0.046667	Cheese_PeanutButterCrackers.bmp	Lollipopred.bmp	4$
MDMRT_006	0.754884	0	1.04	1.006667	Whatchamacallit.bmp	PringlesRed.bmp	3#
MDMRT_006	0.544895	1	0.08	0.073333	PopTartsStrawberry.bmp	KitKat_small.bmp	4$
MDMRT_006	0.604908	0	0.14	0.113333	TeddyGrahamschocolate.bmp	Cheetos.bmp	3#
MDMRT_006	0.900102	0	2.966667	2.94	Reeses.bmp	AnimalCrackers.bmp	3#
MDMRT_006	1.068068	1	0.066667	2.94	3Musketeers.bmp	MrGoodbar.bmp	4$
MDMRT_006	0.967039	0	2.94	2.94	Ghiradelli_milk.bmp	AnimalCrackers.bmp	3#
MDMRT_006	0.569893	1	0.033333	1.006667	Cheese_PeanutButterCrackers.bmp	PringlesRed.bmp	4$
MDMRT_006	1.095962	0	2.953333	0.106667	Sourpatch.bmp	SourSkittles.bmp	3#
MDMRT_006	0.816882	1	0.046667	0.02	MrsFields.bmp	Milkduds.bmp	4$
MDMRT_006	0.746	1	0.04	0.046667	Goldfish.bmp	MrsFields.bmp	4$
MDMRT_006	1.012963	0	0.086667	0.106667	BabyRuth.bmp	SourSkittles.bmp	3#
MDMRT_006	0.954106	0	0.053333	0.046667	Keeblerfudgestripes.bmp	Doritosranch.bmp	3#
MDMRT_006	0.683969	1	0.113333	1.153333	Cheetos.bmp	RiceKrispyTreat_small.bmp	4$
MDMRT_006	0.601949	1	0.033333	0.046667	Cheese_PeanutButterCrackers.bmp	Lollipopred.bmp	4$
MDMRT_006	1.173023	0	0.106667	0.1	SourSkittles.bmp	PayDay.bmp	3#
MDMRT_006	0.58599	1	2.946667	2.946667	WheatThins.bmp	Laysclassic.bmp	4$
MDMRT_006	0.636961	1	1.953333	0.053333	Crunch.bmp	Keeblerfudgestripes.bmp	4$
MDMRT_006	0.896112	0	2.953333	2.953333	MilkyWay.bmp	Sourpatch.bmp	3#
MDMRT_006	0.693966	0	0.106667	0.113333	FamousAmos_small.bmp	Cheetos.bmp	3#
MDMRT_006	0.796905	0	0.053333	0.06	Keeblerfudgestripes.bmp	Riprolls.bmp	3#
MDMRT_006	0.663944	1	2.033333	2.946667	RitzBitz2.bmp	WheatThins.bmp	4$
MDMRT_006	0.776042	1	2.953333	2.953333	Oreos.bmp	Hersheymilk_several.bmp	4$
MDMRT_006	1.031969	0	0.06	0.06	Riprolls.bmp	Slimjim.bmp	3#
MDMRT_006	0.937962	0	2.94	2.94	Ghiradelli_milk_Almonds.bmp	Hersheykisses.bmp	3#
MDMRT_006	0.855893	0	0.06	0.06	Jollyranchergreen.bmp	FlamingCheetos.bmp	3#
MDMRT_006	1.095963	1	0.14	2.96	Butterfinger.bmp	Ruffles.bmp	4$
MDMRT_006	0.883061	1	2.94	2.933333	MrGoodbar.bmp	Snickers.bmp	4$
MDMRT_006	0.666971	1	2.953333	2.953333	Sourpatch.bmp	Toberlorone.bmp	4$
MDMRT_006	0.709965	1	2.94	2.953333	Hersheykisses.bmp	Milano.bmp	4$
MDMRT_006	0.734955	1	1.006667	0.313333	PringlesRed.bmp	Cheezits.bmp	4$
MDMRT_006	0.883973	1	0.046667	0.046667	Doritosranch.bmp	Lollipopred.bmp	4$
MDMRT_006	1.126958	1	2.933333	2.94	Snickers.bmp	Ghiradelli_milk_Almonds.bmp	4$
MDMRT_006	1.739961	1	0.04	0.046667	Goldfish.bmp	Laffytaffyred_one.bmp	4$
MDMRT_006	0.724031	1	0.06	2.3	Nutterbutter.bmp	PeanutMMs.bmp	4$
MDMRT_006	0.701035	1	0.06	0.06	Slimjim.bmp	Skittles.bmp	4$
MDMRT_006	0.850036	0	1.646667	1.953333	Twix.bmp	Crunch.bmp	3#
MDMRT_006	0.62906	1	0.06	2.48	Jollyranchergreen.bmp	Granolabar.bmp	4$
MDMRT_006	1.130014	1	0.06	2.026667	Slimjim.bmp	FigNewton_small.bmp	4$
MDMRT_006	0.811003	1	2.926667	2.94	Dots_one.bmp	Hersheykisses.bmp	4$
MDMRT_006	0.599962	1	0.126667	2.953333	Almondjoy.bmp	Milano.bmp	4$
MDMRT_006	1.228999	0	0.08	0.093333	PopTartsStrawberry.bmp	CheesyDoritos.bmp	3#
MDMRT_006	0.760891	1	0.106667	0.1	SourSkittles.bmp	PayDay.bmp	4$
MDMRT_006	1.636963	0	1.02	1.04	ChipsAhoy_small.bmp	Whatchamacallit.bmp	3#
MDMRT_006	0.738905	1	0.046667	0.053333	Doritosranch.bmp	Keeblerfudgestripes.bmp	4$
MDMRT_006	1.003892	0	0.073333	0.046667	KitKat_small.bmp	Doritosranch.bmp	3#
MDMRT_006	0.736958	0	0.02	0.06	Milkduds.bmp	Riprolls.bmp	3#
MDMRT_006	0.818962	0	0.053333	0.06	Keeblerfudgestripes.bmp	Riprolls.bmp	3#
MDMRT_006	0.704965	1	2.96	2.953333	Ruffles.bmp	Milano.bmp	4$
MDMRT_006	1.220031	0	1.646667	2.026667	Twix.bmp	FigNewton_small.bmp	3#
MDMRT_006	1.596961	1	1.026667	0.313333	100grand_small.bmp	Cheezits.bmp	4$
MDMRT_006	0.975906	0	0.08	0.06	TootsieRolls.bmp	FlamingCheetos.bmp	3#
MDMRT_006	1.005969	0	2.946667	2.953333	WheatThins.bmp	Sourpatch.bmp	3#
MDMRT_006	0.665039	1	0.06	0.08	Slimjim.bmp	PopTartsStrawberry.bmp	4$
MDMRT_006	0.720961	0	0.166667	0.126667	Fritos.bmp	Almondjoy.bmp	3#
MDMRT_006	1.309961	0	2.953333	2.94	Toberlorone.bmp	AnimalCrackers.bmp	3#
MDMRT_006	1.144024	0	1.02	1.026667	ChipsAhoy_small.bmp	100grand_small.bmp	3#
MDMRT_006	0.611905	1	1.026667	0.313333	100grand_small.bmp	Cheezits.bmp	4$
MDMRT_006	0.747037	1	0.126667	0.14	Almondjoy.bmp	TeddyGrahamschocolate.bmp	4$
MDMRT_006	0.639964	1	0.06	0.073333	Funyuns_small.bmp	KitKat_small.bmp	4$
MDMRT_006	0.58196	1	2.96	2.94	Ruffles.bmp	Ghiradelli_milk.bmp	4$
MDMRT_006	1.140967	1	0.02	0.046667	Milkduds.bmp	MrsFields.bmp	4$
MDMRT_006	0.779879	0	0.066667	0.06	3Musketeers.bmp	FlamingCheetos.bmp	3#
MDMRT_006	0.675963	1	2.926667	2.48	Dots_one.bmp	Granolabar.bmp	4$
MDMRT_006	0.809964	0	1.026667	0.106667	100grand_small.bmp	SourSkittles.bmp	3#
MDMRT_006	1.196963	0	2.94	0.073333	Hersheykisses.bmp	KitKat_small.bmp	3#
MDMRT_006	1.452041	1	1.153333	1.026667	RiceKrispyTreat_small.bmp	100grand_small.bmp	4$
MDMRT_006	0.928014	1	1.006667	0.313333	PringlesRed.bmp	Cheezits.bmp	4$
MDMRT_006	0.814099	0	2.94	2.94	Ghiradelli_milk_Almonds.bmp	Hersheykisses.bmp	3#
MDMRT_006	0.68999	1	1.026667	0.046667	100grand_small.bmp	MrsFields.bmp	4$
MDMRT_006	0.975963	0	0.126667	0.106667	Almondjoy.bmp	FamousAmos_small.bmp	3#
MDMRT_006	1.288	0	0.06	0.06	Nutterbutter.bmp	Slimjim.bmp	3#
MDMRT_006	0.865028	1	2.953333	2.94	Hersheymilk_several.bmp	Ghiradelli_milk_Almonds.bmp	4$
MDMRT_006	0.854964	1	0.06	0.06	Funyuns_small.bmp	Jollyranchergreen.bmp	4$
MDMRT_006	1.056906	0	1.953333	2.033333	Crunch.bmp	RitzBitz2.bmp	3#
MDMRT_006	0.922042	1	2.94	2.946667	AnimalCrackers.bmp	Laysclassic.bmp	4$
MDMRT_006	1.039999	1	1.953333	1.646667	Crunch.bmp	Twix.bmp	4$
MDMRT_006	0.88596	1	0.093333	1.006667	CheesyDoritos.bmp	PringlesRed.bmp	4$
MDMRT_006	1.053961	1	0.106667	0.14	FamousAmos_small.bmp	TeddyGrahamschocolate.bmp	4$
MDMRT_006	1.406034	0	0.06	0.066667	Jollyranchergreen.bmp	3Musketeers.bmp	3#
MDMRT_006	0.926081	0	1.953333	2.033333	Crunch.bmp	RitzBitz2.bmp	3#
MDMRT_006	0.851999	1	0.046667	0.046667	Laffytaffyred_one.bmp	Lollipopred.bmp	4$
MDMRT_006	0.713094	0	2.953333	0.113333	MilkyWay.bmp	Cheetos.bmp	3#
MDMRT_006	0.814962	0	0.066667	0.046667	3Musketeers.bmp	Laffytaffyred_one.bmp	3#
MDMRT_006	0.820963	0	2.94	0.08	Ghiradelli_milk_Almonds.bmp	TootsieRolls.bmp	3#
MDMRT_006	0.694962	0	2.966667	2.953333	Reeses.bmp	Hersheymilk_several.bmp	3#
MDMRT_006	0.68896	1	2.96	2.966667	Ruffles.bmp	Reeses.bmp	4$
MDMRT_006	0.971976	1	0.14	2.026667	Butterfinger.bmp	FigNewton_small.bmp	4$
MDMRT_006	0.904961	0	2.946667	0.093333	Laysclassic.bmp	CheesyDoritos.bmp	3#
MDMRT_006	0.657039	1	0.08	2.94	PopTartsStrawberry.bmp	Ghiradelli_milk.bmp	4$
MDMRT_006	1.139999	1	0.14	0.166667	Butterfinger.bmp	Fritos.bmp	4$
MDMRT_006	0.908892	0	2.026667	0.166667	Chocolate_mm.bmp	Fritos.bmp	3#
MDMRT_006	0.905003	0	0.166667	0.126667	Fritos.bmp	Almondjoy.bmp	3#
MDMRT_006	0.799958	1	0.1	0.086667	PayDay.bmp	Starburst.bmp	4$
MDMRT_006	0.856962	1	2.026667	2.026667	FigNewton_small.bmp	Chocolate_mm.bmp	4$
MDMRT_006	0.980905	0	2.94	2.933333	Ghiradelli_milk_Almonds.bmp	Snickers.bmp	3#
MDMRT_006	0.770968	1	2.96	2.966667	Ruffles.bmp	Reeses.bmp	4$
MDMRT_006	0.87504	0	0.06	0.06	Nutterbutter.bmp	Riprolls.bmp	3#
MDMRT_006	0.992083	1	1.02	1.026667	ChipsAhoy_small.bmp	100grand_small.bmp	4$
MDMRT_006	0.937904	0	0.06	0.066667	Jollyranchergreen.bmp	3Musketeers.bmp	3#
MDMRT_006	0.880963	0	0.02	0.033333	Milkduds.bmp	Cheese_PeanutButterCrackers.bmp	3#
MDMRT_006	1.231999	0	1.02	0.1	ChipsAhoy_small.bmp	PayDay.bmp	3#
MDMRT_006	0.91187	0	0.046667	0.06	Lollipopred.bmp	FlamingCheetos.bmp	3#
MDMRT_006	0.859964	0	2.953333	2.96	MilkyWay.bmp	Ruffles.bmp	3#
MDMRT_006	0.803054	1	0.04	0.046667	Goldfish.bmp	MrsFields.bmp	4$
MDMRT_006	0.718966	1	0.126667	0.14	Almondjoy.bmp	TeddyGrahamschocolate.bmp	4$
MDMRT_006	0.845001	1	1.646667	2.026667	Twix.bmp	Chocolate_mm.bmp	4$
MDMRT_006	0.762998	1	0.08	0.086667	PopTartsStrawberry.bmp	Starburst.bmp	4$
MDMRT_006	0.665978	1	1.04	0.046667	Whatchamacallit.bmp	Lollipopred.bmp	4$
MDMRT_006	0.772961	0	0.06	0.033333	Nutterbutter.bmp	Cheese_PeanutButterCrackers.bmp	3#
MDMRT_006	0.777	1	0.06	0.08	FlamingCheetos.bmp	TootsieRolls.bmp	4$
MDMRT_006	0.593007	1	2.953333	2.953333	Oreos.bmp	Toberlorone.bmp	4$
MDMRT_006	1.027001	0	0.046667	0.046667	Lollipopred.bmp	Laffytaffyred_one.bmp	3#
MDMRT_006	2.032009	0	0.046667	0.04	Laffytaffyred_one.bmp	Goldfish.bmp	3#
MDMRT_006	0.660968	1	2.94	2.946667	Ghiradelli_milk.bmp	WheatThins.bmp	4$
MDMRT_006	1.026962	0	0.02	0.04	Milkduds.bmp	Goldfish.bmp	3#
MDMRT_006	1.12699	1	0.04	0.06	Goldfish.bmp	Jollyranchergreen.bmp	4$
MDMRT_006	0.74	0	2.926667	0.06	Dots_one.bmp	Funyuns_small.bmp	3#
MDMRT_006	0.955966	1	0.106667	0.14	FamousAmos_small.bmp	TeddyGrahamschocolate.bmp	4$
MDMRT_006	0.783991	1	2.026667	2.3	FigNewton_small.bmp	PeanutMMs.bmp	4$
MDMRT_006	0.693962	0	2.3	2.026667	PeanutMMs.bmp	FigNewton_small.bmp	3#
MDMRT_006	0.677	1	2.946667	2.94	Laysclassic.bmp	Ghiradelli_milk.bmp	4$
MDMRT_006	0.968108	0	2.953333	2.953333	Milano.bmp	Hersheymilk_several.bmp	3#
MDMRT_006	0.759097	1	0.08	0.086667	TootsieRolls.bmp	Starburst.bmp	4$
MDMRT_006	1.226962	1	0.106667	0.086667	SourSkittles.bmp	BabyRuth.bmp	4$
MDMRT_006	1.10796	1	2.953333	2.933333	Oreos.bmp	Snickers.bmp	4$
MDMRT_006	0.71996	1	0.046667	0.06	Doritosranch.bmp	Skittles.bmp	4$
MDMRT_006	1.076962	0	0.166667	1.006667	Fritos.bmp	PringlesRed.bmp	3#
MDMRT_006	0.775964	1	1.153333	1.02	RiceKrispyTreat_small.bmp	ChipsAhoy_small.bmp	4$
MDMRT_006	1.13696	0	1.153333	0.046667	RiceKrispyTreat_small.bmp	Laffytaffyred_one.bmp	3#
MDMRT_007	1.144032	1	2.68	2.833333	CheesyDoritos.bmp	Cheese_PeanutButterCrackers.bmp	4$
MDMRT_007	0.927039	0	1.56	1.573333	Toberlorone.bmp	Skittles.bmp	3#
MDMRT_007	1.28299	0	0.1	0.086667	Starburst.bmp	PopTartsStrawberry.bmp	3#
MDMRT_007	1.046943	0	2	2.92	WheatThins.bmp	Granolabar.bmp	3#
MDMRT_007	1.306095	1	2.033333	1.546667	Cheezits.bmp	Doritosranch.bmp	4$
MDMRT_007	1.334947	1	0.073333	1.48	Whatchamacallit.bmp	Cheetos.bmp	4$
MDMRT_007	1.696932	0	0.073333	0.08	SourSkittles.bmp	Sourpatch.bmp	3#
MDMRT_007	1.003882	0	1.973333	2.82	Chocolate_mm.bmp	Slimjim.bmp	3#
MDMRT_007	0.874941	1	2.82	2.92	Slimjim.bmp	Granolabar.bmp	4$
MDMRT_007	1.525904	0	2.82	2.833333	Slimjim.bmp	Cheese_PeanutButterCrackers.bmp	3#
MDMRT_007	1.125	0	0.14	0.153333	PayDay.bmp	Almondjoy.bmp	3#
MDMRT_007	1.208932	1	2.926667	2.92	RiceKrispyTreat_small.bmp	Granolabar.bmp	4$
MDMRT_007	1.146943	0	0.066667	0.073333	TootsieRolls.bmp	Hersheykisses.bmp	3#
MDMRT_007	0.857989	1	0.053333	0.053333	Dots_one.bmp	Lollipopred.bmp	4$
MDMRT_007	1.158942	1	1.546667	1.553333	Doritosranch.bmp	PringlesRed.bmp	4$
MDMRT_007	1.430926	1	0.106667	0.106667	Hersheymilk_several.bmp	TeddyGrahamschocolate.bmp	4$
MDMRT_007	1.156948	1	1.986667	1.633333	Goldfish.bmp	Fritos.bmp	4$
MDMRT_007	0.993965	0	1.006667	0.986667	Nutterbutter.bmp	100grand_small.bmp	3#
MDMRT_007	1.230033	0	1.96	2.686667	Laysclassic.bmp	Ghiradelli_milk_Almonds.bmp	3#
MDMRT_007	0.960916	0	2.68	0.613333	CheesyDoritos.bmp	3Musketeers.bmp	3#
MDMRT_007	1.256941	1	2.82	2.926667	Slimjim.bmp	RiceKrispyTreat_small.bmp	4$
MDMRT_007	1.261001	1	1.546667	1.56	Doritosranch.bmp	Toberlorone.bmp	4$
MDMRT_007	1.489981	1	0.06	0.1	Milkduds.bmp	FlamingCheetos.bmp	4$
MDMRT_007	1.104927	1	0.06	0.053333	Milkduds.bmp	Lollipopred.bmp	4$
MDMRT_007	0.994937	1	0.746667	2.833333	PeanutMMs.bmp	Cheese_PeanutButterCrackers.bmp	4$
MDMRT_007	1.627931	1	2	2.02	WheatThins.bmp	Laffytaffyred_one.bmp	4$
MDMRT_007	1.241943	1	1	0.986667	FigNewton_small.bmp	ChipsAhoy_small.bmp	4$
MDMRT_007	1.469941	1	0.986667	0.68	100grand_small.bmp	KitKat_small.bmp	4$
MDMRT_007	1.244992	0	1.973333	1.573333	Chocolate_mm.bmp	Skittles.bmp	3#
MDMRT_007	1.378946	1	0.1	1.633333	Starburst.bmp	Fritos.bmp	4$
MDMRT_007	1.474986	0	0.153333	0.133333	Almondjoy.bmp	Oreos.bmp	3#
MDMRT_007	1.383944	1	1.02	1	Keeblerfudgestripes.bmp	FigNewton_small.bmp	4$
MDMRT_007	1.516074	1	1.96	1.56	Laysclassic.bmp	Toberlorone.bmp	4$
MDMRT_007	1.361984	0	0.08	0.073333	Sourpatch.bmp	Hersheykisses.bmp	3#
MDMRT_007	1.037033	0	2.02	0.133333	Laffytaffyred_one.bmp	Oreos.bmp	3#
MDMRT_007	1.302923	0	1.486667	1.48	RitzBitz2.bmp	Cheetos.bmp	3#
MDMRT_007	1.80795	0	0.106667	0.06	TeddyGrahamschocolate.bmp	Butterfinger.bmp	3#
MDMRT_007	1.094941	0	1	1.006667	FigNewton_small.bmp	Nutterbutter.bmp	3#
MDMRT_007	1.262937	0	0.073333	0.073333	Hersheykisses.bmp	Whatchamacallit.bmp	3#
MDMRT_007	0.926941	0	1	0.033333	FigNewton_small.bmp	Jollyranchergreen.bmp	3#
MDMRT_007	0.986934	0	1.046667	1.006667	FamousAmos_small.bmp	Crunch.bmp	3#
MDMRT_007	1.131929	0	2.02	2	Laffytaffyred_one.bmp	WheatThins.bmp	3#
MDMRT_007	1.365987	1	0.053333	0.053333	MilkyWay.bmp	BabyRuth.bmp	4$
MDMRT_007	1.194985	1	0.673333	1.046667	Riprolls.bmp	FamousAmos_small.bmp	4$
MDMRT_007	1.025017	0	2.513333	2.513333	Funyuns_small.bmp	Milano.bmp	3#
MDMRT_007	1.22194	0	0.986667	0.673333	ChipsAhoy_small.bmp	Riprolls.bmp	3#
MDMRT_007	1.24194	1	0.073333	0.033333	Hersheykisses.bmp	Jollyranchergreen.bmp	4$
MDMRT_007	1.082946	0	0.1	0.1	FlamingCheetos.bmp	Starburst.bmp	3#
MDMRT_007	1.29993	0	0.133333	0.106667	Oreos.bmp	Hersheymilk_several.bmp	3#
MDMRT_007	1.140952	0	0.073333	0.06	SourSkittles.bmp	Butterfinger.bmp	3#
MDMRT_007	1.082933	0	0.033333	0.053333	Jollyranchergreen.bmp	Dots_one.bmp	3#
MDMRT_007	1.160921	0	1.046667	1.02	FamousAmos_small.bmp	Keeblerfudgestripes.bmp	3#
MDMRT_007	1.302016	1	1.006667	1.033333	Nutterbutter.bmp	AnimalCrackers.bmp	4$
MDMRT_007	1.622946	0	0.613333	0.746667	3Musketeers.bmp	PeanutMMs.bmp	3#
MDMRT_007	1.388945	1	1.486667	1.053333	RitzBitz2.bmp	Ruffles.bmp	4$
MDMRT_007	1.106048	0	2.686667	2.92	Ghiradelli_milk_Almonds.bmp	Granolabar.bmp	3#
MDMRT_007	1.696932	0	1.553333	1.48	PringlesRed.bmp	Cheetos.bmp	3#
MDMRT_007	1.35999	0	1.56	1.96	Toberlorone.bmp	Laysclassic.bmp	3#
MDMRT_007	1.426931	0	0.68	0.746667	KitKat_small.bmp	PeanutMMs.bmp	3#
MDMRT_007	0.998994	1	1.006667	1.033333	Nutterbutter.bmp	AnimalCrackers.bmp	4$
MDMRT_007	1.501943	0	0.133333	0.073333	Oreos.bmp	SourSkittles.bmp	3#
MDMRT_007	1.005946	0	2.833333	1.986667	Cheese_PeanutButterCrackers.bmp	Goldfish.bmp	3#
MDMRT_007	1.04892	1	0.353333	2.513333	Reeses.bmp	Funyuns_small.bmp	4$
MDMRT_007	1.066942	0	0.066667	0.073333	TootsieRolls.bmp	Hersheykisses.bmp	3#
MDMRT_007	0.864965	0	2.833333	2.82	Cheese_PeanutButterCrackers.bmp	Slimjim.bmp	3#
MDMRT_007	0.981029	1	0.986667	0.986667	100grand_small.bmp	ChipsAhoy_small.bmp	4$
MDMRT_007	1.178944	0	1.033333	1.046667	AnimalCrackers.bmp	FamousAmos_small.bmp	3#
MDMRT_007	1.064935	1	2.513333	1.56	Milano.bmp	Toberlorone.bmp	4$
MDMRT_007	0.864942	0	1.553333	1.546667	PringlesRed.bmp	Doritosranch.bmp	3#
MDMRT_007	1.227009	0	1.96	1.986667	Laysclassic.bmp	Goldfish.bmp	3#
MDMRT_007	1.155917	0	0.053333	0.086667	Lollipopred.bmp	PopTartsStrawberry.bmp	3#
MDMRT_007	0.999942	0	0.68	0.986667	KitKat_small.bmp	100grand_small.bmp	3#
MDMRT_007	1.03601	0	0.08	0.073333	Sourpatch.bmp	Hersheykisses.bmp	3#
MDMRT_007	0.993955	0	0.106667	0.1	TeddyGrahamschocolate.bmp	Twix.bmp	3#
MDMRT_007	1.149975	0	0.14	0.12	MrGoodbar.bmp	Snickers.bmp	3#
MDMRT_007	1.217974	0	0.106667	0.12	TeddyGrahamschocolate.bmp	Snickers.bmp	3#
MDMRT_007	1.285922	1	1.973333	1.986667	Chocolate_mm.bmp	Goldfish.bmp	4$
MDMRT_007	1.03194	1	1.573333	1.553333	Skittles.bmp	PringlesRed.bmp	4$
MDMRT_007	1.097941	0	0.106667	0.106667	TeddyGrahamschocolate.bmp	Hersheymilk_several.bmp	3#
MDMRT_007	1.288963	1	0.053333	0.053333	MilkyWay.bmp	BabyRuth.bmp	4$
MDMRT_007	1.294942	1	1.48	0.986667	Cheetos.bmp	ChipsAhoy_small.bmp	4$
MDMRT_007	1.201941	1	1.48	1.053333	Cheetos.bmp	Ruffles.bmp	4$
MDMRT_007	1.271942	0	1.006667	0.053333	Crunch.bmp	Lollipopred.bmp	3#
MDMRT_007	0.954984	1	1.573333	1.973333	Skittles.bmp	Chocolate_mm.bmp	4$
MDMRT_007	1.358933	0	0.08	0.073333	Sourpatch.bmp	Whatchamacallit.bmp	3#
MDMRT_007	0.921941	0	1.033333	1.006667	AnimalCrackers.bmp	Crunch.bmp	3#
MDMRT_007	1.216951	0	2.833333	2.926667	Cheese_PeanutButterCrackers.bmp	RiceKrispyTreat_small.bmp	3#
MDMRT_007	1.055028	0	0.1	1.573333	Twix.bmp	Skittles.bmp	3#
MDMRT_007	1.220011	0	1.546667	1.053333	Doritosranch.bmp	MrsFields.bmp	3#
MDMRT_007	1.213936	1	1.02	1.006667	Keeblerfudgestripes.bmp	Crunch.bmp	4$
MDMRT_007	1.192942	0	1.486667	0.986667	RitzBitz2.bmp	100grand_small.bmp	3#
MDMRT_007	0.963011	0	0.033333	0.053333	Jollyranchergreen.bmp	MilkyWay.bmp	3#
MDMRT_007	0.935939	0	1.02	0.353333	Keeblerfudgestripes.bmp	Reeses.bmp	3#
MDMRT_007	1.293964	1	1.006667	1	Nutterbutter.bmp	FigNewton_small.bmp	4$
MDMRT_007	1.060945	1	0.12	0.133333	Snickers.bmp	Oreos.bmp	4$
MDMRT_007	1.261984	1	0.053333	0.033333	Lollipopred.bmp	Jollyranchergreen.bmp	4$
MDMRT_007	1.332998	1	1.96	1.633333	Laysclassic.bmp	Fritos.bmp	4$
MDMRT_007	1.149923	0	0.133333	0.153333	Oreos.bmp	Almondjoy.bmp	3#
MDMRT_007	1.183929	0	0.106667	1.973333	TeddyGrahamschocolate.bmp	Chocolate_mm.bmp	3#
MDMRT_007	1.252983	1	1.033333	1.046667	AnimalCrackers.bmp	FamousAmos_small.bmp	4$
MDMRT_007	1.438997	0	2.033333	2	Cheezits.bmp	WheatThins.bmp	3#
MDMRT_007	1.012924	1	0.613333	1.033333	3Musketeers.bmp	AnimalCrackers.bmp	4$
MDMRT_007	0.824948	0	2.02	2.493333	Laffytaffyred_one.bmp	Ghiradelli_milk.bmp	3#
MDMRT_007	0.984936	1	0.053333	0.1	BabyRuth.bmp	Starburst.bmp	4$
MDMRT_007	1.025928	0	2.833333	2.68	Cheese_PeanutButterCrackers.bmp	CheesyDoritos.bmp	3#
MDMRT_007	1.008002	0	0.68	0.746667	KitKat_small.bmp	PeanutMMs.bmp	3#
MDMRT_007	1.031938	0	0.673333	0.613333	Riprolls.bmp	3Musketeers.bmp	3#
MDMRT_007	1.102034	0	0.1	0.086667	FlamingCheetos.bmp	PopTartsStrawberry.bmp	3#
MDMRT_007	1.097941	0	1.006667	1.02	Crunch.bmp	Keeblerfudgestripes.bmp	3#
MDMRT_007	1.538927	1	2.68	2.686667	CheesyDoritos.bmp	Ghiradelli_milk_Almonds.bmp	4$
MDMRT_007	1.420035	0	0.086667	0.1	PopTartsStrawberry.bmp	Twix.bmp	3#
MDMRT_007	1.251951	1	0.06	0.066667	Butterfinger.bmp	TootsieRolls.bmp	4$
MDMRT_007	1.340945	1	0.153333	2.513333	Almondjoy.bmp	Milano.bmp	4$
MDMRT_007	1.205941	1	2.926667	2.92	RiceKrispyTreat_small.bmp	Granolabar.bmp	4$
MDMRT_007	1.549942	1	1.986667	1.633333	Goldfish.bmp	Fritos.bmp	4$
MDMRT_007	1.219945	0	0.1	0.086667	FlamingCheetos.bmp	PopTartsStrawberry.bmp	3#
MDMRT_007	1.11698	1	0.353333	0.14	Reeses.bmp	PayDay.bmp	4$
MDMRT_007	1.196947	0	0.053333	0.06	BabyRuth.bmp	Milkduds.bmp	3#
MDMRT_007	0.990939	1	0.053333	0.033333	Dots_one.bmp	Jollyranchergreen.bmp	4$
MDMRT_007	1.246985	1	1.973333	1.986667	Chocolate_mm.bmp	Goldfish.bmp	4$
MDMRT_007	1.146954	0	0.353333	0.14	Reeses.bmp	MrGoodbar.bmp	3#
MDMRT_007	1.086933	1	0.613333	0.746667	3Musketeers.bmp	PeanutMMs.bmp	4$
MDMRT_007	0.90494	0	0.106667	0.1	TeddyGrahamschocolate.bmp	Twix.bmp	3#
MDMRT_007	1.177943	0	0.08	0.053333	Sourpatch.bmp	MilkyWay.bmp	3#
MDMRT_007	0.907949	1	0.053333	0.033333	MilkyWay.bmp	Jollyranchergreen.bmp	4$
MDMRT_007	1.076068	0	0.986667	0.986667	ChipsAhoy_small.bmp	100grand_small.bmp	3#
MDMRT_007	1.185111	0	0.353333	0.14	Reeses.bmp	PayDay.bmp	3#
MDMRT_007	1.408073	1	0.106667	0.1	Hersheymilk_several.bmp	Starburst.bmp	4$
MDMRT_007	1.125089	0	0.053333	0.053333	Lollipopred.bmp	Dots_one.bmp	3#
MDMRT_007	1.329929	0	1.633333	1.96	Fritos.bmp	Laysclassic.bmp	3#
MDMRT_007	1.217993	1	2.686667	0.673333	Ghiradelli_milk_Almonds.bmp	Riprolls.bmp	4$
MDMRT_007	1.730925	1	0.12	0.133333	Snickers.bmp	Oreos.bmp	4$
MDMRT_007	1.098929	0	1.006667	0.153333	Crunch.bmp	Almondjoy.bmp	3#
MDMRT_007	1.67494	1	0.053333	0.053333	MilkyWay.bmp	Dots_one.bmp	4$
MDMRT_007	1.033942	1	0.06	0.066667	Milkduds.bmp	TootsieRolls.bmp	4$
MDMRT_007	1.204915	1	0.613333	0.673333	3Musketeers.bmp	Riprolls.bmp	4$
MDMRT_007	1.210913	1	0.106667	0.066667	Hersheymilk_several.bmp	TootsieRolls.bmp	4$
MDMRT_007	1.160013	1	0.053333	1.006667	MilkyWay.bmp	Nutterbutter.bmp	4$
MDMRT_007	1.161945	1	0.073333	1.486667	SourSkittles.bmp	RitzBitz2.bmp	4$
MDMRT_007	0.973994	0	1.046667	0.06	FamousAmos_small.bmp	Milkduds.bmp	3#
MDMRT_007	1.350295	1	0.073333	0.12	Whatchamacallit.bmp	Snickers.bmp	4$
MDMRT_007	1.465284	1	2.493333	2.033333	Ghiradelli_milk.bmp	Cheezits.bmp	4$
MDMRT_007	1.330376	0	0.353333	0.153333	Reeses.bmp	Almondjoy.bmp	3#
MDMRT_007	1.015341	1	1.573333	2.513333	Skittles.bmp	Funyuns_small.bmp	4$
MDMRT_007	1.569434	1	2.513333	2.033333	Funyuns_small.bmp	Cheezits.bmp	4$
MDMRT_007	1.347286	1	2.02	2.926667	Laffytaffyred_one.bmp	RiceKrispyTreat_small.bmp	4$
MDMRT_007	1.074299	1	0.14	1.006667	MrGoodbar.bmp	Nutterbutter.bmp	4$
MDMRT_007	1.403327	0	0.06	0.053333	Butterfinger.bmp	BabyRuth.bmp	3#
MDMRT_007	0.920354	0	1.02	0.053333	Keeblerfudgestripes.bmp	Dots_one.bmp	3#
MDMRT_007	1.35231	1	2.686667	2.68	Ghiradelli_milk_Almonds.bmp	CheesyDoritos.bmp	4$
MDMRT_007	1.885357	1	0.14	0.14	PayDay.bmp	MrGoodbar.bmp	4$
MDMRT_007	1.056281	0	2.926667	2.82	RiceKrispyTreat_small.bmp	Slimjim.bmp	3#
MDMRT_007	1.287321	0	0.053333	0.06	Lollipopred.bmp	Milkduds.bmp	3#
MDMRT_007	1.103307	0	1	0.14	FigNewton_small.bmp	PayDay.bmp	3#
MDMRT_007	1.069298	0	0.06	0.073333	Butterfinger.bmp	SourSkittles.bmp	3#
MDMRT_007	1.039281	0	1.033333	0.053333	AnimalCrackers.bmp	BabyRuth.bmp	3#
MDMRT_007	0.814288	1	0.746667	1.053333	PeanutMMs.bmp	MrsFields.bmp	4$
MDMRT_007	1.149315	1	2.033333	2.513333	Cheezits.bmp	Funyuns_small.bmp	4$
MDMRT_007	0.900272	1	1.053333	1.053333	Ruffles.bmp	MrsFields.bmp	4$
MDMRT_007	1.203296	1	2.513333	2.513333	Funyuns_small.bmp	Milano.bmp	4$
MDMRT_007	0.963369	1	1.573333	1.56	Skittles.bmp	Toberlorone.bmp	4$
MDMRT_007	0.783299	0	1.053333	1.486667	MrsFields.bmp	RitzBitz2.bmp	3#
MDMRT_007	0.823348	1	0.08	1.553333	Sourpatch.bmp	PringlesRed.bmp	4$
MDMRT_007	1.291266	0	1.053333	1.053333	MrsFields.bmp	Ruffles.bmp	3#
MDMRT_007	1.162298	0	0.14	0.14	PayDay.bmp	MrGoodbar.bmp	3#
MDMRT_007	1.057307	0	1.053333	0.68	Ruffles.bmp	KitKat_small.bmp	3#
MDMRT_007	0.902301	1	1.48	1.553333	Cheetos.bmp	PringlesRed.bmp	4$
MDMRT_007	1.163346	0	1.96	0.1	Laysclassic.bmp	FlamingCheetos.bmp	3#
MDMRT_007	0.8933	1	0.1	0.1	FlamingCheetos.bmp	Starburst.bmp	4$
MDMRT_007	1.642283	1	1.046667	1.006667	FamousAmos_small.bmp	Crunch.bmp	4$
MDMRT_007	0.819331	0	2.926667	0.986667	RiceKrispyTreat_small.bmp	100grand_small.bmp	3#
MDMRT_007	1.168334	0	2.513333	2.02	Milano.bmp	Laffytaffyred_one.bmp	3#
MDMRT_007	1.085312	1	0.153333	0.353333	Almondjoy.bmp	Reeses.bmp	4$
MDMRT_007	1.122299	1	0.1	0.1	Twix.bmp	FlamingCheetos.bmp	4$
MDMRT_007	0.854295	0	2.68	1.633333	CheesyDoritos.bmp	Fritos.bmp	3#
MDMRT_007	1.752364	1	0.073333	0.073333	SourSkittles.bmp	Whatchamacallit.bmp	4$
MDMRT_007	1.21327	1	0.106667	0.1	Hersheymilk_several.bmp	Starburst.bmp	4$
MDMRT_007	0.82827	1	1.546667	1.053333	Doritosranch.bmp	MrsFields.bmp	4$
MDMRT_007	0.996304	0	1.053333	0.066667	MrsFields.bmp	TootsieRolls.bmp	3#
MDMRT_007	1.431417	1	0.12	0.14	Snickers.bmp	MrGoodbar.bmp	4$
MDMRT_007	1.409298	1	2	2.493333	WheatThins.bmp	Ghiradelli_milk.bmp	4$
MDMRT_007	1.101264	1	0.986667	0.673333	ChipsAhoy_small.bmp	Riprolls.bmp	4$
MDMRT_007	0.902299	0	0.066667	0.06	TootsieRolls.bmp	Butterfinger.bmp	3#
MDMRT_007	0.812426	0	2.02	2.513333	Laffytaffyred_one.bmp	Milano.bmp	3#
MDMRT_007	1.127287	0	1.973333	1.633333	Chocolate_mm.bmp	Fritos.bmp	3#
MDMRT_007	0.862316	1	2.513333	2.686667	Funyuns_small.bmp	Ghiradelli_milk_Almonds.bmp	4$
MDMRT_007	1.0033	0	2.92	0.986667	Granolabar.bmp	ChipsAhoy_small.bmp	3#
MDMRT_007	1.300352	0	1.486667	1.053333	RitzBitz2.bmp	Ruffles.bmp	3#
MDMRT_007	1.231371	0	0.086667	0.1	PopTartsStrawberry.bmp	Twix.bmp	3#
MDMRT_007	1.125426	0	0.68	2.82	KitKat_small.bmp	Slimjim.bmp	3#
MDMRT_007	0.910268	0	1.56	0.086667	Toberlorone.bmp	PopTartsStrawberry.bmp	3#
MDMRT_007	1.436353	1	0.08	0.073333	Sourpatch.bmp	Whatchamacallit.bmp	4$
MDMRT_007	1.228297	1	1.02	1	Keeblerfudgestripes.bmp	FigNewton_small.bmp	4$
MDMRT_007	1.073415	0	1.486667	1.48	RitzBitz2.bmp	Cheetos.bmp	3#
MDMRT_007	1.070359	0	1.053333	0.06	Ruffles.bmp	Butterfinger.bmp	3#
MDMRT_007	1.072317	0	2.033333	2.493333	Cheezits.bmp	Ghiradelli_milk.bmp	3#
MDMRT_007	0.979271	1	0.073333	0.073333	SourSkittles.bmp	Whatchamacallit.bmp	4$
MDMRT_007	1.073283	0	0.673333	0.746667	Riprolls.bmp	PeanutMMs.bmp	3#
MDMRT_007	1.21632	0	2.513333	2.68	Milano.bmp	CheesyDoritos.bmp	3#
MDMRT_007	1.382299	0	1.553333	2.493333	PringlesRed.bmp	Ghiradelli_milk.bmp	3#
MDMRT_007	1.016362	1	0.613333	0.68	3Musketeers.bmp	KitKat_small.bmp	4$
MDMRT_007	1.297323	0	1.986667	0.106667	Goldfish.bmp	Hersheymilk_several.bmp	3#
MDMRT_007	1.053297	0	2.493333	0.14	Ghiradelli_milk.bmp	MrGoodbar.bmp	3#
MDMRT_007	1.272325	0	2.493333	2	Ghiradelli_milk.bmp	WheatThins.bmp	3#
MDMRT_007	0.995358	1	0.073333	1.546667	Hersheykisses.bmp	Doritosranch.bmp	4$
MDMRT_007	0.834301	0	0.1	0.053333	Twix.bmp	Dots_one.bmp	3#
MDMRT_007	0.900265	1	2.686667	2.92	Ghiradelli_milk_Almonds.bmp	Granolabar.bmp	4$
MDMRT_007	1.059273	0	2.033333	0.14	Cheezits.bmp	PayDay.bmp	3#
MDMRT_007	1.261265	0	2	0.12	WheatThins.bmp	Snickers.bmp	3#
MDMRT_007	1.356328	1	0.06	0.053333	Milkduds.bmp	BabyRuth.bmp	4$
MDMRT_008	1.075826	1	1.993333	2.006667	Snickers.bmp	KitKat_small.bmp	4$
MDMRT_008	1.261869	0	1.486667	1.5	RitzBitz2.bmp	Milano.bmp	3#
MDMRT_008	1.119918	0	0.713333	0.613333	MilkyWay.bmp	Granolabar.bmp	3#
MDMRT_008	1.100933	1	1.573333	2.013333	Riprolls.bmp	Cheetos.bmp	4$
MDMRT_008	1.025912	1	1.633333	1.466667	Goldfish.bmp	MrsFields.bmp	4$
MDMRT_008	0.954892	1	0.34	1.46	Hersheymilk_several.bmp	ChipsAhoy_small.bmp	4$
MDMRT_008	1.358887	0	0.546667	0.586667	Skittles.bmp	TootsieRolls.bmp	3#
MDMRT_008	0.795856	0	1.506667	2	Ghiradelli_milk.bmp	Laffytaffyred_one.bmp	3#
MDMRT_008	0.842902	1	2	2.013333	Laffytaffyred_one.bmp	Cheetos.bmp	4$
MDMRT_008	0.706867	1	2	2.006667	Laffytaffyred_one.bmp	KitKat_small.bmp	4$
MDMRT_008	0.832864	1	1.026667	1.04	CheesyDoritos.bmp	PringlesRed.bmp	4$
MDMRT_008	0.926887	1	2.946667	2.013333	Fritos.bmp	Cheetos.bmp	4$
MDMRT_008	0.862888	1	0.16	0.546667	Milkduds.bmp	Reeses.bmp	4$
MDMRT_008	1.050889	1	0.04	0.04	Lollipopred.bmp	PayDay.bmp	4$
MDMRT_008	0.910816	0	1.466667	1.473333	MrsFields.bmp	Oreos.bmp	3#
MDMRT_008	0.704841	1	1.026667	1.006667	WheatThins.bmp	FigNewton_small.bmp	4$
MDMRT_008	0.827819	0	1.546667	1.5	Keeblerfudgestripes.bmp	BabyRuth.bmp	3#
MDMRT_008	1.001943	0	1.246667	1.066667	Cheese_PeanutButterCrackers.bmp	Butterfinger.bmp	3#
MDMRT_008	0.705962	1	1.506667	2	Sourpatch.bmp	TeddyGrahamschocolate.bmp	4$
MDMRT_008	0.709902	0	1.993333	1.046667	Snickers.bmp	Laysclassic.bmp	3#
MDMRT_008	0.653895	1	2	2.946667	Laffytaffyred_one.bmp	Fritos.bmp	4$
MDMRT_008	0.650925	0	1.466667	1.486667	MrsFields.bmp	RitzBitz2.bmp	3#
MDMRT_008	0.761874	1	0.06	0.98	PopTartsStrawberry.bmp	Crunch.bmp	4$
MDMRT_008	0.79097	1	0.06	0.04	PopTartsStrawberry.bmp	PayDay.bmp	4$
MDMRT_008	0.566891	1	1.053333	2.006667	SourSkittles.bmp	KitKat_small.bmp	4$
MDMRT_008	0.797891	1	1.573333	1.58	Riprolls.bmp	Toberlorone.bmp	4$
MDMRT_008	0.693901	1	1.146667	1.06	FlamingCheetos.bmp	RiceKrispyTreat_small.bmp	4$
MDMRT_008	0.84689	0	1.066667	1.046667	Butterfinger.bmp	Doritosranch.bmp	3#
MDMRT_008	0.788846	0	1.506667	1.5	Ghiradelli_milk.bmp	Milano.bmp	3#
MDMRT_008	1.064855	0	0.713333	1.5	MilkyWay.bmp	BabyRuth.bmp	3#
MDMRT_008	0.578753	1	1.04	1.026667	PringlesRed.bmp	MrGoodbar.bmp	4$
MDMRT_008	0.862919	0	1.373333	1.146667	Chocolate_mm.bmp	FlamingCheetos.bmp	3#
MDMRT_008	0.761874	1	1.506667	1.486667	Sourpatch.bmp	RitzBitz2.bmp	4$
MDMRT_008	0.671884	1	0.586667	0.546667	TootsieRolls.bmp	Reeses.bmp	4$
MDMRT_008	0.840867	0	1.58	1.026667	Toberlorone.bmp	MrGoodbar.bmp	3#
MDMRT_008	0.731868	1	1.46	1.46	3Musketeers.bmp	ChipsAhoy_small.bmp	4$
MDMRT_008	0.934857	0	1.006667	0.08	FigNewton_small.bmp	Jollyranchergreen.bmp	3#
MDMRT_008	0.85889	1	1.146667	1.246667	FlamingCheetos.bmp	Cheese_PeanutButterCrackers.bmp	4$
MDMRT_008	0.817876	0	0.546667	0.34	Reeses.bmp	Hersheymilk_several.bmp	3#
MDMRT_008	0.924959	0	1.146667	0.013333	FlamingCheetos.bmp	Almondjoy.bmp	3#
MDMRT_008	0.763911	0	1.42	1.28	Ghiradelli_milk_Almonds.bmp	Ruffles.bmp	3#
MDMRT_008	0.709889	0	1.58	1.573333	Toberlorone.bmp	Riprolls.bmp	3#
MDMRT_008	1.221824	0	0.033333	0.06	Whatchamacallit.bmp	Slimjim.bmp	3#
MDMRT_008	0.960874	0	1.046667	1.42	FamousAmos_small.bmp	Ghiradelli_milk_Almonds.bmp	3#
MDMRT_008	0.868788	0	1.846667	1.786667	Nutterbutter.bmp	Hersheykisses.bmp	3#
MDMRT_008	0.718852	1	1.06	1.046667	RiceKrispyTreat_small.bmp	FamousAmos_small.bmp	4$
MDMRT_008	0.65295	0	0.546667	0.013333	Reeses.bmp	Almondjoy.bmp	3#
MDMRT_008	0.978845	0	0.98	0.713333	Crunch.bmp	MilkyWay.bmp	3#
MDMRT_008	0.712799	0	1.026667	1.026667	MrGoodbar.bmp	WheatThins.bmp	3#
MDMRT_008	0.971893	0	0.546667	0.08	Skittles.bmp	Jollyranchergreen.bmp	3#
MDMRT_008	1.036863	1	0.013333	0.04	Almondjoy.bmp	Lollipopred.bmp	4$
MDMRT_008	0.87289	0	1.42	1.373333	Ghiradelli_milk_Almonds.bmp	Chocolate_mm.bmp	3#
MDMRT_008	0.846893	0	1.246667	1.406667	Cheese_PeanutButterCrackers.bmp	100grand_small.bmp	3#
MDMRT_008	0.894853	0	1.046667	1.053333	Laysclassic.bmp	SourSkittles.bmp	3#
MDMRT_008	0.802871	1	1.46	1.44	3Musketeers.bmp	Cheezits.bmp	4$
MDMRT_008	0.721834	0	2	2.013333	TeddyGrahamschocolate.bmp	Cheetos.bmp	3#
MDMRT_008	0.813931	1	1.473333	1.46	Oreos.bmp	ChipsAhoy_small.bmp	4$
MDMRT_008	0.741951	0	1.486667	1.506667	RitzBitz2.bmp	Sourpatch.bmp	3#
MDMRT_008	0.936961	0	1.046667	1.053333	Doritosranch.bmp	SourSkittles.bmp	3#
MDMRT_008	0.653948	0	1.246667	1.406667	Cheese_PeanutButterCrackers.bmp	100grand_small.bmp	3#
MDMRT_008	0.70789	0	1.026667	0.546667	MrGoodbar.bmp	Skittles.bmp	3#
MDMRT_008	1.065885	1	2.006667	1.546667	KitKat_small.bmp	Keeblerfudgestripes.bmp	4$
MDMRT_008	0.794857	1	1.04	1.846667	Dots_one.bmp	Nutterbutter.bmp	4$
MDMRT_008	0.653857	1	0.16	0.546667	Milkduds.bmp	Reeses.bmp	4$
MDMRT_008	0.656867	0	2.006667	2	KitKat_small.bmp	Laffytaffyred_one.bmp	3#
MDMRT_008	0.79585	1	1.066667	1.06	Butterfinger.bmp	RiceKrispyTreat_small.bmp	4$
MDMRT_008	0.840839	1	1.406667	1.42	100grand_small.bmp	Ghiradelli_milk_Almonds.bmp	4$
MDMRT_008	0.647865	1	1.786667	1.486667	Hersheykisses.bmp	RitzBitz2.bmp	4$
MDMRT_008	0.575817	1	1.473333	1.466667	Oreos.bmp	MrsFields.bmp	4$
MDMRT_008	0.619863	1	1.506667	1.546667	Sourpatch.bmp	Keeblerfudgestripes.bmp	4$
MDMRT_008	1.271543	0	0.04	0.613333	PayDay.bmp	Granolabar.bmp	3#
MDMRT_008	0.962498	1	1.046667	1.066667	Doritosranch.bmp	Butterfinger.bmp	4$
MDMRT_008	0.620544	1	0.586667	0.546667	TootsieRolls.bmp	Reeses.bmp	4$
MDMRT_008	0.839636	0	1.006667	0.66	FigNewton_small.bmp	Funyuns_small.bmp	3#
MDMRT_008	0.85959	0	1.033333	1.026667	Twix.bmp	Starburst.bmp	3#
MDMRT_008	0.678591	0	1.006667	1.026667	FigNewton_small.bmp	Starburst.bmp	3#
MDMRT_008	1.113592	1	1.506667	1.546667	Ghiradelli_milk.bmp	Keeblerfudgestripes.bmp	4$
MDMRT_008	0.714587	0	1.5	1.473333	Milano.bmp	Oreos.bmp	3#
MDMRT_008	0.755497	0	1.006667	1.026667	FigNewton_small.bmp	WheatThins.bmp	3#
MDMRT_008	0.742522	0	0.033333	0.06	Whatchamacallit.bmp	Slimjim.bmp	3#
MDMRT_008	0.793625	0	1.46	1.06	ChipsAhoy_small.bmp	RiceKrispyTreat_small.bmp	3#
MDMRT_008	0.748542	0	1.46	1.44	ChipsAhoy_small.bmp	Cheezits.bmp	3#
MDMRT_008	1.026574	0	1.28	0.04	Ruffles.bmp	PayDay.bmp	3#
MDMRT_008	0.751543	1	1.5	1.506667	Milano.bmp	Ghiradelli_milk.bmp	4$
MDMRT_008	0.70856	1	0.586667	0.34	TootsieRolls.bmp	Hersheymilk_several.bmp	4$
MDMRT_008	0.81854	0	1.406667	1.28	100grand_small.bmp	Ruffles.bmp	3#
MDMRT_008	0.716487	0	2.006667	2.946667	KitKat_small.bmp	Fritos.bmp	3#
MDMRT_008	0.756579	1	0.66	1.5	Funyuns_small.bmp	Milano.bmp	4$
MDMRT_008	0.618617	0	1.466667	1.453333	MrsFields.bmp	PeanutMMs.bmp	3#
MDMRT_008	0.686629	0	1.373333	1.28	Chocolate_mm.bmp	Ruffles.bmp	3#
MDMRT_008	1.227613	1	1.46	1.066667	3Musketeers.bmp	Butterfinger.bmp	4$
MDMRT_008	1.022518	1	0.013333	0.033333	Almondjoy.bmp	Whatchamacallit.bmp	4$
MDMRT_008	0.835532	0	1.373333	1.04	Chocolate_mm.bmp	Dots_one.bmp	3#
MDMRT_008	0.671569	0	1.246667	1.146667	Cheese_PeanutButterCrackers.bmp	FlamingCheetos.bmp	3#
MDMRT_008	0.789623	1	1.026667	1.026667	Starburst.bmp	MrGoodbar.bmp	4$
MDMRT_008	1.10363	0	0.04	0.013333	PayDay.bmp	Almondjoy.bmp	3#
MDMRT_008	0.804568	1	1.506667	1.5	Sourpatch.bmp	BabyRuth.bmp	4$
MDMRT_008	0.91954	1	1.026667	1.04	MrGoodbar.bmp	PringlesRed.bmp	4$
MDMRT_008	0.937575	0	1.006667	1.506667	FigNewton_small.bmp	Ghiradelli_milk.bmp	3#
MDMRT_008	0.749533	1	1.406667	1.42	100grand_small.bmp	Ghiradelli_milk_Almonds.bmp	4$
MDMRT_008	0.821538	0	1.633333	1.573333	Goldfish.bmp	Riprolls.bmp	3#
MDMRT_008	0.909588	0	1.046667	1.406667	Laysclassic.bmp	100grand_small.bmp	3#
MDMRT_008	0.767559	0	1.58	1.713333	Toberlorone.bmp	AnimalCrackers.bmp	3#
MDMRT_008	0.716524	1	0.06	0.713333	Slimjim.bmp	MilkyWay.bmp	4$
MDMRT_008	0.694587	0	2.006667	1.993333	KitKat_small.bmp	Snickers.bmp	3#
MDMRT_008	0.930468	0	1.046667	1.053333	Doritosranch.bmp	SourSkittles.bmp	3#
MDMRT_008	0.630524	0	1.046667	1.046667	FamousAmos_small.bmp	Laysclassic.bmp	3#
MDMRT_008	0.71361	0	0.98	0.613333	Crunch.bmp	Granolabar.bmp	3#
MDMRT_008	0.723615	0	1.28	1.373333	Ruffles.bmp	Chocolate_mm.bmp	3#
MDMRT_008	0.770549	1	1.993333	2	Snickers.bmp	TeddyGrahamschocolate.bmp	4$
MDMRT_008	0.859553	1	0.613333	0.66	Granolabar.bmp	Funyuns_small.bmp	4$
MDMRT_008	0.686541	1	0.08	0.16	Jollyranchergreen.bmp	Milkduds.bmp	4$
MDMRT_008	0.843518	0	1.04	1.786667	PringlesRed.bmp	Hersheykisses.bmp	3#
MDMRT_008	1.131597	1	2.946667	2.013333	Fritos.bmp	Cheetos.bmp	4$
MDMRT_008	0.825584	0	1.546667	1.5	Keeblerfudgestripes.bmp	BabyRuth.bmp	3#
MDMRT_008	0.707585	0	0.98	0.613333	Crunch.bmp	Granolabar.bmp	3#
MDMRT_008	0.719588	1	1.04	1.026667	Dots_one.bmp	CheesyDoritos.bmp	4$
MDMRT_008	1.281587	0	0.06	0.06	Slimjim.bmp	PopTartsStrawberry.bmp	3#
MDMRT_008	0.708543	1	0.04	0.013333	Lollipopred.bmp	Almondjoy.bmp	4$
MDMRT_008	0.717486	1	1.506667	1.546667	Ghiradelli_milk.bmp	Keeblerfudgestripes.bmp	4$
MDMRT_008	0.57056	1	1.04	1.033333	Dots_one.bmp	Twix.bmp	4$
MDMRT_008	0.824606	0	1.046667	1.053333	Laysclassic.bmp	SourSkittles.bmp	3#
MDMRT_008	0.653565	0	1.006667	0.66	FigNewton_small.bmp	Funyuns_small.bmp	3#
MDMRT_008	0.911508	1	0.586667	0.033333	TootsieRolls.bmp	Whatchamacallit.bmp	4$
MDMRT_008	0.74255	0	0.033333	0.013333	Whatchamacallit.bmp	Almondjoy.bmp	3#
MDMRT_008	0.850519	0	1.06	1.066667	RiceKrispyTreat_small.bmp	Butterfinger.bmp	3#
MDMRT_008	0.701541	1	1.04	1.026667	Dots_one.bmp	CheesyDoritos.bmp	4$
MDMRT_008	0.763635	0	1.026667	0.713333	WheatThins.bmp	MilkyWay.bmp	3#
MDMRT_008	0.95256	0	0.04	0.04	PayDay.bmp	Lollipopred.bmp	3#
MDMRT_008	0.991611	0	1.5	1.506667	BabyRuth.bmp	Sourpatch.bmp	3#
MDMRT_008	0.867594	0	2	1.046667	TeddyGrahamschocolate.bmp	FamousAmos_small.bmp	3#
MDMRT_008	0.675584	1	1.026667	1.026667	Starburst.bmp	MrGoodbar.bmp	4$
MDMRT_008	1.025472	1	1.28	1.04	Ruffles.bmp	PringlesRed.bmp	4$
MDMRT_008	0.774626	0	0.033333	0.04	Whatchamacallit.bmp	Lollipopred.bmp	3#
MDMRT_008	1.09861	1	0.06	0.16	PopTartsStrawberry.bmp	Milkduds.bmp	4$
MDMRT_008	0.679608	1	1.046667	1.046667	Laysclassic.bmp	FamousAmos_small.bmp	4$
MDMRT_008	1.049553	0	1.026667	0.16	WheatThins.bmp	Milkduds.bmp	3#
MDMRT_008	1.066537	1	0.033333	1.246667	Whatchamacallit.bmp	Cheese_PeanutButterCrackers.bmp	4$
MDMRT_008	1.035549	1	0.546667	1.46	Skittles.bmp	3Musketeers.bmp	4$
MDMRT_008	0.66054	0	1.42	0.06	Ghiradelli_milk_Almonds.bmp	PopTartsStrawberry.bmp	3#
MDMRT_008	0.911595	0	0.34	1.026667	Hersheymilk_several.bmp	Starburst.bmp	3#
MDMRT_008	0.844445	0	1.713333	1.633333	AnimalCrackers.bmp	Goldfish.bmp	3#
MDMRT_008	0.651513	1	1.04	1.04	Dots_one.bmp	PringlesRed.bmp	4$
MDMRT_008	0.786592	0	1.5	1.846667	Milano.bmp	Nutterbutter.bmp	3#
MDMRT_008	0.813589	0	1.846667	1.633333	Nutterbutter.bmp	Goldfish.bmp	3#
MDMRT_008	0.75359	0	1.58	2.946667	Toberlorone.bmp	Fritos.bmp	3#
MDMRT_008	1.090621	1	1.033333	1.246667	Twix.bmp	Cheese_PeanutButterCrackers.bmp	4$
MDMRT_008	0.963541	1	0.08	0.06	Jollyranchergreen.bmp	Slimjim.bmp	4$
MDMRT_008	0.733512	0	1.373333	0.04	Chocolate_mm.bmp	Lollipopred.bmp	3#
MDMRT_008	0.656574	0	2	1.993333	TeddyGrahamschocolate.bmp	Snickers.bmp	3#
MDMRT_008	1.036547	1	1.026667	1.033333	CheesyDoritos.bmp	Twix.bmp	4$
MDMRT_008	0.800594	0	2.946667	2	Fritos.bmp	Laffytaffyred_one.bmp	3#
MDMRT_008	0.982597	0	0.04	0.06	PayDay.bmp	PopTartsStrawberry.bmp	3#
MDMRT_008	1.425561	0	1.146667	1.026667	FlamingCheetos.bmp	CheesyDoritos.bmp	3#
MDMRT_008	0.57951	1	0.08	0.546667	Jollyranchergreen.bmp	Skittles.bmp	4$
MDMRT_008	0.907539	1	1.406667	0.06	100grand_small.bmp	Slimjim.bmp	4$
MDMRT_008	0.92759	1	1.053333	1.453333	SourSkittles.bmp	PeanutMMs.bmp	4$
MDMRT_008	0.856597	1	1.633333	1.846667	Goldfish.bmp	Nutterbutter.bmp	4$
MDMRT_008	1.128564	0	1.44	1.453333	Cheezits.bmp	PeanutMMs.bmp	3#
MDMRT_008	0.750542	0	1.846667	1.786667	Nutterbutter.bmp	Hersheykisses.bmp	3#
MDMRT_008	0.86262	1	1.5	1.486667	Milano.bmp	RitzBitz2.bmp	4$
MDMRT_008	0.832537	0	1.453333	1.46	PeanutMMs.bmp	3Musketeers.bmp	3#
MDMRT_008	0.779549	1	0.586667	1.473333	TootsieRolls.bmp	Oreos.bmp	4$
MDMRT_008	0.956571	1	1.453333	1.44	PeanutMMs.bmp	Cheezits.bmp	4$
MDMRT_008	1.387532	1	1.026667	1.033333	CheesyDoritos.bmp	Twix.bmp	4$
MDMRT_008	1.136585	0	1.44	1.046667	Cheezits.bmp	Doritosranch.bmp	3#
MDMRT_008	0.919588	0	1.46	1.473333	ChipsAhoy_small.bmp	Oreos.bmp	3#
MDMRT_008	0.860488	1	1.506667	0.98	Sourpatch.bmp	Crunch.bmp	4$
MDMRT_008	0.882586	0	0.98	0.713333	Crunch.bmp	MilkyWay.bmp	3#
MDMRT_008	0.745623	0	1.42	1.28	Ghiradelli_milk_Almonds.bmp	Ruffles.bmp	3#
MDMRT_008	1.072586	1	2.946667	1.066667	Fritos.bmp	Butterfinger.bmp	4$
MDMRT_008	0.753478	1	1.786667	1.58	Hersheykisses.bmp	Toberlorone.bmp	4$
MDMRT_008	0.985555	0	1.04	1.04	PringlesRed.bmp	Dots_one.bmp	3#
MDMRT_008	1.17463	1	0.66	0.98	Funyuns_small.bmp	Crunch.bmp	4$
MDMRT_008	0.978621	0	1.993333	1.5	Snickers.bmp	BabyRuth.bmp	3#
MDMRT_008	0.750586	1	0.546667	0.34	Skittles.bmp	Hersheymilk_several.bmp	4$
MDMRT_008	1.234535	0	1.026667	0.713333	WheatThins.bmp	MilkyWay.bmp	3#
MDMRT_008	0.674532	0	1.466667	1.453333	MrsFields.bmp	PeanutMMs.bmp	3#
MDMRT_008	0.827591	0	1.453333	0.16	PeanutMMs.bmp	Milkduds.bmp	3#
MDMRT_008	0.712541	1	1.026667	1.033333	Starburst.bmp	Twix.bmp	4$
MDMRT_008	0.855493	1	1.573333	1.713333	Riprolls.bmp	AnimalCrackers.bmp	4$
MDMRT_008	0.732539	1	1.06	1.046667	RiceKrispyTreat_small.bmp	FamousAmos_small.bmp	4$
MDMRT_008	0.979583	0	0.16	0.08	Milkduds.bmp	Jollyranchergreen.bmp	3#
MDMRT_008	0.643596	0	1.58	1.786667	Toberlorone.bmp	Hersheykisses.bmp	3#
MDMRT_008	0.587574	0	1.506667	1.5	Ghiradelli_milk.bmp	BabyRuth.bmp	3#
MDMRT_008	1.250587	1	1.846667	2	Nutterbutter.bmp	TeddyGrahamschocolate.bmp	4$
MDMRT_008	0.920525	1	2.013333	1.06	Cheetos.bmp	RiceKrispyTreat_small.bmp	4$
MDMRT_008	0.989641	1	1.46	1.44	3Musketeers.bmp	Cheezits.bmp	4$
MDMRT_008	0.931497	1	0.613333	0.66	Granolabar.bmp	Funyuns_small.bmp	4$
MDMRT_008	0.957499	0	1.046667	2	Doritosranch.bmp	Laffytaffyred_one.bmp	3#
MDMRT_008	0.723623	0	1.486667	0.613333	RitzBitz2.bmp	Granolabar.bmp	3#
MDMRT_008	0.71254	1	0.586667	0.34	TootsieRolls.bmp	Hersheymilk_several.bmp	4$
MDMRT_008	0.993544	0	1.373333	1.146667	Chocolate_mm.bmp	FlamingCheetos.bmp	3#
MDMRT_008	0.726581	1	1.46	1.46	3Musketeers.bmp	ChipsAhoy_small.bmp	4$
MDMRT_008	0.684524	0	1.44	0.08	Cheezits.bmp	Jollyranchergreen.bmp	3#
MDMRT_008	0.649501	0	1.633333	1.713333	Goldfish.bmp	AnimalCrackers.bmp	3#
MDMRT_008	0.781567	1	0.546667	0.34	Skittles.bmp	Hersheymilk_several.bmp	4$
MDMRT_008	0.807587	0	1.046667	1.053333	FamousAmos_small.bmp	SourSkittles.bmp	3#
MDMRT_008	0.900584	1	1.786667	1.993333	Hersheykisses.bmp	Snickers.bmp	4$
MDMRT_008	0.795459	1	1.473333	1.713333	Oreos.bmp	AnimalCrackers.bmp	4$
MDMRT_008	1.008575	0	1.046667	1.046667	Laysclassic.bmp	Doritosranch.bmp	3#
MDMRT_008	0.62049	0	1.546667	1.026667	Keeblerfudgestripes.bmp	WheatThins.bmp	3#
MDMRT_008	0.82556	0	1.713333	1.033333	AnimalCrackers.bmp	Twix.bmp	3#
MDMRT_008	0.712622	0	1.713333	1.573333	AnimalCrackers.bmp	Riprolls.bmp	3#
MDMRT_008	1.032614	1	0.546667	1.466667	Reeses.bmp	MrsFields.bmp	4$
MDMRT_008	0.943637	0	0.66	0.04	Funyuns_small.bmp	Lollipopred.bmp	3#
MDMRT_008	0.625609	0	2	2.013333	TeddyGrahamschocolate.bmp	Cheetos.bmp	3#
MDMRT_008	1.207592	0	1.633333	1.026667	Goldfish.bmp	CheesyDoritos.bmp	3#
MDMRT_008	0.643528	1	1.573333	1.026667	Riprolls.bmp	Starburst.bmp	4$
MDMRT_008	0.656521	1	0.06	0.06	PopTartsStrawberry.bmp	Slimjim.bmp	4$
MDMRT_009	1.586842	1	1.133333	1.506667	Cheetos.bmp	MrGoodbar.bmp	4$
MDMRT_009	1.702864	1	1	1	PeanutMMs.bmp	Keeblerfudgestripes.bmp	4$
MDMRT_009	1.210854	0	0.786667	0.78	Sourpatch.bmp	RiceKrispyTreat_small.bmp	3#
MDMRT_009	1.174844	1	1.006667	1.52	Chocolate_mm.bmp	Ghiradelli_milk.bmp	4$
MDMRT_009	2.356826	1	1.013333	0.993333	Nutterbutter.bmp	ChipsAhoy_small.bmp	4$
MDMRT_009	1.264864	0	0.753333	0.986667	Laffytaffyred_one.bmp	Doritosranch.bmp	3#
MDMRT_009	0.848878	1	0.766667	0.773333	Milkduds.bmp	Dots_one.bmp	4$
MDMRT_009	1.449799	1	1.006667	1.16	RitzBitz2.bmp	Crunch.bmp	4$
MDMRT_009	1.660853	0	1.16	1.52	Crunch.bmp	Ghiradelli_milk.bmp	3#
MDMRT_009	1.141847	0	1.16	1.506667	Crunch.bmp	MrGoodbar.bmp	3#
MDMRT_009	2.010851	0	0.8	0.8	Starburst.bmp	Granolabar.bmp	3#
MDMRT_009	1.394839	0	2.12	1.52	Toberlorone.bmp	Ghiradelli_milk.bmp	3#
MDMRT_009	1.365865	1	0.746667	0.766667	PringlesRed.bmp	Almondjoy.bmp	4$
MDMRT_009	1.742851	1	0.606667	0.533333	Whatchamacallit.bmp	Riprolls.bmp	4$
MDMRT_009	1.683863	0	0.993333	1	ChipsAhoy_small.bmp	Skittles.bmp	3#
MDMRT_009	2.26285	1	0.786667	0.786667	Fritos.bmp	Goldfish.bmp	4$
MDMRT_009	2.430858	0	1.006667	1	PopTartsStrawberry.bmp	CheesyDoritos.bmp	3#
MDMRT_009	0.918868	0	0.98	0.966667	Hersheykisses.bmp	AnimalCrackers.bmp	3#
MDMRT_009	1.285856	1	1	1.16	3Musketeers.bmp	KitKat_small.bmp	4$
MDMRT_009	2.24185	0	1.133333	0.846667	Cheetos.bmp	Reeses.bmp	3#
MDMRT_009	0.772853	1	1.16	2.12	Crunch.bmp	Toberlorone.bmp	4$
MDMRT_009	1.730818	0	0.993333	1	ChipsAhoy_small.bmp	PeanutMMs.bmp	3#
MDMRT_009	1.751848	1	0.733333	0.786667	Lollipopred.bmp	Slimjim.bmp	4$
MDMRT_009	1.493852	1	0.733333	0.533333	Lollipopred.bmp	Riprolls.bmp	4$
MDMRT_009	2.717851	1	0.953333	1.506667	Cheezits.bmp	MrGoodbar.bmp	4$
MDMRT_009	2.09486	1	1.006667	1.006667	Chocolate_mm.bmp	Cheese_PeanutButterCrackers.bmp	4$
MDMRT_009	1.695853	1	0.98	0.96	Oreos.bmp	MrsFields.bmp	4$
MDMRT_009	1.831784	0	0.966667	0.9	AnimalCrackers.bmp	Snickers.bmp	3#
MDMRT_009	1.86986	0	1.006667	1	RitzBitz2.bmp	Keeblerfudgestripes.bmp	3#
MDMRT_009	1.314877	0	0.786667	1	Sourpatch.bmp	CheesyDoritos.bmp	3#
MDMRT_009	2.305824	0	0.8	0.8	Granolabar.bmp	Twix.bmp	3#
MDMRT_009	1.474852	0	0.98	0.98	FamousAmos_small.bmp	Oreos.bmp	3#
MDMRT_009	1.783854	1	1	1	3Musketeers.bmp	PeanutMMs.bmp	4$
MDMRT_009	1.878858	1	0.773333	0.766667	Dots_one.bmp	Almondjoy.bmp	4$
MDMRT_009	1.447821	0	1.006667	0.8	Cheese_PeanutButterCrackers.bmp	Twix.bmp	3#
MDMRT_009	1.175858	0	0.786667	0.74	Goldfish.bmp	Butterfinger.bmp	3#
MDMRT_009	0.808853	1	0.98	0.98	Oreos.bmp	Hersheykisses.bmp	4$
MDMRT_009	0.802857	1	0.766667	0.753333	Almondjoy.bmp	Laffytaffyred_one.bmp	4$
MDMRT_009	0.988816	0	0.98	0.473333	Oreos.bmp	Funyuns_small.bmp	3#
MDMRT_009	1.539874	0	0.986667	0.98	Laysclassic.bmp	FlamingCheetos.bmp	3#
MDMRT_009	1.253868	0	1.006667	1.006667	Cheese_PeanutButterCrackers.bmp	Chocolate_mm.bmp	3#
MDMRT_009	1.015853	1	0.52	0.686667	Jollyranchergreen.bmp	TootsieRolls.bmp	4$
MDMRT_009	1.150835	1	0.853333	0.986667	Ruffles.bmp	Laysclassic.bmp	4$
MDMRT_009	2.141862	1	1.066667	1.04	WheatThins.bmp	TeddyGrahamschocolate.bmp	4$
MDMRT_009	1.526853	0	0.96	0.853333	MrsFields.bmp	Ruffles.bmp	3#
MDMRT_009	1.070797	0	0.766667	0.473333	Almondjoy.bmp	Funyuns_small.bmp	3#
MDMRT_009	1.501846	1	0.786667	0.786667	Slimjim.bmp	Sourpatch.bmp	4$
MDMRT_009	1.287862	0	0.8	0.786667	Twix.bmp	Fritos.bmp	3#
MDMRT_009	1.709867	1	0.766667	0.74	Milkduds.bmp	Butterfinger.bmp	4$
MDMRT_009	0.902793	1	0.473333	0.606667	Funyuns_small.bmp	Whatchamacallit.bmp	4$
MDMRT_009	0.778875	0	0.986667	0.98	Laysclassic.bmp	FamousAmos_small.bmp	3#
MDMRT_009	0.773882	0	0.98	0.986667	Hersheykisses.bmp	SourSkittles.bmp	3#
MDMRT_009	1.074853	1	0.846667	0.953333	Reeses.bmp	Cheezits.bmp	4$
MDMRT_009	1.000874	1	0.993333	0.986667	MilkyWay.bmp	Ghiradelli_milk_Almonds.bmp	4$
MDMRT_009	1.313819	0	1.16	1.52	KitKat_small.bmp	Ghiradelli_milk.bmp	3#
MDMRT_009	1.239853	0	1	0.986667	Skittles.bmp	Doritosranch.bmp	3#
MDMRT_009	0.894852	0	1	1	PeanutMMs.bmp	3Musketeers.bmp	3#
MDMRT_009	1.27586	1	0.9	0.953333	Snickers.bmp	Cheezits.bmp	4$
MDMRT_009	0.885853	0	0.98	0.986667	Hersheykisses.bmp	SourSkittles.bmp	3#
MDMRT_009	1.274835	1	0.8	0.766667	Twix.bmp	Milkduds.bmp	4$
MDMRT_009	0.836866	1	1.506667	1.006667	MrGoodbar.bmp	PopTartsStrawberry.bmp	4$
MDMRT_009	1.753839	1	0.833333	1.066667	PayDay.bmp	WheatThins.bmp	4$
MDMRT_009	0.910873	1	0.746667	0.766667	PringlesRed.bmp	Almondjoy.bmp	4$
MDMRT_009	1.375858	1	1.506667	1.16	MrGoodbar.bmp	Crunch.bmp	4$
MDMRT_009	1.548853	1	0.966667	0.96	AnimalCrackers.bmp	MrsFields.bmp	4$
MDMRT_009	1.035862	1	0.986667	0.986667	SourSkittles.bmp	Laysclassic.bmp	4$
MDMRT_009	1.069863	1	1.04	1	TeddyGrahamschocolate.bmp	PeanutMMs.bmp	4$
MDMRT_009	1.090813	1	1	0.993333	Skittles.bmp	ChipsAhoy_small.bmp	4$
MDMRT_009	1.164783	1	1	1.006667	3Musketeers.bmp	PopTartsStrawberry.bmp	4$
MDMRT_009	0.938393	0	0.533333	0.78	Riprolls.bmp	RiceKrispyTreat_small.bmp	3#
MDMRT_009	1.150462	1	0.9	0.966667	Snickers.bmp	AnimalCrackers.bmp	4$
MDMRT_009	0.839459	0	0.773333	0.766667	Dots_one.bmp	Almondjoy.bmp	3#
MDMRT_009	1.068418	0	0.786667	0.78	Goldfish.bmp	100grand_small.bmp	3#
MDMRT_009	1.162475	0	0.8	0.786667	Hersheymilk_several.bmp	BabyRuth.bmp	3#
MDMRT_009	1.239435	0	0.786667	0.786667	Goldfish.bmp	BabyRuth.bmp	3#
MDMRT_009	0.814501	1	1.006667	1.006667	RitzBitz2.bmp	PopTartsStrawberry.bmp	4$
MDMRT_009	0.933485	1	1	1	Keeblerfudgestripes.bmp	Skittles.bmp	4$
MDMRT_009	1.440465	0	0.786667	0.786667	Goldfish.bmp	Fritos.bmp	3#
MDMRT_009	0.720373	1	0.52	0.686667	Jollyranchergreen.bmp	TootsieRolls.bmp	4$
MDMRT_009	0.851447	1	0.986667	0.96	Doritosranch.bmp	MrsFields.bmp	4$
MDMRT_009	0.970403	1	0.986667	0.986667	Doritosranch.bmp	Ghiradelli_milk_Almonds.bmp	4$
MDMRT_009	0.936404	1	0.98	0.533333	FlamingCheetos.bmp	Riprolls.bmp	4$
MDMRT_009	1.305433	1	1	1.006667	Keeblerfudgestripes.bmp	RitzBitz2.bmp	4$
MDMRT_009	1.507448	1	0.773333	0.753333	Dots_one.bmp	Laffytaffyred_one.bmp	4$
MDMRT_009	1.288492	0	0.986667	0.98	SourSkittles.bmp	FlamingCheetos.bmp	3#
MDMRT_009	0.902547	1	1.506667	2.12	MrGoodbar.bmp	Toberlorone.bmp	4$
MDMRT_009	1.743378	1	0.78	1	100grand_small.bmp	Keeblerfudgestripes.bmp	4$
MDMRT_009	1.100453	0	0.993333	0.986667	ChipsAhoy_small.bmp	FigNewton_small.bmp	3#
MDMRT_009	1.336379	0	0.98	0.98	FamousAmos_small.bmp	FlamingCheetos.bmp	3#
MDMRT_009	1.102496	1	0.993333	0.966667	MilkyWay.bmp	AnimalCrackers.bmp	4$
MDMRT_009	1.365436	1	0.473333	0.52	Funyuns_small.bmp	Jollyranchergreen.bmp	4$
MDMRT_009	0.87243	0	0.98	0.833333	FamousAmos_small.bmp	PayDay.bmp	3#
MDMRT_009	0.834466	0	0.98	0.98	Hersheykisses.bmp	Oreos.bmp	3#
MDMRT_009	2.577429	1	0.786667	0.8	BabyRuth.bmp	Twix.bmp	4$
MDMRT_009	0.933444	0	0.533333	0.473333	Riprolls.bmp	Funyuns_small.bmp	3#
MDMRT_009	1.225499	1	1	1	3Musketeers.bmp	CheesyDoritos.bmp	4$
MDMRT_009	1.085465	0	0.8	0.8	Twix.bmp	Granolabar.bmp	3#
MDMRT_009	0.798434	1	0.786667	1.006667	Goldfish.bmp	RitzBitz2.bmp	4$
MDMRT_009	1.247423	0	0.986667	0.986667	SourSkittles.bmp	Laysclassic.bmp	3#
MDMRT_009	1.318539	1	1.013333	1.006667	Nutterbutter.bmp	Chocolate_mm.bmp	4$
MDMRT_009	0.760508	1	0.846667	0.986667	Reeses.bmp	SourSkittles.bmp	4$
MDMRT_009	0.847446	1	1.006667	1.02	Cheese_PeanutButterCrackers.bmp	Milano.bmp	4$
MDMRT_009	0.80046	0	0.686667	0.786667	TootsieRolls.bmp	Sourpatch.bmp	3#
MDMRT_009	1.477426	0	1.506667	1.133333	MrGoodbar.bmp	Cheetos.bmp	3#
MDMRT_009	0.903481	1	0.9	0.953333	Snickers.bmp	Cheezits.bmp	4$
MDMRT_009	0.958435	0	0.853333	0.846667	Ruffles.bmp	Reeses.bmp	3#
MDMRT_009	0.855417	0	0.786667	0.78	Slimjim.bmp	RiceKrispyTreat_small.bmp	3#
MDMRT_009	0.852363	1	0.98	0.98	FlamingCheetos.bmp	FamousAmos_small.bmp	4$
MDMRT_009	1.496403	1	1.133333	1.16	Cheetos.bmp	KitKat_small.bmp	4$
MDMRT_009	2.429489	0	0.78	0.78	RiceKrispyTreat_small.bmp	100grand_small.bmp	3#
MDMRT_009	2.402488	1	0.74	0.746667	Butterfinger.bmp	PringlesRed.bmp	4$
MDMRT_009	1.178424	0	0.8	1.04	Granolabar.bmp	TeddyGrahamschocolate.bmp	3#
MDMRT_009	0.806376	0	2.12	1.52	Toberlorone.bmp	Ghiradelli_milk.bmp	3#
MDMRT_009	1.097456	0	1.006667	1	PopTartsStrawberry.bmp	CheesyDoritos.bmp	3#
MDMRT_009	0.974404	0	0.786667	0.78	Slimjim.bmp	RiceKrispyTreat_small.bmp	3#
MDMRT_009	1.452432	1	0.833333	0.8	PayDay.bmp	Starburst.bmp	4$
MDMRT_009	0.814501	0	0.686667	0.733333	TootsieRolls.bmp	Lollipopred.bmp	3#
MDMRT_009	1.66743	0	0.606667	0.473333	Whatchamacallit.bmp	Funyuns_small.bmp	3#
MDMRT_009	0.832445	1	1.006667	1.006667	RitzBitz2.bmp	PopTartsStrawberry.bmp	4$
MDMRT_009	1.092452	1	0.833333	0.8	PayDay.bmp	Hersheymilk_several.bmp	4$
MDMRT_009	1.19547	1	0.846667	0.953333	Reeses.bmp	Cheezits.bmp	4$
MDMRT_009	1.933413	0	0.786667	0.78	Goldfish.bmp	100grand_small.bmp	3#
MDMRT_009	0.93743	0	0.773333	0.52	Dots_one.bmp	Jollyranchergreen.bmp	3#
MDMRT_009	1.006392	0	0.52	0.473333	Jollyranchergreen.bmp	Funyuns_small.bmp	3#
MDMRT_009	0.783522	0	0.96	0.966667	MrsFields.bmp	AnimalCrackers.bmp	3#
MDMRT_009	0.650463	1	0.833333	0.8	PayDay.bmp	Starburst.bmp	4$
MDMRT_009	1.095514	1	0.786667	0.786667	Fritos.bmp	Sourpatch.bmp	4$
MDMRT_009	0.700455	0	0.533333	0.606667	Riprolls.bmp	Whatchamacallit.bmp	3#
MDMRT_009	2.221442	0	1	1	CheesyDoritos.bmp	3Musketeers.bmp	3#
MDMRT_009	0.788453	0	1.16	0.853333	KitKat_small.bmp	Ruffles.bmp	3#
MDMRT_009	1.268431	1	0.786667	0.8	BabyRuth.bmp	Twix.bmp	4$
MDMRT_009	1.77345	1	0.98	0.8	FlamingCheetos.bmp	Granolabar.bmp	4$
MDMRT_009	1.813458	0	0.52	0.606667	Jollyranchergreen.bmp	Whatchamacallit.bmp	3#
MDMRT_009	0.67149	0	0.733333	0.746667	Lollipopred.bmp	PringlesRed.bmp	3#
MDMRT_009	0.871466	1	0.846667	0.853333	Reeses.bmp	Ruffles.bmp	4$
MDMRT_009	1.432548	1	0.786667	0.746667	Fritos.bmp	PringlesRed.bmp	4$
MDMRT_009	1.173397	1	0.52	0.98	Jollyranchergreen.bmp	Hersheykisses.bmp	4$
MDMRT_009	2.237406	0	0.766667	0.993333	Milkduds.bmp	MilkyWay.bmp	3#
MDMRT_009	1.058838	0	0.986667	0.733333	Laysclassic.bmp	Lollipopred.bmp	3#
MDMRT_009	0.719852	0	0.753333	0.786667	Laffytaffyred_one.bmp	BabyRuth.bmp	3#
MDMRT_009	1.137857	0	1.02	1.013333	Milano.bmp	Nutterbutter.bmp	3#
MDMRT_009	1.579861	1	0.833333	0.8	PayDay.bmp	Granolabar.bmp	4$
MDMRT_009	1.26784	0	1	1.066667	Keeblerfudgestripes.bmp	WheatThins.bmp	3#
MDMRT_009	2.161856	0	1.066667	1.013333	WheatThins.bmp	Nutterbutter.bmp	3#
MDMRT_009	0.754852	1	1.006667	2.12	Cheese_PeanutButterCrackers.bmp	Toberlorone.bmp	4$
MDMRT_009	0.86987	1	0.8	0.98	Hersheymilk_several.bmp	Hersheykisses.bmp	4$
MDMRT_009	0.729849	1	0.74	0.686667	Butterfinger.bmp	TootsieRolls.bmp	4$
MDMRT_009	1.057798	0	0.98	0.606667	FamousAmos_small.bmp	Whatchamacallit.bmp	3#
MDMRT_009	1.200867	0	1.16	1.133333	KitKat_small.bmp	Cheetos.bmp	3#
MDMRT_009	1.538855	0	0.8	0.8	Starburst.bmp	Hersheymilk_several.bmp	3#
MDMRT_009	0.704856	0	2.12	1.16	Toberlorone.bmp	Crunch.bmp	3#
MDMRT_009	1.230788	0	0.533333	0.733333	Riprolls.bmp	Lollipopred.bmp	3#
MDMRT_009	1.431848	1	0.98	0.8	Oreos.bmp	Starburst.bmp	4$
MDMRT_009	1.236855	1	0.74	0.766667	Butterfinger.bmp	Milkduds.bmp	4$
MDMRT_009	0.759799	1	0.986667	0.686667	SourSkittles.bmp	TootsieRolls.bmp	4$
MDMRT_009	1.266867	0	0.953333	0.986667	Cheezits.bmp	FigNewton_small.bmp	3#
MDMRT_009	1.253857	1	1.013333	1.066667	Nutterbutter.bmp	WheatThins.bmp	4$
MDMRT_009	1.327859	0	0.986667	0.986667	Ghiradelli_milk_Almonds.bmp	FigNewton_small.bmp	3#
MDMRT_009	1.346854	1	1.066667	1.04	WheatThins.bmp	TeddyGrahamschocolate.bmp	4$
MDMRT_009	1.309877	1	1	1	Keeblerfudgestripes.bmp	PeanutMMs.bmp	4$
MDMRT_009	1.104855	1	0.986667	0.993333	FigNewton_small.bmp	MilkyWay.bmp	4$
MDMRT_009	1.384868	0	0.773333	1	Dots_one.bmp	Skittles.bmp	3#
MDMRT_009	0.919857	1	0.986667	0.986667	FigNewton_small.bmp	Ghiradelli_milk_Almonds.bmp	4$
MDMRT_009	1.39287	0	0.8	0.8	Starburst.bmp	Hersheymilk_several.bmp	3#
MDMRT_009	0.903867	0	0.986667	0.9	Ghiradelli_milk_Almonds.bmp	Snickers.bmp	3#
MDMRT_009	1.036856	1	0.986667	1	Doritosranch.bmp	Skittles.bmp	4$
MDMRT_009	1.236858	1	1	0.786667	3Musketeers.bmp	Slimjim.bmp	4$
MDMRT_009	0.828862	0	0.786667	0.786667	Slimjim.bmp	Sourpatch.bmp	3#
MDMRT_009	1.172838	0	0.986667	0.98	Laysclassic.bmp	FlamingCheetos.bmp	3#
MDMRT_009	0.961815	0	2.12	0.966667	Toberlorone.bmp	AnimalCrackers.bmp	3#
MDMRT_009	1.257837	1	1.04	1.006667	TeddyGrahamschocolate.bmp	Cheese_PeanutButterCrackers.bmp	4$
MDMRT_009	1.477882	0	0.8	0.833333	Granolabar.bmp	PayDay.bmp	3#
MDMRT_009	1.358854	1	0.78	0.786667	100grand_small.bmp	Slimjim.bmp	4$
MDMRT_009	1.369854	0	1.133333	1	Cheetos.bmp	CheesyDoritos.bmp	3#
MDMRT_009	0.994861	1	0.766667	0.753333	Milkduds.bmp	Laffytaffyred_one.bmp	4$
MDMRT_009	1.353857	1	0.786667	0.786667	Fritos.bmp	Sourpatch.bmp	4$
MDMRT_009	1.258863	0	0.993333	0.986667	ChipsAhoy_small.bmp	FigNewton_small.bmp	3#
MDMRT_009	1.157811	1	0.986667	0.746667	FigNewton_small.bmp	PringlesRed.bmp	4$
MDMRT_009	1.013851	1	0.786667	0.8	BabyRuth.bmp	Hersheymilk_several.bmp	4$
MDMRT_009	0.936851	1	1.006667	1.02	Chocolate_mm.bmp	Milano.bmp	4$
MDMRT_009	1.132851	0	0.96	0.853333	MrsFields.bmp	Ruffles.bmp	3#
MDMRT_009	1.09983	0	0.746667	0.74	PringlesRed.bmp	Butterfinger.bmp	3#
MDMRT_009	0.888855	0	1.006667	1.04	Cheese_PeanutButterCrackers.bmp	TeddyGrahamschocolate.bmp	3#
MDMRT_009	1.365787	0	1.006667	1	RitzBitz2.bmp	CheesyDoritos.bmp	3#
MDMRT_009	1.058794	1	1.066667	1.16	WheatThins.bmp	KitKat_small.bmp	4$
MDMRT_009	0.999843	1	1.52	0.96	Ghiradelli_milk.bmp	MrsFields.bmp	4$
MDMRT_009	0.776856	1	0.993333	0.986667	MilkyWay.bmp	Ghiradelli_milk_Almonds.bmp	4$
MDMRT_009	1.273851	0	0.78	0.78	RiceKrispyTreat_small.bmp	100grand_small.bmp	3#
MDMRT_009	0.869871	1	0.9	1.16	Snickers.bmp	Crunch.bmp	4$
MDMRT_009	1.382879	0	1	0.78	PeanutMMs.bmp	RiceKrispyTreat_small.bmp	3#
MDMRT_009	0.748854	1	0.773333	0.753333	Dots_one.bmp	Laffytaffyred_one.bmp	4$
MDMRT_009	1.29987	0	0.98	0.98	FamousAmos_small.bmp	Oreos.bmp	3#
MDMRT_009	0.824797	1	0.993333	0.986667	MilkyWay.bmp	Doritosranch.bmp	4$
MDMRT_009	1.378852	0	0.986667	0.74	Ghiradelli_milk_Almonds.bmp	Butterfinger.bmp	3#
MDMRT_009	0.738869	1	1.013333	1.02	Nutterbutter.bmp	Milano.bmp	4$
MDMRT_009	0.717809	1	0.766667	0.753333	Milkduds.bmp	Laffytaffyred_one.bmp	4$
MDMRT_009	1.172865	1	0.853333	0.953333	Ruffles.bmp	Cheezits.bmp	4$
MDMRT_009	0.932865	1	1.04	1.133333	TeddyGrahamschocolate.bmp	Cheetos.bmp	4$
MDMRT_009	1.303847	0	1	1.02	Skittles.bmp	Milano.bmp	3#
MDMRT_009	1.239855	0	1.006667	0.786667	PopTartsStrawberry.bmp	Fritos.bmp	3#
MDMRT_009	1.217869	1	1.02	0.8	Milano.bmp	Hersheymilk_several.bmp	4$
MDMRT_009	1.724851	0	1.02	1.006667	Milano.bmp	Chocolate_mm.bmp	3#
MDMRT_009	1.003799	0	0.766667	0.993333	Almondjoy.bmp	ChipsAhoy_small.bmp	3#
MDMRT_009	1.440858	1	0.78	0.606667	100grand_small.bmp	Whatchamacallit.bmp	4$
MDMRT_009	1.594877	0	1.16	1.52	KitKat_small.bmp	Ghiradelli_milk.bmp	3#
MDMRT_009	0.870805	1	1.013333	0.8	Nutterbutter.bmp	Starburst.bmp	4$
MDMRT_009	0.982852	0	1.006667	0.786667	Chocolate_mm.bmp	BabyRuth.bmp	3#
MDMRT_009	0.753851	1	0.733333	0.686667	Lollipopred.bmp	TootsieRolls.bmp	4$
MDMRT_010	0.93011	1	1.74	1.946667	MrsFields.bmp	Ghiradelli_milk_Almonds.bmp	4$
MDMRT_010	0.787084	1	1.306667	1.306667	Milano.bmp	Hersheymilk_several.bmp	4$
MDMRT_010	1.244086	0	0.873333	0.82	FigNewton_small.bmp	Funyuns_small.bmp	3#
MDMRT_010	0.711076	1	1.46	1.966667	3Musketeers.bmp	Reeses.bmp	4$
MDMRT_010	0.772171	1	1.5	1.226667	Fritos.bmp	Butterfinger.bmp	4$
MDMRT_010	0.913068	1	0.58	1.166667	TootsieRolls.bmp	RitzBitz2.bmp	4$
MDMRT_010	0.831087	1	0.646667	0.673333	Riprolls.bmp	RiceKrispyTreat_small.bmp	4$
MDMRT_010	1.101096	0	1.386667	1.786667	Hersheykisses.bmp	Toberlorone.bmp	3#
MDMRT_010	1.257151	1	1.786667	1.966667	Toberlorone.bmp	Reeses.bmp	4$
MDMRT_010	1.143091	0	1.786667	1.946667	Toberlorone.bmp	Ghiradelli_milk_Almonds.bmp	3#
MDMRT_010	1.016215	1	0.94	0.98	Starburst.bmp	BabyRuth.bmp	4$
MDMRT_010	1.256075	0	2.026667	1.966667	Ghiradelli_milk.bmp	Reeses.bmp	3#
MDMRT_010	1.0081	1	0.56	0.666667	Cheese_PeanutButterCrackers.bmp	Goldfish.bmp	4$
MDMRT_010	1.588087	1	0.433333	0.373333	SourSkittles.bmp	Skittles.bmp	4$
MDMRT_010	1.047118	1	1.226667	1.273333	Butterfinger.bmp	MilkyWay.bmp	4$
MDMRT_010	1.736085	1	0.913333	0.9	Jollyranchergreen.bmp	Almondjoy.bmp	4$
MDMRT_010	0.953085	0	1.46	1.353333	Nutterbutter.bmp	Dots_one.bmp	3#
MDMRT_010	1.347096	1	1.046667	1.04	ChipsAhoy_small.bmp	Cheezits.bmp	4$
MDMRT_010	0.960086	1	1.366667	1.76	PringlesRed.bmp	MrGoodbar.bmp	4$
MDMRT_010	1.454098	0	1.74	0.993333	MrsFields.bmp	Keeblerfudgestripes.bmp	3#
MDMRT_010	0.992149	1	1.786667	2.026667	Toberlorone.bmp	Ghiradelli_milk.bmp	4$
MDMRT_010	0.936076	0	1.226667	1.306667	Butterfinger.bmp	Milano.bmp	3#
MDMRT_010	0.867088	1	0.54	0.886667	Lollipopred.bmp	100grand_small.bmp	4$
MDMRT_010	0.964092	0	0.54	0.373333	Lollipopred.bmp	Skittles.bmp	3#
MDMRT_010	1.276057	0	1.013333	1.946667	AnimalCrackers.bmp	Ghiradelli_milk_Almonds.bmp	3#
MDMRT_010	1.199141	0	1.46	1.493333	3Musketeers.bmp	Oreos.bmp	3#
MDMRT_010	1.362048	0	1.046667	1.02	Laysclassic.bmp	Chocolate_mm.bmp	3#
MDMRT_010	1.440054	0	1.04	1	Cheezits.bmp	FlamingCheetos.bmp	3#
MDMRT_010	0.916089	1	1.386667	1.306667	Hersheykisses.bmp	Hersheymilk_several.bmp	4$
MDMRT_010	2.009118	1	0.873333	1.353333	FigNewton_small.bmp	Dots_one.bmp	4$
MDMRT_010	0.992083	1	0.98	0.926667	BabyRuth.bmp	Ruffles.bmp	4$
MDMRT_010	0.705087	1	1.08	1.046667	PopTartsStrawberry.bmp	Laysclassic.bmp	4$
MDMRT_010	1.133108	0	1.366667	1.306667	PringlesRed.bmp	Milano.bmp	3#
MDMRT_010	1.95715	0	0.673333	0.666667	RiceKrispyTreat_small.bmp	Goldfish.bmp	3#
MDMRT_010	0.715109	1	1.493333	0.926667	Oreos.bmp	Ruffles.bmp	4$
MDMRT_010	1.752185	0	1.173333	1.166667	KitKat_small.bmp	RitzBitz2.bmp	3#
MDMRT_010	1.727968	0	0.9	0.553333	Almondjoy.bmp	Slimjim.bmp	3#
MDMRT_010	0.850085	0	1.046667	1.046667	Laysclassic.bmp	ChipsAhoy_small.bmp	3#
MDMRT_010	1.639107	0	0.666667	0.58	Goldfish.bmp	TootsieRolls.bmp	3#
MDMRT_010	0.945084	0	1.046667	0.213333	Laysclassic.bmp	Milkduds.bmp	3#
MDMRT_010	1.192106	0	1.126667	1.066667	Doritosranch.bmp	Granolabar.bmp	3#
MDMRT_010	0.983092	1	1.493333	1.46	Oreos.bmp	3Musketeers.bmp	4$
MDMRT_010	1.301086	0	0.333333	0.513333	Sourpatch.bmp	Laffytaffyred_one.bmp	3#
MDMRT_010	1.00205	1	1	1.126667	PeanutMMs.bmp	Doritosranch.bmp	4$
MDMRT_010	0.890188	1	1.7	1.686667	FamousAmos_small.bmp	Crunch.bmp	4$
MDMRT_010	2.187087	0	1.02	1	Chocolate_mm.bmp	PeanutMMs.bmp	3#
MDMRT_010	1.02005	0	0.666667	0.213333	Goldfish.bmp	Milkduds.bmp	3#
MDMRT_010	1.071087	0	0.886667	0.873333	100grand_small.bmp	FigNewton_small.bmp	3#
MDMRT_010	0.821087	0	0.926667	0.913333	Ruffles.bmp	Jollyranchergreen.bmp	3#
MDMRT_010	1.376052	0	0.646667	0.553333	Riprolls.bmp	Slimjim.bmp	3#
MDMRT_010	1.178053	1	0.213333	0.433333	Milkduds.bmp	SourSkittles.bmp	4$
MDMRT_010	0.615211	0	1.126667	1.08	Doritosranch.bmp	PopTartsStrawberry.bmp	3#
MDMRT_010	1.397132	1	1.046667	1.086667	ChipsAhoy_small.bmp	TeddyGrahamschocolate.bmp	4$
MDMRT_010	1.310073	1	0.993333	1.013333	Keeblerfudgestripes.bmp	AnimalCrackers.bmp	4$
MDMRT_010	0.816146	1	1.173333	1.133333	KitKat_small.bmp	CheesyDoritos.bmp	4$
MDMRT_010	1.193129	1	1.76	1.966667	MrGoodbar.bmp	Reeses.bmp	4$
MDMRT_010	0.979089	1	1.273333	1.166667	MilkyWay.bmp	RitzBitz2.bmp	4$
MDMRT_010	0.761089	1	1.306667	1.366667	Milano.bmp	PringlesRed.bmp	4$
MDMRT_010	0.705062	1	1	1.013333	FlamingCheetos.bmp	AnimalCrackers.bmp	4$
MDMRT_010	0.898087	1	1.046667	1.086667	ChipsAhoy_small.bmp	TeddyGrahamschocolate.bmp	4$
MDMRT_010	1.411103	0	0.926667	0.646667	Ruffles.bmp	Riprolls.bmp	3#
MDMRT_010	1.214086	0	1.946667	1.46	Ghiradelli_milk_Almonds.bmp	Nutterbutter.bmp	3#
MDMRT_010	1.089071	1	0.986667	1.7	PayDay.bmp	FamousAmos_small.bmp	4$
MDMRT_010	0.792065	1	0.56	0.666667	Cheese_PeanutButterCrackers.bmp	Goldfish.bmp	4$
MDMRT_010	1.501103	1	1.946667	1.786667	Ghiradelli_milk_Almonds.bmp	Toberlorone.bmp	4$
MDMRT_010	1.323072	1	1.04	1.02	Cheezits.bmp	Chocolate_mm.bmp	4$
MDMRT_010	0.972116	0	1.086667	1.126667	TeddyGrahamschocolate.bmp	Doritosranch.bmp	3#
MDMRT_010	0.866054	0	1.686667	1.306667	Crunch.bmp	Milano.bmp	3#
MDMRT_010	1.14423	1	1.273333	1.226667	MilkyWay.bmp	Butterfinger.bmp	4$
MDMRT_010	0.99405	0	1.366667	1.46	PringlesRed.bmp	Nutterbutter.bmp	3#
MDMRT_010	0.991146	1	0.373333	0.82	Skittles.bmp	Funyuns_small.bmp	4$
MDMRT_010	1.468116	1	1	1.04	FlamingCheetos.bmp	Cheezits.bmp	4$
MDMRT_010	1.028162	0	0.673333	0.666667	RiceKrispyTreat_small.bmp	Goldfish.bmp	3#
MDMRT_010	0.953147	1	0.9	0.866667	Almondjoy.bmp	Cheetos.bmp	4$
MDMRT_010	0.93705	1	0.973333	0.926667	WheatThins.bmp	Whatchamacallit.bmp	4$
MDMRT_010	1.166081	1	0.9	0.926667	Almondjoy.bmp	Whatchamacallit.bmp	4$
MDMRT_010	1.4721	1	1.386667	1.46	Hersheykisses.bmp	Nutterbutter.bmp	4$
MDMRT_010	1.201123	1	1.306667	1.273333	Hersheymilk_several.bmp	MilkyWay.bmp	4$
MDMRT_010	1.082226	0	0.9	0.913333	Almondjoy.bmp	Jollyranchergreen.bmp	3#
MDMRT_010	1.459079	1	0.333333	0.513333	Sourpatch.bmp	Laffytaffyred_one.bmp	4$
MDMRT_010	0.946058	0	1.166667	1.02	RitzBitz2.bmp	Chocolate_mm.bmp	3#
MDMRT_010	1.042103	1	1.166667	1.133333	RitzBitz2.bmp	CheesyDoritos.bmp	4$
MDMRT_010	1.312087	1	1.066667	0.373333	Granolabar.bmp	Skittles.bmp	4$
MDMRT_010	0.732144	1	1.306667	1.386667	Hersheymilk_several.bmp	Hersheykisses.bmp	4$
MDMRT_010	1.333109	0	0.673333	0.58	RiceKrispyTreat_small.bmp	TootsieRolls.bmp	3#
MDMRT_010	1.422108	0	1.086667	1.066667	TeddyGrahamschocolate.bmp	Granolabar.bmp	3#
MDMRT_010	1.150057	1	1.946667	2.026667	Ghiradelli_milk_Almonds.bmp	Ghiradelli_milk.bmp	4$
MDMRT_010	1.1261	1	0.866667	1.306667	Cheetos.bmp	Hersheymilk_several.bmp	4$
MDMRT_010	2.213064	0	1.226667	1.166667	Butterfinger.bmp	Snickers.bmp	3#
MDMRT_010	1.332055	1	1.08	1.066667	PopTartsStrawberry.bmp	Granolabar.bmp	4$
MDMRT_010	1.615097	0	1.173333	1.04	KitKat_small.bmp	Cheezits.bmp	3#
MDMRT_010	1.317163	1	0.213333	0.333333	Milkduds.bmp	Sourpatch.bmp	4$
MDMRT_010	1.463201	1	1.08	0.986667	PopTartsStrawberry.bmp	PayDay.bmp	4$
MDMRT_010	1.191087	1	1.046667	1.046667	ChipsAhoy_small.bmp	Laysclassic.bmp	4$
MDMRT_010	1.506087	0	0.926667	0.926667	Whatchamacallit.bmp	Ruffles.bmp	3#
MDMRT_010	1.012084	0	0.373333	0.213333	Skittles.bmp	Milkduds.bmp	3#
MDMRT_010	1.01605	0	1.366667	1.353333	PringlesRed.bmp	Dots_one.bmp	3#
MDMRT_010	1.170103	1	0.926667	0.98	Ruffles.bmp	BabyRuth.bmp	4$
MDMRT_010	1.474131	1	0.9	1.386667	Almondjoy.bmp	Hersheykisses.bmp	4$
MDMRT_010	0.986109	0	1.086667	1.126667	TeddyGrahamschocolate.bmp	Doritosranch.bmp	3#
MDMRT_010	1.714082	1	1.5	1.46	Fritos.bmp	3Musketeers.bmp	4$
MDMRT_010	0.775131	1	0.993333	1.086667	Keeblerfudgestripes.bmp	TeddyGrahamschocolate.bmp	4$
MDMRT_010	1.889051	1	1.493333	1.613333	Oreos.bmp	Twix.bmp	4$
MDMRT_010	2.057164	0	0.513333	0.873333	Laffytaffyred_one.bmp	FigNewton_small.bmp	3#
MDMRT_010	1.106088	0	1.946667	1.74	Ghiradelli_milk_Almonds.bmp	MrsFields.bmp	3#
MDMRT_010	0.924086	1	1	1.013333	FlamingCheetos.bmp	AnimalCrackers.bmp	4$
MDMRT_010	0.784084	1	1	0.993333	PeanutMMs.bmp	Keeblerfudgestripes.bmp	4$
MDMRT_010	1.416109	1	0.886667	0.82	100grand_small.bmp	Funyuns_small.bmp	4$
MDMRT_010	1.129089	0	1.066667	1.08	Granolabar.bmp	PopTartsStrawberry.bmp	3#
MDMRT_010	1.310068	1	1.74	1.76	MrsFields.bmp	MrGoodbar.bmp	4$
MDMRT_010	1.11711	0	0.82	0.866667	Funyuns_small.bmp	Cheetos.bmp	3#
MDMRT_010	1.752085	1	0.553333	0.56	Slimjim.bmp	Cheese_PeanutButterCrackers.bmp	4$
MDMRT_010	0.914073	1	0.98	1.686667	BabyRuth.bmp	Crunch.bmp	4$
MDMRT_010	0.73511	1	2.026667	1.966667	Ghiradelli_milk.bmp	Reeses.bmp	4$
MDMRT_010	1.500218	1	1.46	1.353333	Nutterbutter.bmp	Dots_one.bmp	4$
MDMRT_010	0.96311	1	0.886667	0.82	100grand_small.bmp	Funyuns_small.bmp	4$
MDMRT_010	1.052056	0	0.986667	0.94	PayDay.bmp	Starburst.bmp	3#
MDMRT_010	1.533135	1	0.513333	0.54	Laffytaffyred_one.bmp	Lollipopred.bmp	4$
MDMRT_010	1.017077	0	0.433333	0.213333	SourSkittles.bmp	Milkduds.bmp	3#
MDMRT_010	0.983099	0	1.386667	1.46	Hersheykisses.bmp	Nutterbutter.bmp	3#
MDMRT_010	1.360129	1	0.986667	0.973333	PayDay.bmp	WheatThins.bmp	4$
MDMRT_010	1.261054	1	0.993333	1.013333	Keeblerfudgestripes.bmp	AnimalCrackers.bmp	4$
MDMRT_010	0.914909	1	0.9	0.866667	Almondjoy.bmp	Cheetos.bmp	4$
MDMRT_010	1.581055	0	0.673333	0.333333	RiceKrispyTreat_small.bmp	Sourpatch.bmp	3#
MDMRT_010	1.397056	0	0.333333	0.213333	Sourpatch.bmp	Milkduds.bmp	3#
MDMRT_010	1.127074	1	1.02	1.04	Chocolate_mm.bmp	Cheezits.bmp	4$
MDMRT_010	1.213087	0	0.986667	0.94	PayDay.bmp	Starburst.bmp	3#
MDMRT_010	0.970056	1	0.913333	0.873333	Jollyranchergreen.bmp	FigNewton_small.bmp	4$
MDMRT_010	1.287089	0	0.373333	0.433333	Skittles.bmp	SourSkittles.bmp	3#
MDMRT_010	1.314098	1	1.353333	1.366667	Dots_one.bmp	PringlesRed.bmp	4$
MDMRT_010	1.221185	0	1.76	1	MrGoodbar.bmp	PeanutMMs.bmp	3#
MDMRT_010	1.165083	1	0.926667	0.926667	Whatchamacallit.bmp	Ruffles.bmp	4$
MDMRT_010	0.996077	1	1.066667	0.98	Granolabar.bmp	BabyRuth.bmp	4$
MDMRT_010	1.06209	1	0.333333	0.433333	Sourpatch.bmp	SourSkittles.bmp	4$
MDMRT_010	1.093055	0	0.54	0.56	Lollipopred.bmp	Cheese_PeanutButterCrackers.bmp	3#
MDMRT_010	0.757239	0	0.993333	1	Keeblerfudgestripes.bmp	PeanutMMs.bmp	3#
MDMRT_010	0.80905	1	0.913333	0.56	Jollyranchergreen.bmp	Cheese_PeanutButterCrackers.bmp	4$
MDMRT_010	0.681057	1	0.333333	1.046667	Sourpatch.bmp	ChipsAhoy_small.bmp	4$
MDMRT_010	1.233052	1	0.646667	1.173333	Riprolls.bmp	KitKat_small.bmp	4$
MDMRT_010	0.858056	0	1.126667	0.54	Doritosranch.bmp	Lollipopred.bmp	3#
MDMRT_010	1.147444	1	0.58	0.926667	TootsieRolls.bmp	Whatchamacallit.bmp	4$
MDMRT_010	1.169494	1	1.613333	1.5	Twix.bmp	Fritos.bmp	4$
MDMRT_010	0.585403	1	0.986667	0.98	PayDay.bmp	BabyRuth.bmp	4$
MDMRT_010	1.443413	0	1.306667	1.7	Hersheymilk_several.bmp	FamousAmos_small.bmp	3#
MDMRT_010	0.977474	1	1.7	1.5	FamousAmos_small.bmp	Fritos.bmp	4$
MDMRT_010	0.593431	1	1.493333	2.026667	Oreos.bmp	Ghiradelli_milk.bmp	4$
MDMRT_010	0.421411	1	0.973333	1.046667	WheatThins.bmp	ChipsAhoy_small.bmp	4$
MDMRT_010	0.845377	0	0.553333	0.513333	Slimjim.bmp	Laffytaffyred_one.bmp	3#
MDMRT_010	1.083463	1	1.08	0.433333	PopTartsStrawberry.bmp	SourSkittles.bmp	4$
MDMRT_010	1.120416	0	1.76	1.74	MrGoodbar.bmp	MrsFields.bmp	3#
MDMRT_010	1.000557	1	0.94	0.973333	Starburst.bmp	WheatThins.bmp	4$
MDMRT_010	1.609494	0	2.026667	1.786667	Ghiradelli_milk.bmp	Toberlorone.bmp	3#
MDMRT_010	0.783404	0	0.373333	0.54	Skittles.bmp	Lollipopred.bmp	3#
MDMRT_010	1.39052	0	1.046667	0.94	Laysclassic.bmp	Starburst.bmp	3#
MDMRT_010	0.931375	1	0.553333	0.646667	Slimjim.bmp	Riprolls.bmp	4$
MDMRT_010	0.713434	0	1.086667	0.513333	TeddyGrahamschocolate.bmp	Laffytaffyred_one.bmp	3#
MDMRT_010	1.147476	0	1.013333	1.166667	AnimalCrackers.bmp	Snickers.bmp	3#
MDMRT_010	1.486429	0	1.5	1.7	Fritos.bmp	FamousAmos_small.bmp	3#
MDMRT_010	1.728379	1	1.133333	1.166667	CheesyDoritos.bmp	Snickers.bmp	4$
MDMRT_010	0.835377	1	1.7	1.686667	FamousAmos_small.bmp	Crunch.bmp	4$
MDMRT_010	1.8085	0	1.306667	1.306667	Hersheymilk_several.bmp	Milano.bmp	3#
MDMRT_010	1.220547	1	1.166667	1.173333	Snickers.bmp	KitKat_small.bmp	4$
MDMRT_010	0.966513	0	0.673333	1.273333	RiceKrispyTreat_small.bmp	MilkyWay.bmp	3#
MDMRT_010	0.751407	1	1.166667	1.133333	Snickers.bmp	CheesyDoritos.bmp	4$
MDMRT_010	0.943408	1	0.94	0.973333	Starburst.bmp	WheatThins.bmp	4$
MDMRT_010	1.178553	0	1.133333	1	CheesyDoritos.bmp	FlamingCheetos.bmp	3#
MDMRT_010	0.774431	1	1.166667	1.273333	RitzBitz2.bmp	MilkyWay.bmp	4$
MDMRT_010	0.680469	0	1.366667	0.886667	PringlesRed.bmp	100grand_small.bmp	3#
MDMRT_010	1.052503	0	0.886667	0.873333	100grand_small.bmp	FigNewton_small.bmp	3#
MDMRT_010	0.647436	0	1.126667	1.066667	Doritosranch.bmp	Granolabar.bmp	3#
MDMRT_010	1.088431	1	2.026667	1.04	Ghiradelli_milk.bmp	Cheezits.bmp	4$
MDMRT_010	1.245496	0	1.686667	1.493333	Crunch.bmp	Oreos.bmp	3#
MDMRT_010	1.619519	0	0.98	0.986667	BabyRuth.bmp	PayDay.bmp	3#
MDMRT_010	1.035513	0	0.866667	0.886667	Cheetos.bmp	100grand_small.bmp	3#
MDMRT_010	0.924465	1	1.74	1.353333	MrsFields.bmp	Dots_one.bmp	4$
MDMRT_010	0.768509	0	0.646667	0.58	Riprolls.bmp	TootsieRolls.bmp	3#
MDMRT_010	0.942512	1	0.913333	0.873333	Jollyranchergreen.bmp	FigNewton_small.bmp	4$
MDMRT_010	1.565519	0	1.226667	1.166667	Butterfinger.bmp	Snickers.bmp	3#
MDMRT_010	1.375398	0	1.166667	0.56	Snickers.bmp	Cheese_PeanutButterCrackers.bmp	3#
MDMRT_010	1.018507	1	0.926667	0.973333	Whatchamacallit.bmp	WheatThins.bmp	4$
MDMRT_010	1.453401	0	1.46	1.613333	3Musketeers.bmp	Twix.bmp	3#
MDMRT_010	1.603515	0	1.02	1	Chocolate_mm.bmp	PeanutMMs.bmp	3#
MDMRT_010	0.874412	1	1.493333	1.686667	Oreos.bmp	Crunch.bmp	4$
MDMRT_010	0.672515	0	1.386667	1.353333	Hersheykisses.bmp	Dots_one.bmp	3#
MDMRT_010	0.693459	1	1.7	1.76	FamousAmos_small.bmp	MrGoodbar.bmp	4$
MDMRT_010	0.62941	0	1.966667	1.02	Reeses.bmp	Chocolate_mm.bmp	3#
MDMRT_010	0.75538	1	1.173333	1.133333	KitKat_small.bmp	CheesyDoritos.bmp	4$
MDMRT_010	0.778438	1	0.82	0.866667	Funyuns_small.bmp	Cheetos.bmp	4$
MDMRT_010	0.617556	1	1	1.786667	FlamingCheetos.bmp	Toberlorone.bmp	4$
MDMRT_010	1.056562	1	1.306667	0.82	Milano.bmp	Funyuns_small.bmp	4$
MDMRT_010	0.614552	0	0.673333	0.58	RiceKrispyTreat_small.bmp	TootsieRolls.bmp	3#
MDMRT_010	0.736518	1	1.08	1.046667	PopTartsStrawberry.bmp	Laysclassic.bmp	4$
MDMRT_010	1.063456	1	1.173333	1.166667	KitKat_small.bmp	RitzBitz2.bmp	4$
MDMRT_010	1.030469	0	1.133333	0.553333	CheesyDoritos.bmp	Slimjim.bmp	3#
MDMRT_010	0.847516	1	1.5	1.613333	Fritos.bmp	Twix.bmp	4$
MDMRT_010	1.12742	0	0.646667	0.58	Riprolls.bmp	TootsieRolls.bmp	3#
MDMRT_010	1.895523	1	1	1.013333	PeanutMMs.bmp	AnimalCrackers.bmp	4$
MDMRT_010	1.228544	0	1.686667	1.74	Crunch.bmp	MrsFields.bmp	3#
MDMRT_010	1.614448	0	1.273333	1.613333	MilkyWay.bmp	Twix.bmp	3#
MDMRT_010	1.618477	1	0.993333	1	Keeblerfudgestripes.bmp	FlamingCheetos.bmp	4$
MDMRT_010	1.372409	0	1.46	0.913333	Nutterbutter.bmp	Jollyranchergreen.bmp	3#
MDMRT_010	1.681511	1	1.613333	0.973333	Twix.bmp	WheatThins.bmp	4$
MDMRT_010	0.75953	0	1.613333	1.46	Twix.bmp	3Musketeers.bmp	3#
MDMRT_010	1.315438	1	0.666667	1.226667	Goldfish.bmp	Butterfinger.bmp	4$
MDMRT_010	2.721523	0	0.866667	0.433333	Cheetos.bmp	SourSkittles.bmp	3#
MDMRT_010	1.087455	1	1.76	1.966667	MrGoodbar.bmp	Reeses.bmp	4$
MDMRT_010	0.958379	0	1.5	0.94	Fritos.bmp	Starburst.bmp	3#
MDMRT_010	0.592437	1	1.46	0.926667	3Musketeers.bmp	Whatchamacallit.bmp	4$
MDMRT_010	0.544448	1	0.54	0.513333	Lollipopred.bmp	Laffytaffyred_one.bmp	4$
MDMRT_011	2.167588	1	2	2.02	MrsFields.bmp	Toberlorone.bmp	4$
MDMRT_011	1.984579	1	1.666667	1.686667	BabyRuth.bmp	Ruffles.bmp	4$
MDMRT_011	0.903583	1	0.586667	0.573333	Skittles.bmp	FamousAmos_small.bmp	4$
MDMRT_011	2.443569	0	1.76	2.033333	Ghiradelli_milk.bmp	Cheezits.bmp	3#
MDMRT_011	2.193584	0	1.82	1.653333	Goldfish.bmp	Butterfinger.bmp	3#
MDMRT_011	1.08662	1	0.42	1.653333	Sourpatch.bmp	RitzBitz2.bmp	4$
MDMRT_011	0.836516	1	0.52	0.56	Dots_one.bmp	TootsieRolls.bmp	4$
MDMRT_011	2.721528	0	1.726667	2.013333	Granolabar.bmp	CheesyDoritos.bmp	3#
MDMRT_011	1.671633	1	2.013333	2.033333	CheesyDoritos.bmp	Cheezits.bmp	4$
MDMRT_011	2.352616	0	2.013333	2.02	CheesyDoritos.bmp	Toberlorone.bmp	3#
MDMRT_011	2.153577	0	0.76	0.92	Milano.bmp	Reeses.bmp	3#
MDMRT_011	1.300561	0	2.74	2.033333	Whatchamacallit.bmp	Cheezits.bmp	3#
MDMRT_011	1.556584	0	0.393333	0.553333	Keeblerfudgestripes.bmp	Jollyranchergreen.bmp	3#
MDMRT_011	2.012625	1	0.046667	0.04	SourSkittles.bmp	PringlesRed.bmp	4$
MDMRT_011	1.078629	0	0.686667	0.646667	Funyuns_small.bmp	Hersheykisses.bmp	3#
MDMRT_011	1.374631	1	1.733333	1.693333	Almondjoy.bmp	Snickers.bmp	4$
MDMRT_011	1.138623	0	1.6	1.6	KitKat_small.bmp	Oreos.bmp	3#
MDMRT_011	1.623593	1	1.706667	2.006667	PopTartsStrawberry.bmp	Cheetos.bmp	4$
MDMRT_011	1.180566	0	2	1.06	MrsFields.bmp	Crunch.bmp	3#
MDMRT_011	1.475581	1	2.013333	2.74	CheesyDoritos.bmp	Whatchamacallit.bmp	4$
MDMRT_011	1.199579	1	1.653333	1.666667	Butterfinger.bmp	BabyRuth.bmp	4$
MDMRT_011	1.389655	1	0.126667	0.593333	Riprolls.bmp	RiceKrispyTreat_small.bmp	4$
MDMRT_011	1.282574	1	0.126667	0.04	Riprolls.bmp	PringlesRed.bmp	4$
MDMRT_011	1.577572	0	1.526667	2.02	Nutterbutter.bmp	Toberlorone.bmp	3#
MDMRT_011	1.928529	1	1.76	1.773333	Ghiradelli_milk.bmp	Fritos.bmp	4$
MDMRT_011	1.071616	1	1.6	1.073333	Oreos.bmp	3Musketeers.bmp	4$
MDMRT_011	1.426583	1	1.726667	1.686667	Granolabar.bmp	Ruffles.bmp	4$
MDMRT_011	1.53955	1	0.586667	1.693333	Skittles.bmp	Snickers.bmp	4$
MDMRT_011	1.185617	0	0.92	0.76	Reeses.bmp	Starburst.bmp	3#
MDMRT_011	1.374585	0	1.626667	1.6	Laysclassic.bmp	MrGoodbar.bmp	3#
MDMRT_011	1.14463	0	1.706667	1.666667	PopTartsStrawberry.bmp	BabyRuth.bmp	3#
MDMRT_011	1.047588	0	0.56	0.553333	TootsieRolls.bmp	Jollyranchergreen.bmp	3#
MDMRT_011	0.887569	0	1.773333	0.76	Fritos.bmp	Starburst.bmp	3#
MDMRT_011	1.322593	1	1.653333	1.653333	MilkyWay.bmp	RitzBitz2.bmp	4$
MDMRT_011	1.065666	0	0.646667	0.153333	Hersheykisses.bmp	FlamingCheetos.bmp	3#
MDMRT_011	1.309559	0	1.6	1.6	MrGoodbar.bmp	KitKat_small.bmp	3#
MDMRT_011	1.294637	0	0.553333	0.42	Jollyranchergreen.bmp	Sourpatch.bmp	3#
MDMRT_011	1.556616	0	1.6	0.026667	MrGoodbar.bmp	Ghiradelli_milk_Almonds.bmp	3#
MDMRT_011	1.323568	0	1.64	1.606667	PeanutMMs.bmp	Hersheymilk_several.bmp	3#
MDMRT_011	1.193582	0	1.773333	1.76	Fritos.bmp	Ghiradelli_milk.bmp	3#
MDMRT_011	1.751593	1	0.033333	0.066667	Slimjim.bmp	Laffytaffyred_one.bmp	4$
MDMRT_011	1.673632	1	1.06	1.64	AnimalCrackers.bmp	PeanutMMs.bmp	4$
MDMRT_011	1.745673	0	1.92	1.846667	WheatThins.bmp	PayDay.bmp	3#
MDMRT_011	2.522581	1	1.593333	1.06	TeddyGrahamschocolate.bmp	AnimalCrackers.bmp	4$
MDMRT_011	1.339587	0	0.553333	0.026667	Jollyranchergreen.bmp	Ghiradelli_milk_Almonds.bmp	3#
MDMRT_011	1.37059	0	0.593333	0.586667	RiceKrispyTreat_small.bmp	Skittles.bmp	3#
MDMRT_011	1.974542	1	0.76	0.686667	Starburst.bmp	Funyuns_small.bmp	4$
MDMRT_011	0.9216	0	0.52	0.153333	Dots_one.bmp	FlamingCheetos.bmp	3#
MDMRT_011	2.040601	1	0.026667	0.046667	Ghiradelli_milk_Almonds.bmp	SourSkittles.bmp	4$
MDMRT_011	1.45961	1	1.64	1.626667	PeanutMMs.bmp	Laysclassic.bmp	4$
MDMRT_011	1.961577	1	1.6	1.633333	KitKat_small.bmp	ChipsAhoy_small.bmp	4$
MDMRT_011	0.912581	1	1.06	1.526667	Crunch.bmp	Nutterbutter.bmp	4$
MDMRT_011	1.094583	1	1.653333	1.64	MilkyWay.bmp	Doritosranch.bmp	4$
MDMRT_011	1.748592	0	2.006667	2.033333	Cheetos.bmp	Cheezits.bmp	3#
MDMRT_011	2.193584	1	1.666667	1.653333	Cheese_PeanutButterCrackers.bmp	RitzBitz2.bmp	4$
MDMRT_011	1.769533	1	1.666667	1.706667	BabyRuth.bmp	PopTartsStrawberry.bmp	4$
MDMRT_011	1.188606	1	1.073333	1.526667	3Musketeers.bmp	Nutterbutter.bmp	4$
MDMRT_011	1.406638	1	1.6	1.633333	KitKat_small.bmp	ChipsAhoy_small.bmp	4$
MDMRT_011	1.576595	0	0.76	0.52	Starburst.bmp	Dots_one.bmp	3#
MDMRT_011	1.246657	0	2.02	1.733333	Toberlorone.bmp	Almondjoy.bmp	3#
MDMRT_011	1.578616	1	1.06	1.92	Milkduds.bmp	WheatThins.bmp	4$
MDMRT_011	1.765525	0	0.393333	0.553333	Keeblerfudgestripes.bmp	Jollyranchergreen.bmp	3#
MDMRT_011	1.386619	1	2.02	2.013333	Toberlorone.bmp	CheesyDoritos.bmp	4$
MDMRT_011	1.362618	0	1.6	1.593333	Oreos.bmp	TeddyGrahamschocolate.bmp	3#
MDMRT_011	1.99363	0	1.633333	1.64	ChipsAhoy_small.bmp	PeanutMMs.bmp	3#
MDMRT_011	2.398621	0	1.846667	1.666667	PayDay.bmp	BabyRuth.bmp	3#
MDMRT_011	1.48358	0	1.666667	1.653333	Cheese_PeanutButterCrackers.bmp	Butterfinger.bmp	3#
MDMRT_011	1.255595	0	1.706667	1.733333	PopTartsStrawberry.bmp	Almondjoy.bmp	3#
MDMRT_011	1.320592	1	0.04	0.573333	PringlesRed.bmp	FamousAmos_small.bmp	4$
MDMRT_011	1.782587	1	1.073333	1.6	3Musketeers.bmp	Oreos.bmp	4$
MDMRT_011	0.831578	0	0.56	0.553333	TootsieRolls.bmp	Jollyranchergreen.bmp	3#
MDMRT_011	1.117579	0	0.646667	0.58	Hersheykisses.bmp	Lollipopred.bmp	3#
MDMRT_011	1.258645	1	0.806667	0.713333	Chocolate_mm.bmp	Twix.bmp	4$
MDMRT_011	1.218594	1	0.646667	0.713333	Hersheykisses.bmp	Twix.bmp	4$
MDMRT_011	1.102581	0	1.726667	1.733333	Granolabar.bmp	Almondjoy.bmp	3#
MDMRT_011	1.542613	1	1.686667	1.666667	Ruffles.bmp	Cheese_PeanutButterCrackers.bmp	4$
MDMRT_011	1.879655	0	0.646667	0.686667	Hersheykisses.bmp	Funyuns_small.bmp	3#
MDMRT_011	1.37061	1	0.033333	0.066667	Slimjim.bmp	Laffytaffyred_one.bmp	4$
MDMRT_011	1.412592	0	1.653333	1.593333	RitzBitz2.bmp	TeddyGrahamschocolate.bmp	3#
MDMRT_011	2.824654	0	1.653333	1.64	RitzBitz2.bmp	Doritosranch.bmp	3#
MDMRT_011	2.566575	1	1.606667	0.04	Hersheymilk_several.bmp	PringlesRed.bmp	4$
MDMRT_011	1.893575	1	1.686667	1.726667	Ruffles.bmp	Granolabar.bmp	4$
MDMRT_011	2.174575	0	0.56	0.42	TootsieRolls.bmp	Sourpatch.bmp	3#
MDMRT_011	2.006567	0	1.633333	1.606667	ChipsAhoy_small.bmp	Hersheymilk_several.bmp	3#
MDMRT_011	2.224667	1	2.02	2.74	Toberlorone.bmp	Whatchamacallit.bmp	4$
MDMRT_011	1.485634	1	0.58	1.686667	Lollipopred.bmp	Ruffles.bmp	4$
MDMRT_011	1.797665	1	1.653333	1.646667	Butterfinger.bmp	100grand_small.bmp	4$
MDMRT_011	1.347592	0	1.626667	1.606667	Laysclassic.bmp	Hersheymilk_several.bmp	3#
MDMRT_011	2.522582	0	1.653333	1.6	MilkyWay.bmp	Oreos.bmp	3#
MDMRT_011	2.709555	0	0.026667	0.033333	Ghiradelli_milk_Almonds.bmp	Slimjim.bmp	3#
MDMRT_011	1.971647	0	1.626667	1.06	Laysclassic.bmp	Milkduds.bmp	3#
MDMRT_011	1.370553	1	1.6	1.6	KitKat_small.bmp	MrGoodbar.bmp	4$
MDMRT_011	1.172657	0	0.713333	0.76	Twix.bmp	Starburst.bmp	3#
MDMRT_011	2.37558	0	0.04	0.026667	PringlesRed.bmp	Ghiradelli_milk_Almonds.bmp	3#
MDMRT_011	1.944534	1	1.706667	1.693333	PopTartsStrawberry.bmp	Snickers.bmp	4$
MDMRT_011	1.919577	1	0.76	0.92	Starburst.bmp	Reeses.bmp	4$
MDMRT_011	1.082587	1	0.646667	1.726667	Hersheykisses.bmp	Granolabar.bmp	4$
MDMRT_011	2.036598	0	1.633333	1.64	ChipsAhoy_small.bmp	PeanutMMs.bmp	3#
MDMRT_011	2.552634	0	1.82	1.76	Goldfish.bmp	Ghiradelli_milk.bmp	3#
MDMRT_011	2.041607	1	1.06	1.633333	Crunch.bmp	ChipsAhoy_small.bmp	4$
MDMRT_011	1.934648	1	1.773333	1.826667	Fritos.bmp	FigNewton_small.bmp	4$
MDMRT_011	2.715589	1	0.066667	0.586667	Laffytaffyred_one.bmp	Skittles.bmp	4$
MDMRT_011	2.315591	1	2.02	2	Toberlorone.bmp	MrsFields.bmp	4$
MDMRT_011	1.234607	1	1.073333	1.526667	3Musketeers.bmp	Nutterbutter.bmp	4$
MDMRT_011	1.594572	0	1.06	1.06	AnimalCrackers.bmp	Crunch.bmp	3#
MDMRT_011	1.358579	1	0.593333	0.573333	RiceKrispyTreat_small.bmp	FamousAmos_small.bmp	4$
MDMRT_011	1.697582	1	1.606667	1.626667	Hersheymilk_several.bmp	Laysclassic.bmp	4$
MDMRT_011	1.229575	1	2	2.006667	MrsFields.bmp	Cheetos.bmp	4$
MDMRT_011	1.403575	0	0.573333	0.58	FamousAmos_small.bmp	Lollipopred.bmp	3#
MDMRT_011	1.735669	1	0.153333	0.393333	FlamingCheetos.bmp	Keeblerfudgestripes.bmp	4$
MDMRT_011	1.950619	1	0.92	1.846667	Reeses.bmp	PayDay.bmp	4$
MDMRT_011	2.487586	1	2.74	2.033333	Whatchamacallit.bmp	Cheezits.bmp	4$
MDMRT_011	1.17959	1	1.733333	1.693333	Almondjoy.bmp	Snickers.bmp	4$
MDMRT_011	1.688659	1	0.593333	0.573333	RiceKrispyTreat_small.bmp	FamousAmos_small.bmp	4$
MDMRT_011	2.219591	1	1.06	0.76	Milkduds.bmp	Milano.bmp	4$
MDMRT_011	2.399579	1	0.066667	0.126667	Laffytaffyred_one.bmp	Riprolls.bmp	4$
MDMRT_011	2.211581	0	0.046667	0.026667	SourSkittles.bmp	Ghiradelli_milk_Almonds.bmp	3#
MDMRT_011	1.118636	0	1.726667	1.733333	Granolabar.bmp	Almondjoy.bmp	3#
MDMRT_011	1.914574	1	1.06	0.806667	Milkduds.bmp	Chocolate_mm.bmp	4$
MDMRT_011	0.864632	1	1.06	1.526667	Crunch.bmp	Nutterbutter.bmp	4$
MDMRT_011	0.972569	0	0.646667	0.58	Hersheykisses.bmp	Lollipopred.bmp	3#
MDMRT_011	1.076635	0	0.56	0.033333	TootsieRolls.bmp	Slimjim.bmp	3#
MDMRT_011	2.061631	1	0.033333	0.026667	Slimjim.bmp	Ghiradelli_milk_Almonds.bmp	4$
MDMRT_011	2.087581	1	1.593333	1.6	TeddyGrahamschocolate.bmp	Oreos.bmp	4$
MDMRT_011	1.958625	1	1.06	0.76	Milkduds.bmp	Milano.bmp	4$
[truncated: 4,189 more rows]
