# Supplementary material for: The hippocampus supports deliberation during value-based decisions
Source: eLife. 2019 Jul 3;8:e46080. doi: 10.7554/eLife.46080 (PMC6693920; doi:10.7554/eLife.46080)
Supplement: Figure 5—source data 2. — The file contains eight columns; subject ID, group (healthy or amnesia), signed color coherence, pblue, response (‘z’=left, ‘m’), reaction time, button order (one means blue requires a left response, two means blue requires a right response), and whether the participant chose blue. [file elife-46080-fig5-data2.csv]

subjid	group	color_coh	prop	response	RT	button_order	choseblue
NC220	Healthy	-2	0.119203	m	1.069441	2	TRUE
NC220	Healthy	-2	0.119203	z	0.651848	2	FALSE
NC220	Healthy	2	0.880797	m	0.501443	2	TRUE
NC220	Healthy	1	0.731059	m	0.651903	2	TRUE
NC220	Healthy	-1	0.268941	m	1.05268	2	TRUE
NC220	Healthy	1	0.731059	m	0.919071	2	TRUE
NC220	Healthy	-1	0.268941	z	0.986032	2	FALSE
NC220	Healthy	-1	0.268941	z	0.852235	2	FALSE
NC220	Healthy	1	0.731059	m	0.852231	2	TRUE
NC220	Healthy	-1	0.268941	z	1.286644	2	FALSE
NC220	Healthy	0.25	0.562177	m	1.554001	2	TRUE
NC220	Healthy	-2	0.119203	z	1.019322	2	FALSE
NC220	Healthy	0.125	0.531209	m	1.654111	2	TRUE
NC220	Healthy	0	0.5	m	1.587308	2	TRUE
NC220	Healthy	0	0.5	m	1.370117	2	TRUE
NC220	Healthy	-0.125	0.468791	z	1.420269	2	FALSE
NC220	Healthy	1	0.731059	m	1.203096	2	TRUE
NC220	Healthy	0.25	0.562177	m	1.353441	2	TRUE
NC220	Healthy	2	0.880797	m	0.952543	2	TRUE
NC220	Healthy	1	0.731059	m	1.403679	2	TRUE
NC220	Healthy	-2	0.119203	z	0.91912	2	FALSE
NC220	Healthy	0.5	0.622459	m	1.320131	2	TRUE
NC220	Healthy	-0.25	0.437823	m	1.888159	2	TRUE
NC220	Healthy	0.125	0.531209	m	1.587339	2	TRUE
NC220	Healthy	1	0.731059	m	1.420254	2	TRUE
NC220	Healthy	0.125	0.531209	m	1.988342	2	TRUE
NC220	Healthy	0	0.5	m	1.837976	2	TRUE
NC220	Healthy	0.25	0.562177	z	1.720973	2	FALSE
NC220	Healthy	0	0.5	m	2.439388	2	TRUE
NC220	Healthy	0.5	0.622459	m	1.219773	2	TRUE
NC220	Healthy	-2	0.119203	z	1.035998	2	FALSE
NC220	Healthy	0	0.5	z	1.453724	2	FALSE
NC220	Healthy	0	0.5	m	1.1531	2	TRUE
NC220	Healthy	0.25	0.562177	m	1.42028	2	TRUE
NC220	Healthy	-1	0.268941	z	1.253186	2	FALSE
NC220	Healthy	1	0.731059	m	1.570842	2	TRUE
NC220	Healthy	0.5	0.622459	z	1.487085	2	FALSE
NC220	Healthy	-0.5	0.377541	z	1.604237	2	FALSE
NC220	Healthy	-1	0.268941	z	1.353461	2	FALSE
NC220	Healthy	0	0.5	m	1.403597	2	TRUE
NC220	Healthy	0	0.5	m	1.420275	2	TRUE
NC220	Healthy	0.25	0.562177	m	1.102844	2	TRUE
NC220	Healthy	-0.5	0.377541	z	1.186344	2	FALSE
NC220	Healthy	2	0.880797	m	0.952706	2	TRUE
NC220	Healthy	-0.25	0.437823	z	1.654166	2	FALSE
NC220	Healthy	-0.25	0.437823	z	1.370161	2	FALSE
NC220	Healthy	-0.25	0.437823	m	2.138658	2	TRUE
NC220	Healthy	0.25	0.562177	m	1.737832	2	TRUE
NC220	Healthy	0	0.5	m	1.136261	2	TRUE
NC220	Healthy	0.125	0.531209	m	1.00272	2	TRUE
NC220	Healthy	1	0.731059	m	1.119547	2	TRUE
NC220	Healthy	-1	0.268941	z	1.002588	2	FALSE
NC220	Healthy	0	0.5	z	1.487117	2	FALSE
NC220	Healthy	0.25	0.562177	m	1.553855	2	TRUE
NC220	Healthy	0.5	0.622459	m	1.737682	2	TRUE
NC220	Healthy	-1	0.268941	z	1.153149	2	FALSE
NC220	Healthy	0	0.5	m	1.38689	2	TRUE
NC220	Healthy	0.25	0.562177	m	1.203068	2	TRUE
NC220	Healthy	0.5	0.622459	m	1.420345	2	TRUE
NC220	Healthy	-0.5	0.377541	m	1.48708	2	TRUE
NC220	Healthy	0	0.5	z	1.103062	2	FALSE
NC220	Healthy	0	0.5	z	1.102872	2	FALSE
NC220	Healthy	-0.125	0.468791	z	1.437086	2	FALSE
NC220	Healthy	0.5	0.622459	z	1.286555	2	FALSE
NC220	Healthy	0.125	0.531209	m	1.587347	2	TRUE
NC220	Healthy	-0.5	0.377541	z	1.436949	2	FALSE
NC220	Healthy	-0.5	0.377541	z	1.503815	2	FALSE
NC220	Healthy	0	0.5	m	1.186381	2	TRUE
NC220	Healthy	0.25	0.562177	m	1.503803	2	TRUE
NC220	Healthy	2	0.880797	m	0.718599	2	TRUE
NC220	Healthy	-1	0.268941	z	1.871378	2	FALSE
NC220	Healthy	0.25	0.562177	z	1.988275	2	FALSE
NC220	Healthy	0.25	0.562177	m	1.069625	2	TRUE
NC220	Healthy	-0.25	0.437823	z	1.353429	2	FALSE
NC220	Healthy	-0.25	0.437823	z	1.487229	2	FALSE
NC220	Healthy	1	0.731059	m	0.935771	2	TRUE
NC220	Healthy	0.125	0.531209	m	0.985918	2	TRUE
NC220	Healthy	1	0.731059	m	0.685357	2	TRUE
NC220	Healthy	2	0.880797	m	0.919137	2	TRUE
NC220	Healthy	0	0.5	m	1.03602	2	TRUE
NC220	Healthy	-0.5	0.377541	z	1.052841	2	FALSE
NC220	Healthy	-0.125	0.468791	z	1.203086	2	FALSE
NC220	Healthy	0	0.5	z	1.303289	2	FALSE
NC220	Healthy	0	0.5	z	1.353635	2	FALSE
NC220	Healthy	0.5	0.622459	m	1.48708	2	TRUE
NC220	Healthy	-0.25	0.437823	z	2.205622	2	FALSE
NC220	Healthy	-2	0.119203	z	1.002586	2	FALSE
NC220	Healthy	0.125	0.531209	z	1.503766	2	FALSE
NC220	Healthy	2	0.880797	m	0.718631	2	TRUE
NC220	Healthy	0	0.5	m	1.737673	2	TRUE
NC220	Healthy	-2	0.119203	z	1.052824	2	FALSE
NC220	Healthy	0.125	0.531209	m	0.869008	2	TRUE
NC220	Healthy	-1	0.268941	z	1.737669	2	FALSE
NC220	Healthy	0.5	0.622459	m	1.219811	2	TRUE
NC220	Healthy	0.125	0.531209	m	0.902429	2	TRUE
NC220	Healthy	2	0.880797	m	0.802148	2	TRUE
NC220	Healthy	-0.125	0.468791	z	1.670851	2	FALSE
NC220	Healthy	-1	0.268941	z	0.752007	2	FALSE
NC220	Healthy	0.25	0.562177	m	0.802254	2	TRUE
NC220	Healthy	2	0.880797	m	0.768858	2	TRUE
NC220	Healthy	-0.125	0.468791	z	1.470646	2	FALSE
NC220	Healthy	-0.5	0.377541	z	1.670927	2	FALSE
NC220	Healthy	-0.25	0.437823	z	1.370315	2	FALSE
NC220	Healthy	-0.25	0.437823	z	1.153206	2	FALSE
NC220	Healthy	0	0.5	z	1.186374	2	FALSE
NC220	Healthy	-1	0.268941	z	0.701932	2	FALSE
NC220	Healthy	0	0.5	m	1.236517	2	TRUE
NC220	Healthy	-0.5	0.377541	m	1.286699	2	TRUE
NC220	Healthy	0	0.5	z	1.687643	2	FALSE
NC220	Healthy	-1	0.268941	z	1.169785	2	FALSE
NC220	Healthy	-1	0.268941	z	1.503756	2	FALSE
NC220	Healthy	0.25	0.562177	z	1.253226	2	FALSE
NC220	Healthy	-0.125	0.468791	m	1.286737	2	TRUE
NC220	Healthy	2	0.880797	m	0.718595	2	TRUE
NC220	Healthy	-0.25	0.437823	z	1.921955	2	FALSE
NC220	Healthy	0.25	0.562177	m	1.503784	2	TRUE
NC220	Healthy	-0.25	0.437823	z	1.420237	2	FALSE
NC220	Healthy	-0.5	0.377541	z	1.186739	2	FALSE
NC220	Healthy	0.125	0.531209	m	2.055047	2	TRUE
NC220	Healthy	0	0.5	z	1.386857	2	FALSE
NC220	Healthy	0	0.5	z	1.386906	2	FALSE
NC220	Healthy	-0.25	0.437823	z	1.1362	2	FALSE
NC220	Healthy	0.5	0.622459	z	2.639979	2	FALSE
NC220	Healthy	0.25	0.562177	m	1.888156	2	TRUE
NC220	Healthy	1	0.731059	m	0.618345	2	TRUE
NC220	Healthy	0.5	0.622459	m	0.56831	2	TRUE
NC220	Healthy	2	0.880797	m	0.802075	2	TRUE
NC220	Healthy	0.125	0.531209	z	1.420266	2	FALSE
NC220	Healthy	1	0.731059	m	1.102977	2	TRUE
NC220	Healthy	-1	0.268941	z	1.052707	2	FALSE
NC220	Healthy	0.25	0.562177	z	1.487157	2	FALSE
NC220	Healthy	0.5	0.622459	m	2.305886	2	TRUE
NC220	Healthy	0	0.5	z	1.370117	2	FALSE
NC220	Healthy	-0.5	0.377541	z	1.00262	2	FALSE
NC220	Healthy	1	0.731059	m	1.604045	2	TRUE
NC220	Healthy	0.25	0.562177	m	1.002641	2	TRUE
NC220	Healthy	1	0.731059	m	0.651767	2	TRUE
NC220	Healthy	1	0.731059	m	0.601627	2	TRUE
NC220	Healthy	-0.25	0.437823	z	1.537407	2	FALSE
NC220	Healthy	2	0.880797	m	1.336737	2	TRUE
NC220	Healthy	0.125	0.531209	m	1.286736	2	TRUE
NC220	Healthy	-0.25	0.437823	z	1.303541	2	FALSE
NC220	Healthy	0	0.5	z	1.971819	2	FALSE
NC220	Healthy	-1	0.268941	z	1.253191	2	FALSE
NC220	Healthy	0.25	0.562177	m	1.186333	2	TRUE
NC220	Healthy	0.25	0.562177	m	1.321098	2	TRUE
NC220	Healthy	0.25	0.562177	m	1.58732	2	TRUE
NC220	Healthy	-0.5	0.377541	z	1.286624	2	FALSE
NC220	Healthy	2	0.880797	m	0.918995	2	TRUE
NC220	Healthy	0.125	0.531209	m	1.854613	2	TRUE
NC220	Healthy	-2	0.119203	z	0.71863	2	FALSE
NC220	Healthy	-1	0.268941	z	0.584954	2	FALSE
NC220	Healthy	-0.25	0.437823	z	1.520522	2	FALSE
NC220	Healthy	-0.25	0.437823	m	1.303271	2	TRUE
NC220	Healthy	-0.25	0.437823	m	1.136272	2	TRUE
NC220	Healthy	-1	0.268941	z	1.203115	2	FALSE
NC220	Healthy	1	0.731059	m	0.902383	2	TRUE
NC220	Healthy	0.125	0.531209	m	1.019294	2	TRUE
NC220	Healthy	0	0.5	m	0.969192	2	TRUE
NC220	Healthy	-2	0.119203	z	0.718585	2	FALSE
NC220	Healthy	0	0.5	z	1.219769	2	FALSE
NC220	Healthy	0	0.5	z	1.386894	2	FALSE
NC220	Healthy	0.125	0.531209	z	2.556308	2	FALSE
NC220	Healthy	-2	0.119203	z	0.986071	2	FALSE
NC220	Healthy	0.125	0.531209	m	0.601834	2	TRUE
NC220	Healthy	0.125	0.531209	m	1.4705	2	TRUE
NC220	Healthy	1	0.731059	m	0.852508	2	TRUE
NC220	Healthy	0	0.5	z	1.737824	2	FALSE
NC220	Healthy	0.5	0.622459	m	1.503786	2	TRUE
NC220	Healthy	-0.25	0.437823	z	1.453642	2	FALSE
NC220	Healthy	0.25	0.562177	m	1.253188	2	TRUE
NC220	Healthy	-2	0.119203	z	0.802153	2	FALSE
NC220	Healthy	1	0.731059	m	0.902612	2	TRUE
NC220	Healthy	-0.125	0.468791	z	1.119568	2	FALSE
NC220	Healthy	-0.25	0.437823	m	1.169667	2	TRUE
NC220	Healthy	0.125	0.531209	m	0.986073	2	TRUE
NC220	Healthy	2	0.880797	m	0.768758	2	TRUE
NC220	Healthy	-1	0.268941	z	1.403682	2	FALSE
NC220	Healthy	-2	0.119203	z	0.584948	2	FALSE
NC220	Healthy	0.5	0.622459	m	1.938156	2	TRUE
NC220	Healthy	-0.5	0.377541	z	2.355974	2	FALSE
NC220	Healthy	0.5	0.622459	m	2.473028	2	TRUE
NC220	Healthy	0.125	0.531209	z	1.921442	2	FALSE
NC220	Healthy	0	0.5	m	1.68755	2	TRUE
NC220	Healthy	1	0.731059	m	0.935753	2	TRUE
NC220	Healthy	-0.125	0.468791	m	1.270188	2	TRUE
NC220	Healthy	0.5	0.622459	m	1.203255	2	TRUE
NC220	Healthy	-0.125	0.468791	m	1.971651	2	TRUE
NC220	Healthy	1	0.731059	m	1.553895	2	TRUE
NC220	Healthy	-0.5	0.377541	z	1.186455	2	FALSE
NC220	Healthy	0.125	0.531209	z	2.055174	2	FALSE
NC220	Healthy	0	0.5	m	1.470648	2	TRUE
NC220	Healthy	0.25	0.562177	m	1.721252	2	TRUE
NC220	Healthy	0.125	0.531209	m	0.936012	2	TRUE
NC220	Healthy	-0.5	0.377541	z	1.336811	2	FALSE
NC220	Healthy	0	0.5	m	0.952626	2	TRUE
NC220	Healthy	0	0.5	m	0.868893	2	TRUE
NC220	Healthy	0	0.5	m	1.303262	2	TRUE
NC220	Healthy	-1	0.268941	z	1.036077	2	FALSE
NC220	Healthy	-0.125	0.468791	z	1.436968	2	FALSE
NC220	Healthy	-0.5	0.377541	z	1.152943	2	FALSE
NC220	Healthy	-0.125	0.468791	z	2.055057	2	FALSE
NC220	Healthy	0	0.5	m	1.537168	2	TRUE
NC220	Healthy	-0.125	0.468791	z	1.537406	2	FALSE
NC220	Healthy	-0.25	0.437823	z	2.005024	2	FALSE
NC220	Healthy	0.25	0.562177	z	1.938067	2	FALSE
NC220	Healthy	2	0.880797	m	0.651789	2	TRUE
NC220	Healthy	-1	0.268941	z	1.102964	2	FALSE
NC220	Healthy	-0.25	0.437823	z	1.47042	2	FALSE
NC220	Healthy	0	0.5	m	1.253172	2	TRUE
NC258	Healthy	2	0.880797	z	0.835624	1	TRUE
NC258	Healthy	2	0.880797	z	0.5516	1	TRUE
NC258	Healthy	-1	0.268941	m	0.484833	1	FALSE
NC258	Healthy	-2	0.119203	m	0.702006	1	FALSE
NC258	Healthy	2	0.880797	z	0.568347	1	TRUE
NC258	Healthy	-2	0.119203	m	0.852365	1	FALSE
NC258	Healthy	-2	0.119203	m	0.718717	1	FALSE
NC258	Healthy	1	0.731059	z	0.702132	1	TRUE
NC258	Healthy	-1	0.268941	m	0.76895	1	FALSE
NC258	Healthy	1	0.731059	z	0.819127	1	TRUE
NC258	Healthy	0.125	0.531209	m	0.768832	1	FALSE
NC258	Healthy	-0.5	0.377541	z	0.885777	1	TRUE
NC258	Healthy	-2	0.119203	m	0.935952	1	FALSE
NC258	Healthy	0	0.5	z	1.002786	1	TRUE
NC258	Healthy	1	0.731059	m	0.551651	1	FALSE
NC258	Healthy	0.125	0.531209	z	0.902542	1	TRUE
NC258	Healthy	0	0.5	z	1.019499	1	TRUE
NC258	Healthy	0.25	0.562177	z	1.069627	1	TRUE
NC258	Healthy	1	0.731059	z	0.551727	1	TRUE
NC258	Healthy	1	0.731059	z	0.718719	1	TRUE
NC258	Healthy	0.5	0.622459	z	0.85249	1	TRUE
NC258	Healthy	0	0.5	z	0.685339	1	TRUE
NC258	Healthy	2	0.880797	z	0.601782	1	TRUE
NC258	Healthy	-1	0.268941	m	0.76875	1	FALSE
NC258	Healthy	-0.125	0.468791	m	0.785653	1	FALSE
NC258	Healthy	-1	0.268941	z	0.985984	1	TRUE
NC258	Healthy	-2	0.119203	m	0.768869	1	FALSE
NC258	Healthy	-0.5	0.377541	m	0.885789	1	FALSE
NC258	Healthy	0	0.5	m	1.069572	1	FALSE
NC258	Healthy	1	0.731059	m	0.718623	1	FALSE
NC258	Healthy	0	0.5	z	0.952597	1	TRUE
NC258	Healthy	-1	0.268941	m	1.169791	1	FALSE
NC258	Healthy	0	0.5	m	1.019437	1	FALSE
NC258	Healthy	-0.25	0.437823	z	0.818912	1	TRUE
NC258	Healthy	-0.25	0.437823	z	0.651929	1	TRUE
NC258	Healthy	0.25	0.562177	z	0.718724	1	TRUE
NC258	Healthy	-0.125	0.468791	m	1.219861	1	FALSE
NC258	Healthy	1	0.731059	z	0.752259	1	TRUE
NC258	Healthy	0.5	0.622459	m	1.002675	1	FALSE
NC258	Healthy	0.5	0.622459	z	0.701957	1	TRUE
NC258	Healthy	0.5	0.622459	z	0.45138	1	TRUE
NC258	Healthy	-0.25	0.437823	z	0.501649	1	TRUE
NC258	Healthy	2	0.880797	z	0.835772	1	TRUE
NC258	Healthy	0.125	0.531209	z	0.986108	1	TRUE
NC258	Healthy	0.125	0.531209	m	0.785561	1	FALSE
NC258	Healthy	1	0.731059	z	0.51819	1	TRUE
NC258	Healthy	0.5	0.622459	z	0.785495	1	TRUE
NC258	Healthy	-0.125	0.468791	m	1.086245	1	FALSE
NC258	Healthy	0	0.5	m	0.785636	1	FALSE
NC258	Healthy	0.25	0.562177	z	0.852278	1	TRUE
NC258	Healthy	0.125	0.531209	z	1.353508	1	TRUE
NC258	Healthy	-1	0.268941	m	1.219878	1	FALSE
NC258	Healthy	-0.5	0.377541	m	0.718753	1	FALSE
NC258	Healthy	0.5	0.622459	z	0.51823	1	TRUE
NC258	Healthy	0.5	0.622459	z	0.668598	1	TRUE
NC258	Healthy	-0.25	0.437823	m	0.818911	1	FALSE
NC258	Healthy	0	0.5	z	0.885756	1	TRUE
NC258	Healthy	-0.125	0.468791	z	1.186487	1	TRUE
NC258	Healthy	-0.125	0.468791	m	0.702001	1	FALSE
NC258	Healthy	-0.125	0.468791	z	0.935926	1	TRUE
NC258	Healthy	1	0.731059	z	0.802303	1	TRUE
NC258	Healthy	0.125	0.531209	z	0.98601	1	TRUE
NC258	Healthy	0	0.5	z	1.18641	1	TRUE
NC258	Healthy	1	0.731059	z	0.585102	1	TRUE
NC258	Healthy	-1	0.268941	m	0.76901	1	FALSE
NC258	Healthy	-0.25	0.437823	m	0.451463	1	FALSE
NC258	Healthy	0.5	0.622459	m	0.685359	1	FALSE
NC258	Healthy	-2	0.119203	z	0.501553	1	TRUE
NC258	Healthy	-0.5	0.377541	m	1.052824	1	FALSE
NC258	Healthy	-1	0.268941	m	0.969421	1	FALSE
NC258	Healthy	1	0.731059	m	0.852346	1	FALSE
NC258	Healthy	0	0.5	z	0.518153	1	TRUE
NC258	Healthy	-2	0.119203	z	0.518191	1	TRUE
NC258	Healthy	2	0.880797	z	0.651824	1	TRUE
NC258	Healthy	-0.5	0.377541	z	0.952697	1	TRUE
NC258	Healthy	1	0.731059	m	0.835733	1	FALSE
NC258	Healthy	1	0.731059	z	0.852378	1	TRUE
NC258	Healthy	-2	0.119203	m	0.75204	1	FALSE
NC258	Healthy	0.5	0.622459	z	1.036083	1	TRUE
NC258	Healthy	-0.125	0.468791	z	1.11964	1	TRUE
NC258	Healthy	0	0.5	z	0.702016	1	TRUE
NC258	Healthy	-1	0.268941	m	0.601768	1	FALSE
NC258	Healthy	-2	0.119203	m	0.818954	1	FALSE
NC258	Healthy	0	0.5	m	0.935864	1	FALSE
NC258	Healthy	2	0.880797	z	0.718595	1	TRUE
NC258	Healthy	-0.5	0.377541	m	0.869139	1	FALSE
NC258	Healthy	-0.5	0.377541	m	1.086067	1	FALSE
NC258	Healthy	1	0.731059	z	0.902442	1	TRUE
NC258	Healthy	0.25	0.562177	m	0.802204	1	FALSE
NC258	Healthy	0	0.5	z	1.253285	1	TRUE
NC258	Healthy	0	0.5	m	1.00271	1	FALSE
NC258	Healthy	0.125	0.531209	z	1.086228	1	TRUE
NC258	Healthy	-0.25	0.437823	z	0.50159	1	TRUE
NC258	Healthy	2	0.880797	z	0.752108	1	TRUE
NC258	Healthy	0	0.5	z	0.902456	1	TRUE
NC258	Healthy	-1	0.268941	m	0.802246	1	FALSE
NC258	Healthy	-1	0.268941	m	0.835662	1	FALSE
NC258	Healthy	0.125	0.531209	z	0.718842	1	TRUE
NC258	Healthy	0.25	0.562177	z	1.370192	1	TRUE
NC258	Healthy	-1	0.268941	m	0.902461	1	FALSE
NC258	Healthy	0	0.5	z	0.735377	1	TRUE
NC258	Healthy	0.5	0.622459	z	0.96933	1	TRUE
NC258	Healthy	2	0.880797	z	0.601731	1	TRUE
NC258	Healthy	-1	0.268941	m	0.952585	1	FALSE
NC258	Healthy	-2	0.119203	m	0.785558	1	FALSE
NC258	Healthy	-1	0.268941	m	0.885809	1	FALSE
NC258	Healthy	0.125	0.531209	z	0.685303	1	TRUE
NC258	Healthy	-0.25	0.437823	m	0.835683	1	FALSE
NC258	Healthy	-0.5	0.377541	m	0.986025	1	FALSE
NC258	Healthy	-0.125	0.468791	m	1.186505	1	FALSE
NC258	Healthy	0.5	0.622459	m	0.785556	1	FALSE
NC258	Healthy	-1	0.268941	m	0.73549	1	FALSE
NC258	Healthy	-0.125	0.468791	z	0.651934	1	TRUE
NC258	Healthy	0.25	0.562177	m	1.387027	1	FALSE
NC258	Healthy	0.25	0.562177	z	0.835733	1	TRUE
NC258	Healthy	-0.25	0.437823	m	1.28681	1	FALSE
NC258	Healthy	0.5	0.622459	z	1.169806	1	TRUE
NC258	Healthy	2	0.880797	z	0.518209	1	TRUE
NC258	Healthy	0.25	0.562177	z	0.518233	1	TRUE
NC258	Healthy	2	0.880797	z	0.68535	1	TRUE
NC258	Healthy	2	0.880797	z	0.468073	1	TRUE
NC258	Healthy	-0.5	0.377541	m	0.902713	1	FALSE
NC258	Healthy	0.5	0.622459	z	0.551619	1	TRUE
NC258	Healthy	2	0.880797	z	0.584935	1	TRUE
NC258	Healthy	0	0.5	m	0.718699	1	FALSE
NC258	Healthy	1	0.731059	z	0.685275	1	TRUE
NC258	Healthy	-2	0.119203	m	0.651899	1	FALSE
NC258	Healthy	-0.125	0.468791	m	1.086331	1	FALSE
NC258	Healthy	-2	0.119203	m	0.785525	1	FALSE
NC258	Healthy	0	0.5	m	0.618458	1	FALSE
NC258	Healthy	-2	0.119203	m	0.735382	1	FALSE
NC258	Healthy	-0.5	0.377541	m	1.036147	1	FALSE
NC258	Healthy	2	0.880797	z	0.518177	1	TRUE
NC258	Healthy	0.25	0.562177	z	1.11974	1	TRUE
NC258	Healthy	-1	0.268941	m	0.952683	1	FALSE
NC258	Healthy	0.125	0.531209	z	0.585176	1	TRUE
NC258	Healthy	-2	0.119203	m	0.568387	1	FALSE
NC258	Healthy	-1	0.268941	m	0.802383	1	FALSE
NC258	Healthy	-0.25	0.437823	m	0.83578	1	FALSE
NC258	Healthy	0	0.5	z	0.952544	1	TRUE
NC258	Healthy	0.125	0.531209	z	1.069547	1	TRUE
NC258	Healthy	-0.5	0.377541	m	1.320155	1	FALSE
NC258	Healthy	-0.125	0.468791	m	0.90255	1	FALSE
NC258	Healthy	0.5	0.622459	z	0.969276	1	TRUE
NC258	Healthy	-0.125	0.468791	z	1.002717	1	TRUE
NC258	Healthy	-2	0.119203	m	0.568392	1	FALSE
NC258	Healthy	0.25	0.562177	m	0.935884	1	FALSE
NC258	Healthy	2	0.880797	z	0.534944	1	TRUE
NC258	Healthy	-1	0.268941	m	0.718684	1	FALSE
NC258	Healthy	0.25	0.562177	z	0.635142	1	TRUE
NC258	Healthy	-2	0.119203	m	0.818987	1	FALSE
NC258	Healthy	2	0.880797	z	0.501691	1	TRUE
NC258	Healthy	-1	0.268941	m	0.70204	1	FALSE
NC258	Healthy	0	0.5	z	0.701979	1	TRUE
NC258	Healthy	-0.5	0.377541	m	0.835666	1	FALSE
NC258	Healthy	0	0.5	z	0.969278	1	TRUE
NC258	Healthy	-0.5	0.377541	m	1.136294	1	FALSE
NC258	Healthy	-1	0.268941	m	0.651851	1	FALSE
NC258	Healthy	0.125	0.531209	z	0.952695	1	TRUE
NC258	Healthy	1	0.731059	z	0.835705	1	TRUE
NC258	Healthy	0.125	0.531209	z	0.88581	1	TRUE
NC258	Healthy	2	0.880797	z	0.468259	1	TRUE
NC258	Healthy	-2	0.119203	m	0.718721	1	FALSE
NC258	Healthy	2	0.880797	z	0.718721	1	TRUE
NC258	Healthy	2	0.880797	z	0.635219	1	TRUE
NC258	Healthy	0.5	0.622459	m	1.303516	1	FALSE
NC258	Healthy	-0.25	0.437823	z	1.069551	1	TRUE
NC258	Healthy	0.5	0.622459	z	1.28673	1	TRUE
NC258	Healthy	-1	0.268941	m	0.936124	1	FALSE
NC258	Healthy	-1	0.268941	m	1.069597	1	FALSE
NC258	Healthy	-1	0.268941	z	1.553937	1	TRUE
NC258	Healthy	-2	0.119203	m	0.501628	1	FALSE
NC258	Healthy	-0.125	0.468791	m	0.551626	1	FALSE
NC258	Healthy	-0.125	0.468791	m	1.153088	1	FALSE
NC258	Healthy	-0.5	0.377541	m	1.153086	1	FALSE
NC258	Healthy	0	0.5	m	1.069435	1	FALSE
NC258	Healthy	-2	0.119203	m	0.718753	1	FALSE
NC258	Healthy	0	0.5	m	0.86907	1	FALSE
NC258	Healthy	0	0.5	z	0.768829	1	TRUE
NC258	Healthy	-1	0.268941	m	0.902462	1	FALSE
NC258	Healthy	0.125	0.531209	z	0.651902	1	TRUE
NC258	Healthy	-0.5	0.377541	m	1.470477	1	FALSE
NC258	Healthy	-0.5	0.377541	m	1.320281	1	FALSE
NC258	Healthy	2	0.880797	z	0.885864	1	TRUE
NC258	Healthy	-2	0.119203	m	0.651924	1	FALSE
NC258	Healthy	0.125	0.531209	z	1.036149	1	TRUE
NC258	Healthy	-0.25	0.437823	m	0.986013	1	FALSE
NC258	Healthy	0.25	0.562177	z	0.651904	1	TRUE
NC258	Healthy	-0.25	0.437823	z	1.00268	1	TRUE
NC258	Healthy	0.125	0.531209	z	0.718693	1	TRUE
NC258	Healthy	-0.125	0.468791	z	0.902709	1	TRUE
NC258	Healthy	0.125	0.531209	z	0.66909	1	TRUE
NC258	Healthy	0.125	0.531209	z	1.086256	1	TRUE
NC258	Healthy	0	0.5	z	0.935876	1	TRUE
NC258	Healthy	-0.25	0.437823	z	1.487175	1	TRUE
NC258	Healthy	0.25	0.562177	z	1.15315	1	TRUE
NC258	Healthy	-0.25	0.437823	m	1.019362	1	FALSE
NC258	Healthy	0	0.5	z	1.336865	1	TRUE
NC258	Healthy	0	0.5	m	1.103025	1	FALSE
NC258	Healthy	-0.25	0.437823	m	1.086244	1	FALSE
NC258	Healthy	-1	0.268941	m	1.236707	1	FALSE
NC258	Healthy	-2	0.119203	m	0.969315	1	FALSE
NC258	Healthy	0.125	0.531209	m	0.935861	1	FALSE
NC258	Healthy	-0.25	0.437823	m	1.002714	1	FALSE
NC258	Healthy	1	0.731059	z	0.551702	1	TRUE
NC258	Healthy	2	0.880797	z	0.43472	1	TRUE
NC258	Healthy	2	0.880797	z	0.417942	1	TRUE
NC258	Healthy	-0.5	0.377541	z	0.451431	1	TRUE
NC258	Healthy	0.25	0.562177	z	0.73531	1	TRUE
NC258	Healthy	-1	0.268941	m	0.7187	1	FALSE
NC282	Healthy	2	0.880797	m	1.0695	2	TRUE
NC282	Healthy	1	0.731059	m	0.986005	2	TRUE
NC282	Healthy	1	0.731059	m	0.969297	2	TRUE
NC282	Healthy	1	0.731059	m	1.002564	2	TRUE
NC282	Healthy	-2	0.119203	z	0.904707	2	FALSE
NC282	Healthy	2	0.880797	m	0.701827	2	TRUE
NC282	Healthy	2	0.880797	m	0.785521	2	TRUE
NC282	Healthy	-1	0.268941	z	1.152891	2	FALSE
NC282	Healthy	2	0.880797	m	0.785465	2	TRUE
NC282	Healthy	1	0.731059	m	0.952431	2	TRUE
NC282	Healthy	-2	0.119203	z	0.702157	2	FALSE
NC282	Healthy	-0.25	0.437823	m	1.069499	2	TRUE
NC282	Healthy	0	0.5	m	1.086235	2	TRUE
NC282	Healthy	0.125	0.531209	z	1.320094	2	FALSE
NC282	Healthy	-1	0.268941	z	1.002602	2	FALSE
NC282	Healthy	0	0.5	m	1.453679	2	TRUE
NC282	Healthy	2	0.880797	m	0.735361	2	TRUE
NC282	Healthy	0	0.5	m	1.370119	2	TRUE
NC282	Healthy	0.125	0.531209	z	1.253355	2	FALSE
NC282	Healthy	-2	0.119203	z	0.969129	2	FALSE
NC282	Healthy	0.5	0.622459	z	1.320074	2	FALSE
NC282	Healthy	2	0.880797	m	0.685289	2	TRUE
NC282	Healthy	-0.125	0.468791	z	1.069369	2	FALSE
NC282	Healthy	0.5	0.622459	m	1.269981	2	TRUE
NC282	Healthy	0.125	0.531209	z	1.370211	2	FALSE
NC282	Healthy	2	0.880797	m	0.768766	2	TRUE
NC282	Healthy	0.25	0.562177	m	1.7377	2	TRUE
NC282	Healthy	1	0.731059	m	1.002778	2	TRUE
NC282	Healthy	0.5	0.622459	m	1.119509	2	TRUE
NC282	Healthy	-0.5	0.377541	z	1.002678	2	FALSE
NC282	Healthy	0	0.5	m	1.186428	2	TRUE
NC282	Healthy	-0.5	0.377541	m	1.019325	2	TRUE
NC282	Healthy	1	0.731059	m	1.219716	2	TRUE
NC282	Healthy	-2	0.119203	z	0.902427	2	FALSE
NC282	Healthy	0.5	0.622459	m	1.1029	2	TRUE
NC282	Healthy	-2	0.119203	z	0.985851	2	FALSE
NC282	Healthy	0.5	0.622459	m	1.11946	2	TRUE
NC282	Healthy	-2	0.119203	z	0.919145	2	FALSE
NC282	Healthy	2	0.880797	m	0.835604	2	TRUE
NC282	Healthy	-0.5	0.377541	z	0.952497	2	FALSE
NC282	Healthy	-0.125	0.468791	z	1.119584	2	FALSE
NC282	Healthy	2	0.880797	m	0.768757	2	TRUE
NC282	Healthy	0.5	0.622459	m	0.985885	2	TRUE
NC282	Healthy	2	0.880797	m	0.902456	2	TRUE
NC282	Healthy	-0.125	0.468791	m	1.038106	2	TRUE
NC282	Healthy	0.125	0.531209	z	1.453648	2	FALSE
NC282	Healthy	-0.125	0.468791	m	1.119577	2	TRUE
NC282	Healthy	-1	0.268941	z	0.952539	2	FALSE
NC282	Healthy	-2	0.119203	z	0.751959	2	FALSE
NC282	Healthy	1	0.731059	m	0.969223	2	TRUE
NC282	Healthy	0.25	0.562177	m	1.303362	2	TRUE
NC282	Healthy	-0.125	0.468791	z	1.086308	2	FALSE
NC282	Healthy	1	0.731059	m	0.885733	2	TRUE
NC282	Healthy	-0.25	0.437823	z	1.353475	2	FALSE
NC282	Healthy	-1	0.268941	z	0.935916	2	FALSE
NC282	Healthy	-0.5	0.377541	z	0.885671	2	FALSE
NC282	Healthy	0	0.5	z	1.48713	2	FALSE
NC282	Healthy	0	0.5	m	1.21972	2	TRUE
NC282	Healthy	0.125	0.531209	m	1.069304	2	TRUE
NC282	Healthy	0	0.5	z	1.303433	2	FALSE
NC282	Healthy	0.5	0.622459	m	0.935704	2	TRUE
NC282	Healthy	0	0.5	z	1.553989	2	FALSE
NC282	Healthy	-0.25	0.437823	z	1.370223	2	FALSE
NC282	Healthy	-0.5	0.377541	z	0.90233	2	FALSE
NC282	Healthy	0.25	0.562177	z	1.22004	2	FALSE
NC282	Healthy	-0.125	0.468791	m	1.553907	2	TRUE
NC282	Healthy	1	0.731059	m	0.71863	2	TRUE
NC282	Healthy	-0.25	0.437823	m	1.203136	2	TRUE
NC282	Healthy	-2	0.119203	z	0.936035	2	FALSE
NC282	Healthy	0	0.5	m	1.436966	2	TRUE
NC282	Healthy	0.25	0.562177	m	0.802159	2	TRUE
NC282	Healthy	-2	0.119203	z	0.902472	2	FALSE
NC282	Healthy	1	0.731059	m	0.919032	2	TRUE
NC282	Healthy	0	0.5	z	1.152982	2	FALSE
NC282	Healthy	-2	0.119203	z	0.835755	2	FALSE
NC282	Healthy	0.125	0.531209	m	1.60397	2	TRUE
NC282	Healthy	0	0.5	m	2.088532	2	TRUE
NC282	Healthy	-2	0.119203	z	0.919069	2	FALSE
NC282	Healthy	-0.25	0.437823	m	1.286811	2	TRUE
NC282	Healthy	-1	0.268941	z	0.91905	2	FALSE
NC282	Healthy	0.5	0.622459	m	1.191893	2	TRUE
NC282	Healthy	2	0.880797	m	0.819012	2	TRUE
NC282	Healthy	-2	0.119203	z	0.701981	2	FALSE
NC282	Healthy	-1	0.268941	z	0.785534	2	FALSE
NC282	Healthy	-0.5	0.377541	z	0.969373	2	FALSE
NC282	Healthy	1	0.731059	m	0.735502	2	TRUE
NC282	Healthy	0	0.5	m	1.670877	2	TRUE
NC282	Healthy	0	0.5	m	1.06941	2	TRUE
NC282	Healthy	0.5	0.622459	m	1.253368	2	TRUE
NC282	Healthy	-0.125	0.468791	z	1.87133	2	FALSE
NC282	Healthy	2	0.880797	m	1.0862	2	TRUE
NC282	Healthy	0	0.5	z	1.637438	2	FALSE
NC282	Healthy	-0.125	0.468791	z	1.520561	2	FALSE
NC282	Healthy	0.125	0.531209	m	1.620714	2	TRUE
NC282	Healthy	0.5	0.622459	m	1.704241	2	TRUE
NC282	Healthy	2	0.880797	m	0.919119	2	TRUE
NC282	Healthy	-0.5	0.377541	z	1.236558	2	FALSE
NC282	Healthy	0.125	0.531209	m	1.587592	2	TRUE
NC282	Healthy	-0.25	0.437823	z	1.320269	2	FALSE
NC282	Healthy	0.125	0.531209	m	1.30336	2	TRUE
NC282	Healthy	0	0.5	m	1.236622	2	TRUE
NC282	Healthy	0.125	0.531209	z	1.4547	2	FALSE
NC282	Healthy	0.5	0.622459	m	1.152985	2	TRUE
NC282	Healthy	0	0.5	m	1.537361	2	TRUE
NC282	Healthy	2	0.880797	m	0.802202	2	TRUE
NC282	Healthy	0.5	0.622459	m	1.102855	2	TRUE
NC282	Healthy	-2	0.119203	z	0.785497	2	FALSE
NC282	Healthy	-0.25	0.437823	m	1.019407	2	TRUE
NC282	Healthy	-0.25	0.437823	z	1.336999	2	FALSE
NC282	Healthy	0	0.5	z	1.169761	2	FALSE
NC282	Healthy	-1	0.268941	z	0.852226	2	FALSE
NC282	Healthy	-0.5	0.377541	z	1.002554	2	FALSE
NC282	Healthy	2	0.880797	m	0.835621	2	TRUE
NC282	Healthy	-0.5	0.377541	z	1.219892	2	FALSE
NC282	Healthy	-1	0.268941	z	0.685338	2	FALSE
NC282	Healthy	-2	0.119203	z	0.685249	2	FALSE
NC282	Healthy	0.5	0.622459	m	0.752084	2	TRUE
NC282	Healthy	-0.5	0.377541	z	0.919128	2	FALSE
NC282	Healthy	0	0.5	z	1.119585	2	FALSE
NC282	Healthy	0.5	0.622459	m	1.102952	2	TRUE
NC282	Healthy	0	0.5	m	1.720922	2	TRUE
NC282	Healthy	-1	0.268941	z	0.852235	2	FALSE
NC282	Healthy	-1	0.268941	z	0.969192	2	FALSE
NC282	Healthy	-0.25	0.437823	z	1.052702	2	FALSE
NC282	Healthy	0	0.5	z	0.885629	2	FALSE
NC282	Healthy	-0.125	0.468791	z	1.887979	2	FALSE
NC282	Healthy	0.25	0.562177	z	1.269889	2	FALSE
NC282	Healthy	-0.5	0.377541	z	1.035961	2	FALSE
NC282	Healthy	0	0.5	m	1.069549	2	TRUE
NC282	Healthy	-0.5	0.377541	m	1.286703	2	TRUE
NC282	Healthy	2	0.880797	m	0.8355	2	TRUE
NC282	Healthy	0	0.5	m	1.102809	2	TRUE
NC282	Healthy	1	0.731059	m	1.386935	2	TRUE
NC282	Healthy	0	0.5	m	2.021968	2	TRUE
NC282	Healthy	0.5	0.622459	m	1.386808	2	TRUE
NC282	Healthy	2	0.880797	m	1.052924	2	TRUE
NC282	Healthy	1	0.731059	m	1.336705	2	TRUE
NC282	Healthy	0.125	0.531209	m	1.3201	2	TRUE
NC282	Healthy	2	0.880797	m	0.785552	2	TRUE
NC282	Healthy	-0.5	0.377541	z	0.952485	2	FALSE
NC282	Healthy	-0.5	0.377541	z	1.370144	2	FALSE
NC282	Healthy	1	0.731059	m	0.985852	2	TRUE
NC282	Healthy	0.5	0.622459	m	1.520482	2	TRUE
NC282	Healthy	1	0.731059	m	1.203067	2	TRUE
NC282	Healthy	1	0.731059	m	0.718619	2	TRUE
NC282	Healthy	-2	0.119203	z	0.601759	2	FALSE
NC282	Healthy	-0.25	0.437823	z	1.219789	2	FALSE
NC282	Healthy	-0.125	0.468791	m	1.119639	2	TRUE
NC282	Healthy	0.125	0.531209	z	1.25318	2	FALSE
NC282	Healthy	-2	0.119203	z	0.768883	2	FALSE
NC282	Healthy	-0.5	0.377541	m	1.136437	2	TRUE
NC282	Healthy	2	0.880797	m	1.186481	2	TRUE
NC282	Healthy	1	0.731059	m	0.770666	2	TRUE
NC282	Healthy	-0.125	0.468791	m	1.353386	2	TRUE
NC282	Healthy	-1	0.268941	z	1.002661	2	FALSE
NC282	Healthy	2	0.880797	m	1.019304	2	TRUE
NC282	Healthy	0.5	0.622459	m	1.236515	2	TRUE
NC282	Healthy	1	0.731059	m	0.852288	2	TRUE
NC282	Healthy	-0.25	0.437823	z	1.487309	2	FALSE
NC282	Healthy	0	0.5	m	1.854662	2	TRUE
NC282	Healthy	-2	0.119203	z	1.152936	2	FALSE
NC282	Healthy	2	0.880797	m	0.701958	2	TRUE
NC282	Healthy	-2	0.119203	z	0.752158	2	FALSE
NC282	Healthy	0	0.5	z	1.45367	2	FALSE
NC282	Healthy	0	0.5	m	1.253142	2	TRUE
NC282	Healthy	0	0.5	z	1.06946	2	FALSE
NC282	Healthy	1	0.731059	m	0.568235	2	TRUE
NC282	Healthy	-2	0.119203	z	0.601631	2	FALSE
NC282	Healthy	0.125	0.531209	m	1.102932	2	TRUE
NC282	Healthy	-0.125	0.468791	z	0.735324	2	FALSE
NC282	Healthy	0	0.5	m	0.685224	2	TRUE
NC282	Healthy	-0.5	0.377541	z	1.403497	2	FALSE
NC282	Healthy	0.25	0.562177	m	0.952514	2	TRUE
NC282	Healthy	0.25	0.562177	m	1.236542	2	TRUE
NC282	Healthy	0.5	0.622459	m	0.985871	2	TRUE
NC282	Healthy	2	0.880797	m	0.868901	2	TRUE
NC282	Healthy	0	0.5	z	1.303437	2	FALSE
NC282	Healthy	1	0.731059	m	0.75214	2	TRUE
NC282	Healthy	-0.5	0.377541	z	1.286647	2	FALSE
NC282	Healthy	-0.125	0.468791	m	0.868901	2	TRUE
NC282	Healthy	-1	0.268941	z	0.885684	2	FALSE
NC282	Healthy	2	0.880797	m	0.668397	2	TRUE
NC282	Healthy	0.5	0.622459	m	0.718841	2	TRUE
NC282	Healthy	2	0.880797	m	0.8021	2	TRUE
NC282	Healthy	-1	0.268941	z	0.768947	2	FALSE
NC282	Healthy	-0.125	0.468791	z	1.236609	2	FALSE
NC282	Healthy	0.5	0.622459	m	0.785572	2	TRUE
NC282	Healthy	-0.5	0.377541	z	1.23655	2	FALSE
NC282	Healthy	2	0.880797	m	0.701962	2	TRUE
NC282	Healthy	-2	0.119203	z	0.685151	2	FALSE
NC282	Healthy	0.125	0.531209	z	1.387112	2	FALSE
NC282	Healthy	1	0.731059	m	1.353522	2	TRUE
NC282	Healthy	0.5	0.622459	m	1.169684	2	TRUE
NC282	Healthy	0	0.5	m	1.320213	2	TRUE
NC282	Healthy	2	0.880797	m	0.635012	2	TRUE
NC282	Healthy	-0.25	0.437823	m	1.236558	2	TRUE
NC282	Healthy	0.25	0.562177	m	1.771111	2	TRUE
NC282	Healthy	-0.125	0.468791	z	1.37032	2	FALSE
NC282	Healthy	0.125	0.531209	m	1.453679	2	TRUE
NC282	Healthy	2	0.880797	m	0.735285	2	TRUE
NC282	Healthy	-1	0.268941	z	0.785495	2	FALSE
NC282	Healthy	-1	0.268941	z	1.019396	2	FALSE
NC282	Healthy	0	0.5	m	1.269929	2	TRUE
NC282	Healthy	0	0.5	m	1.086234	2	TRUE
NC282	Healthy	0	0.5	z	1.119619	2	FALSE
NC282	Healthy	-0.125	0.468791	z	0.651881	2	FALSE
NC282	Healthy	1	0.731059	m	1.002754	2	TRUE
NC282	Healthy	0.5	0.622459	m	1.420359	2	TRUE
NC282	Healthy	1	0.731059	m	1.102865	2	TRUE
NC282	Healthy	0.5	0.622459	m	1.086261	2	TRUE
NC290	Healthy	2	0.880797	m	0.952549	2	TRUE
NC290	Healthy	2	0.880797	m	0.618426	2	TRUE
NC290	Healthy	1	0.731059	m	1.119611	2	TRUE
NC290	Healthy	-2	0.119203	z	0.601694	2	FALSE
NC290	Healthy	1	0.731059	m	0.785394	2	TRUE
NC290	Healthy	2	0.880797	m	0.835784	2	TRUE
NC290	Healthy	2	0.880797	m	0.852483	2	TRUE
NC290	Healthy	-2	0.119203	z	0.55153	2	FALSE
NC290	Healthy	-2	0.119203	z	0.635051	2	FALSE
NC290	Healthy	-1	0.268941	z	0.518133	2	FALSE
NC290	Healthy	2	0.880797	m	0.585021	2	TRUE
NC290	Healthy	0	0.5	m	0.902536	2	TRUE
NC290	Healthy	-1	0.268941	z	0.935738	2	FALSE
NC290	Healthy	2	0.880797	m	1.002711	2	TRUE
NC290	Healthy	0	0.5	z	0.9525	2	FALSE
NC290	Healthy	-0.125	0.468791	z	1.203072	2	FALSE
NC290	Healthy	0	0.5	m	1.487087	2	TRUE
NC290	Healthy	-0.5	0.377541	z	1.353612	2	FALSE
NC290	Healthy	0.5	0.622459	m	1.253243	2	TRUE
NC290	Healthy	0.5	0.622459	m	1.75444	2	TRUE
NC290	Healthy	1	0.731059	m	1.236521	2	TRUE
NC290	Healthy	0.25	0.562177	z	0.818835	2	FALSE
NC290	Healthy	-0.5	0.377541	z	1.420287	2	FALSE
NC290	Healthy	-0.5	0.377541	z	0.952457	2	FALSE
NC290	Healthy	0	0.5	m	1.320044	2	TRUE
NC290	Healthy	-0.5	0.377541	z	1.25321	2	FALSE
NC290	Healthy	-0.25	0.437823	z	1.036069	2	FALSE
NC290	Healthy	-0.5	0.377541	z	0.902371	2	FALSE
NC290	Healthy	0	0.5	z	1.537242	2	FALSE
NC290	Healthy	1	0.731059	m	0.868989	2	TRUE
NC290	Healthy	0	0.5	z	1.370119	2	FALSE
NC290	Healthy	0.5	0.622459	z	0.869026	2	FALSE
NC290	Healthy	0	0.5	z	1.336772	2	FALSE
NC290	Healthy	-0.125	0.468791	z	1.069403	2	FALSE
NC290	Healthy	-2	0.119203	z	0.85219	2	FALSE
NC290	Healthy	2	0.880797	m	0.651709	2	TRUE
NC290	Healthy	-1	0.268941	z	0.952506	2	FALSE
NC290	Healthy	-2	0.119203	z	0.735258	2	FALSE
NC290	Healthy	0.5	0.622459	z	1.721215	2	FALSE
NC290	Healthy	0.125	0.531209	m	1.069678	2	TRUE
NC290	Healthy	-0.25	0.437823	m	0.935773	2	TRUE
NC290	Healthy	-0.125	0.468791	z	1.102858	2	FALSE
NC290	Healthy	1	0.731059	m	1.420268	2	TRUE
NC290	Healthy	-2	0.119203	z	0.768689	2	FALSE
NC290	Healthy	0	0.5	z	1.437233	2	FALSE
NC290	Healthy	0.5	0.622459	z	1.11954	2	FALSE
NC290	Healthy	1	0.731059	m	1.353625	2	TRUE
NC290	Healthy	1	0.731059	m	1.136212	2	TRUE
NC290	Healthy	0	0.5	z	1.303372	2	FALSE
NC290	Healthy	1	0.731059	m	1.136313	2	TRUE
NC290	Healthy	0.25	0.562177	m	1.487183	2	TRUE
NC290	Healthy	0.5	0.622459	z	1.503887	2	FALSE
NC290	Healthy	0.25	0.562177	m	1.654196	2	TRUE
NC290	Healthy	2	0.880797	m	0.902659	2	TRUE
NC290	Healthy	-0.25	0.437823	z	1.203042	2	FALSE
NC290	Healthy	0	0.5	m	1.670832	2	TRUE
NC290	Healthy	-0.25	0.437823	z	1.336916	2	FALSE
NC290	Healthy	-2	0.119203	z	0.835475	2	FALSE
NC290	Healthy	0	0.5	z	1.153034	2	FALSE
NC290	Healthy	0.125	0.531209	m	1.003095	2	TRUE
NC290	Healthy	0.5	0.622459	m	0.885706	2	TRUE
NC290	Healthy	2	0.880797	m	0.969126	2	TRUE
NC290	Healthy	2	0.880797	m	1.052708	2	TRUE
NC290	Healthy	0	0.5	m	0.952437	2	TRUE
NC290	Healthy	0.5	0.622459	z	1.470508	2	FALSE
NC290	Healthy	0.5	0.622459	m	1.303471	2	TRUE
NC290	Healthy	-0.5	0.377541	z	1.269908	2	FALSE
NC290	Healthy	-0.5	0.377541	z	1.253249	2	FALSE
NC290	Healthy	0	0.5	z	1.153052	2	FALSE
NC290	Healthy	1	0.731059	m	0.735269	2	TRUE
NC290	Healthy	0.125	0.531209	z	2.823703	2	FALSE
NC290	Healthy	0.5	0.622459	z	0.902318	2	FALSE
NC290	Healthy	2	0.880797	m	0.501532	2	TRUE
NC290	Healthy	0	0.5	z	1.086144	2	FALSE
NC290	Healthy	0.125	0.531209	m	0.635306	2	TRUE
NC290	Healthy	0.125	0.531209	m	0.902496	2	TRUE
NC290	Healthy	2	0.880797	m	0.568196	2	TRUE
NC290	Healthy	-1	0.268941	z	0.718588	2	FALSE
NC290	Healthy	-1	0.268941	z	0.802151	2	FALSE
NC290	Healthy	-0.25	0.437823	z	0.835554	2	FALSE
NC290	Healthy	-0.5	0.377541	z	0.618299	2	FALSE
NC290	Healthy	-1	0.268941	z	0.73545	2	FALSE
NC290	Healthy	-1	0.268941	z	0.568252	2	FALSE
NC290	Healthy	-0.25	0.437823	z	0.919183	2	FALSE
NC290	Healthy	0.125	0.531209	m	1.437108	2	TRUE
NC290	Healthy	0.25	0.562177	m	0.685229	2	TRUE
NC290	Healthy	-0.5	0.377541	z	0.818895	2	FALSE
NC290	Healthy	-0.125	0.468791	z	0.952508	2	FALSE
NC290	Healthy	-0.25	0.437823	z	0.751979	2	FALSE
NC290	Healthy	-1	0.268941	z	0.668499	2	FALSE
NC290	Healthy	0	0.5	z	1.169714	2	FALSE
NC290	Healthy	0.125	0.531209	m	1.269863	2	TRUE
NC290	Healthy	0	0.5	z	1.253239	2	FALSE
NC290	Healthy	0	0.5	z	1.670901	2	FALSE
NC290	Healthy	0.125	0.531209	z	1.420279	2	FALSE
NC290	Healthy	1	0.731059	m	0.919218	2	TRUE
NC290	Healthy	-1	0.268941	z	1.136223	2	FALSE
NC290	Healthy	0	0.5	m	0.95253	2	TRUE
NC290	Healthy	0.125	0.531209	z	1.37006	2	FALSE
NC290	Healthy	0.125	0.531209	m	2.005067	2	TRUE
NC290	Healthy	0	0.5	z	1.670921	2	FALSE
NC290	Healthy	1	0.731059	m	1.03599	2	TRUE
NC290	Healthy	0	0.5	m	1.269993	2	TRUE
NC290	Healthy	0	0.5	m	1.236564	2	TRUE
NC290	Healthy	-2	0.119203	z	0.718664	2	FALSE
NC290	Healthy	-0.25	0.437823	z	1.75444	2	FALSE
NC290	Healthy	-2	0.119203	z	0.651795	2	FALSE
NC290	Healthy	2	0.880797	m	0.685403	2	TRUE
NC290	Healthy	1	0.731059	m	0.585017	2	TRUE
NC290	Healthy	0.25	0.562177	m	1.219848	2	TRUE
NC290	Healthy	0.5	0.622459	m	0.484809	2	TRUE
NC290	Healthy	-1	0.268941	z	0.818883	2	FALSE
NC290	Healthy	0	0.5	z	0.819119	2	FALSE
NC290	Healthy	2	0.880797	m	0.768766	2	TRUE
NC290	Healthy	1	0.731059	m	0.768664	2	TRUE
NC290	Healthy	2	0.880797	m	0.635185	2	TRUE
NC290	Healthy	-1	0.268941	z	0.634991	2	FALSE
NC290	Healthy	0	0.5	z	1.153045	2	FALSE
NC290	Healthy	-0.5	0.377541	z	1.036063	2	FALSE
NC290	Healthy	0.125	0.531209	z	1.086166	2	FALSE
NC290	Healthy	0	0.5	m	1.152934	2	TRUE
NC290	Healthy	0.5	0.622459	z	1.019319	2	FALSE
NC290	Healthy	1	0.731059	m	1.286725	2	TRUE
NC290	Healthy	-1	0.268941	z	1.052805	2	FALSE
NC290	Healthy	0	0.5	m	1.269914	2	TRUE
NC290	Healthy	-0.125	0.468791	z	1.503812	2	FALSE
NC290	Healthy	1	0.731059	m	0.668438	2	TRUE
NC290	Healthy	-0.25	0.437823	z	0.969197	2	FALSE
NC290	Healthy	0	0.5	z	1.036126	2	FALSE
NC290	Healthy	0.5	0.622459	m	0.701868	2	TRUE
NC290	Healthy	-0.125	0.468791	m	1.002592	2	TRUE
NC290	Healthy	0.25	0.562177	m	1.203373	2	TRUE
NC290	Healthy	-1	0.268941	z	0.902341	2	FALSE
NC290	Healthy	-1	0.268941	m	1.971567	2	TRUE
NC290	Healthy	0	0.5	z	1.286537	2	FALSE
NC290	Healthy	-1	0.268941	z	0.835572	2	FALSE
NC290	Healthy	1	0.731059	m	0.735259	2	TRUE
NC290	Healthy	-1	0.268941	z	0.885697	2	FALSE
NC290	Healthy	-0.5	0.377541	z	1.052782	2	FALSE
NC290	Healthy	-1	0.268941	z	1.036007	2	FALSE
NC290	Healthy	-0.125	0.468791	z	1.186519	2	FALSE
NC290	Healthy	0	0.5	z	1.620776	2	FALSE
NC290	Healthy	2	0.880797	m	0.768658	2	TRUE
NC290	Healthy	-0.125	0.468791	z	1.470489	2	FALSE
NC290	Healthy	-2	0.119203	z	0.685163	2	FALSE
NC290	Healthy	0.25	0.562177	z	0.96919	2	FALSE
NC290	Healthy	0.5	0.622459	m	0.869098	2	TRUE
NC290	Healthy	0	0.5	z	1.453645	2	FALSE
NC290	Healthy	0.125	0.531209	m	1.336751	2	TRUE
NC290	Healthy	-1	0.268941	z	0.735345	2	FALSE
NC290	Healthy	0.125	0.531209	z	1.37017	2	FALSE
NC290	Healthy	1	0.731059	m	0.768957	2	TRUE
NC290	Healthy	0.5	0.622459	m	0.70197	2	TRUE
NC290	Healthy	0.125	0.531209	m	0.818923	2	TRUE
NC290	Healthy	0	0.5	m	0.952513	2	TRUE
NC290	Healthy	-2	0.119203	z	0.668457	2	FALSE
NC290	Healthy	0	0.5	z	1.002551	2	FALSE
NC290	Healthy	-0.5	0.377541	z	1.036016	2	FALSE
NC290	Healthy	-2	0.119203	z	0.752115	2	FALSE
NC290	Healthy	0.5	0.622459	m	1.203143	2	TRUE
NC290	Healthy	0	0.5	m	1.219795	2	TRUE
NC290	Healthy	-0.125	0.468791	z	1.453694	2	FALSE
NC290	Healthy	0	0.5	z	1.353483	2	FALSE
NC290	Healthy	0.5	0.622459	m	1.520452	2	TRUE
NC290	Healthy	0	0.5	m	1.537203	2	TRUE
NC290	Healthy	0.5	0.622459	m	1.520589	2	TRUE
NC290	Healthy	-1	0.268941	z	1.503749	2	FALSE
NC290	Healthy	0.25	0.562177	m	1.203153	2	TRUE
NC290	Healthy	-1	0.268941	z	1.286756	2	FALSE
NC290	Healthy	0.25	0.562177	m	1.386828	2	TRUE
NC290	Healthy	0	0.5	z	1.320113	2	FALSE
NC290	Healthy	-0.25	0.437823	z	1.28666	2	FALSE
NC290	Healthy	1	0.731059	m	1.169677	2	TRUE
NC290	Healthy	1	0.731059	m	1.921555	2	TRUE
NC290	Healthy	0.125	0.531209	z	1.637478	2	FALSE
NC290	Healthy	-0.25	0.437823	m	0.835472	2	TRUE
NC290	Healthy	-0.25	0.437823	m	2.489457	2	TRUE
NC290	Healthy	-2	0.119203	z	0.81883	2	FALSE
NC290	Healthy	-1	0.268941	z	0.484697	2	FALSE
NC290	Healthy	-2	0.119203	z	0.5682	2	FALSE
NC290	Healthy	0	0.5	z	0.835588	2	FALSE
NC290	Healthy	0.5	0.622459	m	1.035982	2	TRUE
NC290	Healthy	-2	0.119203	z	0.835587	2	FALSE
NC290	Healthy	0.125	0.531209	m	0.768726	2	TRUE
NC290	Healthy	-0.25	0.437823	m	2.522831	2	TRUE
NC290	Healthy	0.25	0.562177	m	1.437049	2	TRUE
NC290	Healthy	-0.125	0.468791	z	0.969239	2	FALSE
NC290	Healthy	-0.25	0.437823	m	1.403572	2	TRUE
NC290	Healthy	-2	0.119203	z	0.601563	2	FALSE
NC290	Healthy	0	0.5	z	0.668518	2	FALSE
NC290	Healthy	-0.5	0.377541	z	1.10282	2	FALSE
NC290	Healthy	0.125	0.531209	z	1.353599	2	FALSE
NC290	Healthy	-0.5	0.377541	m	1.587503	2	TRUE
NC290	Healthy	-0.5	0.377541	z	1.08609	2	FALSE
NC290	Healthy	-0.125	0.468791	z	0.869014	2	FALSE
NC290	Healthy	0.25	0.562177	z	1.603955	2	FALSE
NC290	Healthy	-0.25	0.437823	m	1.286849	2	TRUE
NC290	Healthy	-1	0.268941	z	1.353598	2	FALSE
NC290	Healthy	2	0.880797	m	0.70196	2	TRUE
NC290	Healthy	0.125	0.531209	m	0.91908	2	TRUE
NC290	Healthy	0.25	0.562177	m	0.90234	2	TRUE
NC290	Healthy	0	0.5	m	1.0861	2	TRUE
NC290	Healthy	2	0.880797	m	0.752013	2	TRUE
NC290	Healthy	-0.25	0.437823	m	0.835505	2	TRUE
NC290	Healthy	-2	0.119203	z	0.618506	2	FALSE
NC290	Healthy	-2	0.119203	z	0.534858	2	FALSE
NC290	Healthy	0	0.5	z	0.818801	2	FALSE
NC290	Healthy	0	0.5	z	0.868883	2	FALSE
NC290	Healthy	0.5	0.622459	m	0.835535	2	TRUE
NC290	Healthy	2	0.880797	m	0.601743	2	TRUE
NC322	Healthy	-2	0.119203	z	1.587454	1	TRUE
NC322	Healthy	-2	0.119203	m	1.086402	1	FALSE
NC322	Healthy	-1	0.268941	m	1.119683	1	FALSE
NC322	Healthy	1	0.731059	z	0.702057	1	TRUE
NC322	Healthy	-2	0.119203	m	0.785568	1	FALSE
NC322	Healthy	1	0.731059	z	1.019475	1	TRUE
NC322	Healthy	2	0.880797	z	0.852451	1	TRUE
NC322	Healthy	2	0.880797	z	0.885835	1	TRUE
NC322	Healthy	2	0.880797	z	0.803246	1	TRUE
NC322	Healthy	-2	0.119203	m	0.952665	1	FALSE
NC322	Healthy	2	0.880797	z	0.71866	1	TRUE
NC322	Healthy	-0.5	0.377541	m	1.019423	1	FALSE
NC322	Healthy	-0.25	0.437823	z	1.002747	1	TRUE
NC322	Healthy	-2	0.119203	m	1.036193	1	FALSE
NC322	Healthy	0.125	0.531209	m	1.186573	1	FALSE
NC322	Healthy	1	0.731059	z	0.90252	1	TRUE
NC322	Healthy	-0.125	0.468791	m	0.95262	1	FALSE
NC322	Healthy	0	0.5	m	1.052911	1	FALSE
NC322	Healthy	-0.125	0.468791	z	0.869016	1	TRUE
NC322	Healthy	0	0.5	z	0.93601	1	TRUE
NC322	Healthy	-1	0.268941	z	1.153147	1	TRUE
NC322	Healthy	0.125	0.531209	z	0.718711	1	TRUE
NC322	Healthy	0.25	0.562177	m	1.086188	1	FALSE
NC322	Healthy	0.25	0.562177	z	1.019524	1	TRUE
NC322	Healthy	-0.25	0.437823	z	0.986043	1	TRUE
NC322	Healthy	0	0.5	z	1.11973	1	TRUE
NC322	Healthy	0.25	0.562177	z	1.03626	1	TRUE
NC322	Healthy	-0.125	0.468791	m	0.969363	1	FALSE
NC322	Healthy	-0.5	0.377541	z	0.986077	1	TRUE
NC322	Healthy	-0.25	0.437823	m	1.219988	1	FALSE
NC322	Healthy	1	0.731059	z	1.036182	1	TRUE
NC322	Healthy	0.125	0.531209	z	1.236558	1	TRUE
NC322	Healthy	-0.125	0.468791	m	1.303345	1	FALSE
NC322	Healthy	-2	0.119203	m	1.019488	1	FALSE
NC322	Healthy	0	0.5	z	1.353578	1	TRUE
NC322	Healthy	-0.5	0.377541	m	1.036206	1	FALSE
NC322	Healthy	1	0.731059	z	1.136428	1	TRUE
NC322	Healthy	-0.5	0.377541	z	1.186608	1	TRUE
NC322	Healthy	0.25	0.562177	z	1.503945	1	TRUE
NC322	Healthy	0	0.5	z	1.270204	1	TRUE
NC322	Healthy	1	0.731059	z	0.835759	1	TRUE
NC322	Healthy	1	0.731059	z	0.869146	1	TRUE
NC322	Healthy	-1	0.268941	m	0.852371	1	FALSE
NC322	Healthy	-0.125	0.468791	z	1.103103	1	TRUE
NC322	Healthy	0.5	0.622459	z	0.835631	1	TRUE
NC322	Healthy	-2	0.119203	m	1.036206	1	FALSE
NC322	Healthy	0.5	0.622459	z	0.819063	1	TRUE
NC322	Healthy	0.25	0.562177	z	0.819175	1	TRUE
NC322	Healthy	2	0.880797	z	0.735471	1	TRUE
NC322	Healthy	0.5	0.622459	z	1.38698	1	TRUE
NC322	Healthy	-1	0.268941	m	0.818882	1	FALSE
NC322	Healthy	2	0.880797	z	0.752096	1	TRUE
NC322	Healthy	1	0.731059	z	1.169792	1	TRUE
NC322	Healthy	-0.125	0.468791	m	1.019553	1	FALSE
NC322	Healthy	-2	0.119203	m	1.002641	1	FALSE
NC322	Healthy	-2	0.119203	m	1.019451	1	FALSE
NC322	Healthy	-2	0.119203	m	1.320119	1	FALSE
NC322	Healthy	-0.25	0.437823	z	0.685263	1	TRUE
NC322	Healthy	0	0.5	m	1.253296	1	FALSE
NC322	Healthy	-0.25	0.437823	z	0.818965	1	TRUE
NC322	Healthy	-2	0.119203	m	1.136467	1	FALSE
NC322	Healthy	-0.5	0.377541	z	1.169854	1	TRUE
NC322	Healthy	0	0.5	m	0.952706	1	FALSE
NC322	Healthy	-0.125	0.468791	z	0.885795	1	TRUE
NC322	Healthy	-0.5	0.377541	m	1.671154	1	FALSE
NC322	Healthy	2	0.880797	z	0.902493	1	TRUE
NC322	Healthy	0.5	0.622459	z	1.520687	1	TRUE
NC322	Healthy	-0.125	0.468791	z	1.002731	1	TRUE
NC322	Healthy	-0.125	0.468791	z	1.019432	1	TRUE
NC322	Healthy	-0.125	0.468791	z	0.668608	1	TRUE
NC322	Healthy	0	0.5	z	0.869156	1	TRUE
NC322	Healthy	2	0.880797	z	0.668581	1	TRUE
NC322	Healthy	0	0.5	z	0.685479	1	TRUE
NC322	Healthy	0.125	0.531209	z	0.785636	1	TRUE
NC322	Healthy	0	0.5	z	0.685624	1	TRUE
NC322	Healthy	0.5	0.622459	z	0.601793	1	TRUE
NC322	Healthy	0.125	0.531209	z	0.81896	1	TRUE
NC322	Healthy	-0.25	0.437823	z	0.585166	1	TRUE
NC322	Healthy	-0.5	0.377541	z	0.835675	1	TRUE
NC322	Healthy	0.25	0.562177	z	0.551728	1	TRUE
NC322	Healthy	0	0.5	m	1.136334	1	FALSE
NC322	Healthy	-1	0.268941	z	1.036152	1	TRUE
NC322	Healthy	-2	0.119203	z	0.618665	1	TRUE
NC322	Healthy	1	0.731059	z	0.818937	1	TRUE
NC322	Healthy	0.5	0.622459	z	0.685227	1	TRUE
NC322	Healthy	-1	0.268941	m	0.80221	1	FALSE
NC322	Healthy	-1	0.268941	z	1.153173	1	TRUE
NC322	Healthy	0	0.5	z	0.785597	1	TRUE
NC322	Healthy	0	0.5	z	1.002808	1	TRUE
NC322	Healthy	0.5	0.622459	z	0.518239	1	TRUE
NC322	Healthy	0.25	0.562177	z	1.119744	1	TRUE
NC322	Healthy	-0.125	0.468791	z	0.735457	1	TRUE
NC322	Healthy	-2	0.119203	m	1.403714	1	FALSE
NC322	Healthy	-2	0.119203	m	0.818934	1	FALSE
NC322	Healthy	0	0.5	z	0.95267	1	TRUE
NC322	Healthy	0.5	0.622459	z	1.06957	1	TRUE
NC322	Healthy	-2	0.119203	m	0.802326	1	FALSE
NC322	Healthy	-1	0.268941	z	1.05307	1	TRUE
NC322	Healthy	-0.5	0.377541	m	1.119863	1	FALSE
NC322	Healthy	-2	0.119203	m	0.735482	1	FALSE
NC322	Healthy	-1	0.268941	z	1.052879	1	TRUE
NC322	Healthy	2	0.880797	z	0.919235	1	TRUE
NC322	Healthy	-0.25	0.437823	m	1.119852	1	FALSE
NC322	Healthy	0.125	0.531209	z	1.119775	1	TRUE
NC322	Healthy	2	0.880797	z	0.668614	1	TRUE
NC322	Healthy	-0.5	0.377541	z	0.90251	1	TRUE
NC322	Healthy	-0.125	0.468791	z	0.735615	1	TRUE
NC322	Healthy	-0.125	0.468791	z	0.568389	1	TRUE
NC322	Healthy	0	0.5	z	0.501548	1	TRUE
NC322	Healthy	-0.5	0.377541	m	1.387073	1	FALSE
NC322	Healthy	-1	0.268941	z	0.936043	1	TRUE
NC322	Healthy	0.25	0.562177	z	0.835735	1	TRUE
NC322	Healthy	0.5	0.622459	m	1.070026	1	FALSE
NC322	Healthy	0.5	0.622459	z	1.119904	1	TRUE
NC322	Healthy	0	0.5	m	1.103156	1	FALSE
NC322	Healthy	0.125	0.531209	z	1.721154	1	TRUE
NC322	Healthy	1	0.731059	z	0.902494	1	TRUE
NC322	Healthy	0	0.5	z	1.503922	1	TRUE
NC322	Healthy	0.5	0.622459	z	0.685366	1	TRUE
NC322	Healthy	-0.5	0.377541	z	0.551718	1	TRUE
NC322	Healthy	-2	0.119203	m	0.752095	1	FALSE
NC322	Healthy	-0.5	0.377541	z	0.969312	1	TRUE
NC322	Healthy	-2	0.119203	m	1.003103	1	FALSE
NC322	Healthy	2	0.880797	z	0.902347	1	TRUE
NC322	Healthy	1	0.731059	z	0.869218	1	TRUE
NC322	Healthy	0.125	0.531209	z	0.618364	1	TRUE
NC322	Healthy	0.25	0.562177	z	1.153082	1	TRUE
NC322	Healthy	0.25	0.562177	m	0.935815	1	FALSE
NC322	Healthy	0.125	0.531209	m	1.052878	1	FALSE
NC322	Healthy	0.5	0.622459	z	1.069619	1	TRUE
NC322	Healthy	0	0.5	z	0.885835	1	TRUE
NC322	Healthy	2	0.880797	z	0.735527	1	TRUE
NC322	Healthy	-0.25	0.437823	z	1.019444	1	TRUE
NC322	Healthy	-0.5	0.377541	z	0.685269	1	TRUE
NC322	Healthy	-1	0.268941	m	0.818918	1	FALSE
NC322	Healthy	-0.125	0.468791	m	1.036089	1	FALSE
NC322	Healthy	0	0.5	m	0.869072	1	FALSE
NC322	Healthy	0	0.5	m	1.103007	1	FALSE
NC322	Healthy	1	0.731059	z	1.103049	1	TRUE
NC322	Healthy	-0.125	0.468791	z	1.353571	1	TRUE
NC322	Healthy	0	0.5	z	1.16979	1	TRUE
NC322	Healthy	-0.25	0.437823	z	0.902531	1	TRUE
NC322	Healthy	-0.5	0.377541	z	1.203154	1	TRUE
NC322	Healthy	0	0.5	m	1.53754	1	FALSE
NC322	Healthy	0	0.5	z	1.036117	1	TRUE
NC322	Healthy	-2	0.119203	m	1.804638	1	FALSE
NC322	Healthy	-1	0.268941	z	1.938283	1	TRUE
NC322	Healthy	0.5	0.622459	m	1.754391	1	FALSE
NC322	Healthy	0.25	0.562177	z	0.752188	1	TRUE
NC322	Healthy	0.5	0.622459	z	1.069469	1	TRUE
NC322	Healthy	-2	0.119203	m	1.253433	1	FALSE
NC322	Healthy	0.25	0.562177	z	1.403632	1	TRUE
NC322	Healthy	0	0.5	z	2.038595	1	TRUE
NC322	Healthy	1	0.731059	z	0.935985	1	TRUE
NC322	Healthy	0.5	0.622459	z	2.10556	1	TRUE
NC322	Healthy	0	0.5	z	2.255666	1	TRUE
NC322	Healthy	-2	0.119203	m	1.20317	1	FALSE
NC322	Healthy	2	0.880797	z	1.537361	1	TRUE
NC322	Healthy	0	0.5	z	2.456168	1	TRUE
NC322	Healthy	1	0.731059	z	1.754419	1	TRUE
NC322	Healthy	2	0.880797	z	1.219973	1	TRUE
NC322	Healthy	0	0.5	m	1.704492	1	FALSE
NC322	Healthy	-0.5	0.377541	m	2.088752	1	FALSE
NC322	Healthy	0.25	0.562177	z	2.606518	1	TRUE
NC322	Healthy	-0.125	0.468791	z	1.888151	1	TRUE
NC322	Healthy	-2	0.119203	m	1.119747	1	FALSE
NC322	Healthy	-0.25	0.437823	z	1.537318	1	TRUE
NC322	Healthy	0.5	0.622459	z	1.036212	1	TRUE
NC322	Healthy	-0.25	0.437823	m	1.286748	1	FALSE
NC322	Healthy	0.5	0.622459	z	1.420357	1	TRUE
NC322	Healthy	0	0.5	z	1.938222	1	TRUE
NC322	Healthy	-0.5	0.377541	z	2.055294	1	TRUE
NC322	Healthy	-0.25	0.437823	m	2.222392	1	FALSE
NC322	Healthy	-1	0.268941	z	1.804736	1	TRUE
NC322	Healthy	-0.5	0.377541	m	1.136449	1	FALSE
NC322	Healthy	0	0.5	m	1.554039	1	FALSE
NC322	Healthy	-0.25	0.437823	z	1.386998	1	TRUE
NC322	Healthy	-1	0.268941	m	1.219866	1	FALSE
NC322	Healthy	-2	0.119203	z	0.952577	1	TRUE
NC322	Healthy	1	0.731059	m	0.6854	1	FALSE
NC322	Healthy	1	0.731059	z	1.437042	1	TRUE
NC322	Healthy	0.5	0.622459	z	1.487176	1	TRUE
NC322	Healthy	-1	0.268941	z	1.437169	1	TRUE
NC322	Healthy	0.5	0.622459	m	1.036149	1	FALSE
NC322	Healthy	0.5	0.622459	z	1.821367	1	TRUE
NC322	Healthy	0	0.5	z	0.885793	1	TRUE
NC322	Healthy	-2	0.119203	z	0.852419	1	TRUE
NC322	Healthy	0.25	0.562177	z	0.986006	1	TRUE
NC322	Healthy	-0.125	0.468791	z	1.620911	1	TRUE
NC322	Healthy	1	0.731059	z	1.00262	1	TRUE
NC322	Healthy	0.5	0.622459	m	1.687675	1	FALSE
NC322	Healthy	-1	0.268941	z	1.337104	1	TRUE
NC322	Healthy	-0.5	0.377541	z	1.253374	1	TRUE
NC322	Healthy	2	0.880797	z	0.768834	1	TRUE
NC322	Healthy	-0.5	0.377541	m	0.785624	1	FALSE
NC322	Healthy	-0.5	0.377541	z	1.871521	1	TRUE
NC322	Healthy	0	0.5	z	1.336751	1	TRUE
NC322	Healthy	-0.25	0.437823	m	1.487318	1	FALSE
NC322	Healthy	0	0.5	z	1.119781	1	TRUE
NC322	Healthy	-0.25	0.437823	z	1.336933	1	TRUE
NC322	Healthy	0.25	0.562177	z	0.919222	1	TRUE
NC322	Healthy	0.25	0.562177	z	1.721092	1	TRUE
NC322	Healthy	-1	0.268941	m	0.9693	1	FALSE
NC322	Healthy	0	0.5	z	1.119726	1	TRUE
NC322	Healthy	2	0.880797	z	0.785665	1	TRUE
NC322	Healthy	1	0.731059	m	1.453893	1	FALSE
NC322	Healthy	0.125	0.531209	m	1.386999	1	FALSE
NC322	Healthy	-0.5	0.377541	m	1.30347	1	FALSE
NC322	Healthy	-1	0.268941	m	1.520654	1	FALSE
NC322	Healthy	1	0.731059	z	1.153206	1	TRUE
NC377	Healthy	2	0.880797	m	1.286879	2	TRUE
NC377	Healthy	2	0.880797	m	1.320262	2	TRUE
NC377	Healthy	1	0.731059	m	1.119656	2	TRUE
NC377	Healthy	2	0.880797	m	1.036081	2	TRUE
NC377	Healthy	-2	0.119203	z	1.102983	2	FALSE
NC377	Healthy	-1	0.268941	z	1.437076	2	FALSE
NC377	Healthy	2	0.880797	m	0.919256	2	TRUE
NC377	Healthy	-2	0.119203	z	0.752091	2	FALSE
NC377	Healthy	-2	0.119203	z	0.802233	2	FALSE
NC377	Healthy	2	0.880797	m	0.969314	2	TRUE
NC377	Healthy	0.125	0.531209	m	1.219905	2	TRUE
NC377	Healthy	0	0.5	z	0.885788	2	FALSE
NC377	Healthy	2	0.880797	m	0.885686	2	TRUE
NC377	Healthy	-0.5	0.377541	z	1.604158	2	FALSE
NC377	Healthy	-2	0.119203	z	0.986047	2	FALSE
NC377	Healthy	1	0.731059	m	1.236608	2	TRUE
NC377	Healthy	-2	0.119203	z	0.718748	2	FALSE
NC377	Healthy	1	0.731059	m	0.735401	2	TRUE
NC377	Healthy	-2	0.119203	z	0.8022	2	FALSE
NC377	Healthy	-1	0.268941	z	0.902402	2	FALSE
NC377	Healthy	0	0.5	z	0.986297	2	FALSE
NC377	Healthy	0.25	0.562177	z	1.203221	2	FALSE
NC377	Healthy	0.25	0.562177	m	0.653025	2	TRUE
NC377	Healthy	-0.5	0.377541	z	0.919175	2	FALSE
NC377	Healthy	0	0.5	z	1.854754	2	FALSE
NC377	Healthy	-0.5	0.377541	z	1.002831	2	FALSE
NC377	Healthy	-2	0.119203	z	0.869078	2	FALSE
NC377	Healthy	0	0.5	m	1.788068	2	TRUE
NC377	Healthy	0.25	0.562177	z	1.453847	2	FALSE
NC377	Healthy	0	0.5	z	1.136314	2	FALSE
NC377	Healthy	2	0.880797	m	1.086239	2	TRUE
NC377	Healthy	0.125	0.531209	z	0.902492	2	FALSE
NC377	Healthy	-1	0.268941	z	1.236591	2	FALSE
NC377	Healthy	-0.5	0.377541	z	0.952597	2	FALSE
NC377	Healthy	-0.5	0.377541	z	0.76868	2	FALSE
NC377	Healthy	0	0.5	z	1.520554	2	FALSE
NC377	Healthy	-0.5	0.377541	z	0.75214	2	FALSE
NC377	Healthy	0	0.5	z	1.086218	2	FALSE
NC377	Healthy	-1	0.268941	z	1.186434	2	FALSE
NC377	Healthy	2	0.880797	m	0.852315	2	TRUE
NC377	Healthy	-0.25	0.437823	z	1.203174	2	FALSE
NC377	Healthy	-2	0.119203	z	0.668514	2	FALSE
NC377	Healthy	-0.125	0.468791	m	1.052828	2	TRUE
NC377	Healthy	0.25	0.562177	m	1.236596	2	TRUE
NC377	Healthy	1	0.731059	m	0.787465	2	TRUE
NC377	Healthy	2	0.880797	m	0.718809	2	TRUE
NC377	Healthy	0.125	0.531209	z	1.587627	2	FALSE
NC377	Healthy	-0.125	0.468791	m	1.303429	2	TRUE
NC377	Healthy	2	0.880797	m	0.735345	2	TRUE
NC377	Healthy	2	0.880797	m	0.768858	2	TRUE
NC377	Healthy	-2	0.119203	z	0.969288	2	FALSE
NC377	Healthy	-1	0.268941	z	0.88739	2	FALSE
NC377	Healthy	0	0.5	z	1.120482	2	FALSE
NC377	Healthy	0	0.5	z	0.919203	2	FALSE
NC377	Healthy	0	0.5	z	1.721109	2	FALSE
NC377	Healthy	0.125	0.531209	z	1.03626	2	FALSE
NC377	Healthy	0	0.5	m	1.503964	2	TRUE
NC377	Healthy	-0.5	0.377541	z	1.069606	2	FALSE
NC377	Healthy	1	0.731059	m	0.885704	2	TRUE
NC377	Healthy	0	0.5	m	1.253303	2	TRUE
NC377	Healthy	2	0.880797	m	0.985907	2	TRUE
NC377	Healthy	-0.25	0.437823	z	1.437096	2	FALSE
NC377	Healthy	-2	0.119203	z	0.702004	2	FALSE
NC377	Healthy	-1	0.268941	z	0.852459	2	FALSE
NC377	Healthy	0.25	0.562177	z	1.169729	2	FALSE
NC377	Healthy	2	0.880797	m	0.651901	2	TRUE
NC377	Healthy	-0.25	0.437823	z	0.685266	2	FALSE
NC377	Healthy	1	0.731059	z	0.969372	2	FALSE
NC377	Healthy	-0.5	0.377541	z	1.002704	2	FALSE
NC377	Healthy	-1	0.268941	z	0.802418	2	FALSE
NC377	Healthy	1	0.731059	m	1.019403	2	TRUE
NC377	Healthy	-2	0.119203	z	0.685259	2	FALSE
NC377	Healthy	1	0.731059	m	1.169748	2	TRUE
NC377	Healthy	-0.5	0.377541	z	0.98603	2	FALSE
NC377	Healthy	-2	0.119203	z	0.935815	2	FALSE
NC377	Healthy	1	0.731059	m	0.88575	2	TRUE
NC377	Healthy	-0.25	0.437823	z	0.819088	2	FALSE
NC377	Healthy	0.25	0.562177	m	1.069707	2	TRUE
NC377	Healthy	0.25	0.562177	z	1.186423	2	FALSE
NC377	Healthy	2	0.880797	m	0.80235	2	TRUE
NC377	Healthy	0	0.5	m	1.203243	2	TRUE
NC377	Healthy	-0.25	0.437823	z	0.885754	2	FALSE
NC377	Healthy	-0.25	0.437823	z	1.370401	2	FALSE
NC377	Healthy	-0.25	0.437823	z	1.32009	2	FALSE
NC377	Healthy	0	0.5	z	1.186486	2	FALSE
NC377	Healthy	0.5	0.622459	m	0.885941	2	TRUE
NC377	Healthy	-0.25	0.437823	z	1.052812	2	FALSE
NC377	Healthy	1	0.731059	m	1.069546	2	TRUE
NC377	Healthy	2	0.880797	m	0.685292	2	TRUE
NC377	Healthy	-0.5	0.377541	z	0.802466	2	FALSE
NC377	Healthy	0	0.5	z	1.019709	2	FALSE
NC377	Healthy	0.125	0.531209	m	0.885717	2	TRUE
NC377	Healthy	-0.125	0.468791	z	1.18664	2	FALSE
NC377	Healthy	-0.5	0.377541	z	0.852365	2	FALSE
NC377	Healthy	-0.125	0.468791	z	1.203214	2	FALSE
NC377	Healthy	0	0.5	z	0.81895	2	FALSE
NC377	Healthy	0.125	0.531209	m	0.972224	2	TRUE
NC377	Healthy	-1	0.268941	z	0.869059	2	FALSE
NC377	Healthy	0	0.5	m	1.604338	2	TRUE
NC377	Healthy	-2	0.119203	z	0.818944	2	FALSE
NC377	Healthy	-0.5	0.377541	z	1.503997	2	FALSE
NC377	Healthy	2	0.880797	m	0.752087	2	TRUE
NC377	Healthy	1	0.731059	m	1.086111	2	TRUE
NC377	Healthy	0	0.5	m	1.437165	2	TRUE
NC377	Healthy	0	0.5	z	1.236601	2	FALSE
NC377	Healthy	-0.125	0.468791	m	1.386938	2	TRUE
NC377	Healthy	0	0.5	z	1.069617	2	FALSE
NC377	Healthy	-1	0.268941	z	0.902631	2	FALSE
NC377	Healthy	-0.125	0.468791	z	1.069522	2	FALSE
NC377	Healthy	-0.125	0.468791	z	1.370224	2	FALSE
NC377	Healthy	2	0.880797	m	0.752061	2	TRUE
NC377	Healthy	0	0.5	m	1.504078	2	TRUE
NC377	Healthy	1	0.731059	m	1.253287	2	TRUE
NC377	Healthy	0.25	0.562177	m	1.403554	2	TRUE
NC377	Healthy	-1	0.268941	z	0.98599	2	FALSE
NC377	Healthy	0	0.5	z	1.386962	2	FALSE
NC377	Healthy	0	0.5	m	1.336985	2	TRUE
NC377	Healthy	0.25	0.562177	m	1.186464	2	TRUE
NC377	Healthy	2	0.880797	m	0.869127	2	TRUE
NC377	Healthy	-2	0.119203	z	0.802203	2	FALSE
NC377	Healthy	-2	0.119203	z	0.768846	2	FALSE
NC377	Healthy	1	0.731059	m	1.036151	2	TRUE
NC377	Healthy	-1	0.268941	z	0.869051	2	FALSE
NC377	Healthy	0.125	0.531209	m	1.253284	2	TRUE
NC377	Healthy	2	0.880797	m	0.818941	2	TRUE
NC377	Healthy	-0.125	0.468791	z	1.186468	2	FALSE
NC377	Healthy	-0.5	0.377541	z	0.752189	2	FALSE
NC377	Healthy	0.5	0.622459	m	1.119707	2	TRUE
NC377	Healthy	1	0.731059	m	0.685502	2	TRUE
NC377	Healthy	0.125	0.531209	z	1.386807	2	FALSE
NC377	Healthy	-2	0.119203	z	0.75202	2	FALSE
NC377	Healthy	0.5	0.622459	z	1.203093	2	FALSE
NC377	Healthy	0.125	0.531209	m	1.236608	2	TRUE
NC377	Healthy	1	0.731059	m	0.96929	2	TRUE
NC377	Healthy	0	0.5	z	0.752167	2	FALSE
NC377	Healthy	0	0.5	z	1.002844	2	FALSE
NC377	Healthy	0	0.5	z	1.370448	2	FALSE
NC377	Healthy	0.125	0.531209	m	1.253292	2	TRUE
NC377	Healthy	0.125	0.531209	z	1.086113	2	FALSE
NC377	Healthy	1	0.731059	m	0.936008	2	TRUE
NC377	Healthy	1	0.731059	m	0.818908	2	TRUE
NC377	Healthy	0	0.5	m	1.21993	2	TRUE
NC377	Healthy	0.125	0.531209	m	1.102947	2	TRUE
NC377	Healthy	1	0.731059	m	0.902436	2	TRUE
NC377	Healthy	0.5	0.622459	m	1.019528	2	TRUE
NC377	Healthy	0.5	0.622459	m	0.902533	2	TRUE
NC377	Healthy	-0.5	0.377541	z	0.985983	2	FALSE
NC377	Healthy	2	0.880797	m	0.919161	2	TRUE
NC377	Healthy	-1	0.268941	z	0.936146	2	FALSE
NC377	Healthy	0.125	0.531209	z	1.104353	2	FALSE
NC377	Healthy	0	0.5	m	1.219857	2	TRUE
NC377	Healthy	-0.25	0.437823	z	1.002802	2	FALSE
NC377	Healthy	-0.5	0.377541	z	0.852334	2	FALSE
NC377	Healthy	-1	0.268941	z	0.93586	2	FALSE
NC377	Healthy	-0.25	0.437823	z	0.852332	2	FALSE
NC377	Healthy	0	0.5	m	1.637558	2	TRUE
NC377	Healthy	-0.125	0.468791	z	1.437001	2	FALSE
NC377	Healthy	-0.5	0.377541	z	1.15307	2	FALSE
NC377	Healthy	0	0.5	z	1.136342	2	FALSE
NC377	Healthy	0.125	0.531209	m	1.236642	2	TRUE
NC377	Healthy	-1	0.268941	z	1.102978	2	FALSE
NC377	Healthy	-1	0.268941	z	0.852472	2	FALSE
NC377	Healthy	2	0.880797	m	1.020012	2	TRUE
NC377	Healthy	0.25	0.562177	m	1.102986	2	TRUE
NC377	Healthy	0.125	0.531209	m	1.119658	2	TRUE
NC377	Healthy	-0.25	0.437823	z	1.370271	2	FALSE
NC377	Healthy	0.25	0.562177	m	1.286646	2	TRUE
NC377	Healthy	2	0.880797	m	1.303424	2	TRUE
NC377	Healthy	-0.125	0.468791	z	0.969346	2	FALSE
NC377	Healthy	0	0.5	z	1.236619	2	FALSE
NC377	Healthy	2	0.880797	m	0.852528	2	TRUE
NC377	Healthy	-1	0.268941	z	0.952612	2	FALSE
NC377	Healthy	0	0.5	m	1.219898	2	TRUE
NC377	Healthy	0.25	0.562177	z	1.503872	2	FALSE
NC377	Healthy	-2	0.119203	z	0.869216	2	FALSE
NC377	Healthy	-1	0.268941	z	0.919151	2	FALSE
NC377	Healthy	1	0.731059	m	0.93597	2	TRUE
NC377	Healthy	0.125	0.531209	m	1.336836	2	TRUE
NC377	Healthy	-0.5	0.377541	z	1.320151	2	FALSE
NC377	Healthy	0	0.5	m	1.303623	2	TRUE
NC377	Healthy	0	0.5	m	1.153009	2	TRUE
NC377	Healthy	2	0.880797	m	0.869099	2	TRUE
NC377	Healthy	-0.25	0.437823	z	1.40374	2	FALSE
NC377	Healthy	-2	0.119203	z	0.635159	2	FALSE
NC377	Healthy	1	0.731059	m	1.136351	2	TRUE
NC377	Healthy	1	0.731059	m	0.835665	2	TRUE
NC377	Healthy	0.125	0.531209	z	1.270218	2	FALSE
NC377	Healthy	0.125	0.531209	m	1.102915	2	TRUE
NC377	Healthy	1	0.731059	m	0.802135	2	TRUE
NC377	Healthy	-2	0.119203	z	0.785643	2	FALSE
NC377	Healthy	0.5	0.622459	m	1.620904	2	TRUE
NC377	Healthy	-0.125	0.468791	m	1.253372	2	TRUE
NC377	Healthy	-0.125	0.468791	z	1.637454	2	FALSE
NC377	Healthy	1	0.731059	m	1.353652	2	TRUE
NC377	Healthy	0.25	0.562177	m	1.77122	2	TRUE
NC377	Healthy	1	0.731059	m	0.752118	2	TRUE
NC377	Healthy	-0.25	0.437823	z	0.919201	2	FALSE
NC377	Healthy	2	0.880797	m	0.819129	2	TRUE
NC377	Healthy	0	0.5	m	1.052888	2	TRUE
NC377	Healthy	0	0.5	m	1.186458	2	TRUE
NC377	Healthy	0	0.5	m	1.019309	2	TRUE
NC377	Healthy	0.125	0.531209	z	1.286727	2	FALSE
NC377	Healthy	0.5	0.622459	m	0.919175	2	TRUE
NC377	Healthy	-1	0.268941	z	0.835911	2	FALSE
NC377	Healthy	-0.25	0.437823	m	1.938317	2	TRUE
NC377	Healthy	0	0.5	z	1.587436	2	FALSE
NC377	Healthy	0	0.5	m	1.25325	2	TRUE
NC377	Healthy	0.5	0.622459	m	1.16989	2	TRUE
NC377	Healthy	-2	0.119203	z	0.785568	2	FALSE
NC377	Healthy	-1	0.268941	z	0.768861	2	FALSE
NC409	Healthy	1	0.731059	m	1.153045	2	TRUE
NC409	Healthy	1	0.731059	m	0.835794	2	TRUE
NC409	Healthy	1	0.731059	m	0.718824	2	TRUE
NC409	Healthy	-2	0.119203	z	1.036109	2	FALSE
NC409	Healthy	1	0.731059	m	0.919195	2	TRUE
NC409	Healthy	-2	0.119203	z	0.919164	2	FALSE
NC409	Healthy	2	0.880797	m	0.885617	2	TRUE
NC409	Healthy	1	0.731059	m	1.203125	2	TRUE
NC409	Healthy	-1	0.268941	z	1.086225	2	FALSE
NC409	Healthy	-1	0.268941	z	1.136322	2	FALSE
NC409	Healthy	-0.5	0.377541	z	1.320338	2	FALSE
NC409	Healthy	0	0.5	z	1.253204	2	FALSE
NC409	Healthy	2	0.880797	m	1.186457	2	TRUE
NC409	Healthy	1	0.731059	m	0.885766	2	TRUE
NC409	Healthy	-2	0.119203	z	1.153078	2	FALSE
NC409	Healthy	-0.125	0.468791	z	1.219882	2	FALSE
NC409	Healthy	0.5	0.622459	z	2.138901	2	FALSE
NC409	Healthy	0.5	0.622459	m	1.754455	2	TRUE
NC409	Healthy	-1	0.268941	z	2.723468	2	FALSE
NC409	Healthy	0.25	0.562177	z	0.969253	2	FALSE
NC409	Healthy	0.5	0.622459	m	1.871452	2	TRUE
NC409	Healthy	1	0.731059	m	1.153087	2	TRUE
NC409	Healthy	-0.5	0.377541	z	3.157839	2	FALSE
NC409	Healthy	0.25	0.562177	z	1.253308	2	FALSE
NC409	Healthy	0.5	0.622459	m	1.370424	2	TRUE
NC409	Healthy	0	0.5	m	1.503929	2	TRUE
NC409	Healthy	0	0.5	z	2.706721	2	FALSE
NC409	Healthy	-0.125	0.468791	m	2.99081	2	TRUE
NC409	Healthy	2	0.880797	z	1.069559	2	FALSE
NC409	Healthy	0.25	0.562177	m	2.422752	2	TRUE
NC409	Healthy	2	0.880797	m	1.153095	2	TRUE
NC409	Healthy	0	0.5	m	1.604147	2	TRUE
NC409	Healthy	-0.5	0.377541	z	3.341683	2	FALSE
NC409	Healthy	0	0.5	z	2.857115	2	FALSE
NC409	Healthy	-2	0.119203	z	3.458552	2	FALSE
NC409	Healthy	-1	0.268941	z	2.439456	2	FALSE
NC409	Healthy	2	0.880797	m	1.303469	2	TRUE
NC409	Healthy	-1	0.268941	z	2.08863	2	FALSE
NC409	Healthy	-0.125	0.468791	z	1.671172	2	FALSE
NC409	Healthy	2	0.880797	m	1.186411	2	TRUE
NC409	Healthy	0	0.5	m	1.236561	2	TRUE
NC409	Healthy	-2	0.119203	z	1.78793	2	FALSE
NC409	Healthy	2	0.880797	m	1.186596	2	TRUE
NC409	Healthy	0.125	0.531209	z	3.274778	2	FALSE
NC409	Healthy	-1	0.268941	z	2.055164	2	FALSE
NC409	Healthy	2	0.880797	m	0.986015	2	TRUE
NC409	Healthy	1	0.731059	m	1.086204	2	TRUE
NC409	Healthy	0.5	0.622459	m	1.052733	2	TRUE
NC409	Healthy	-2	0.119203	z	1.503849	2	FALSE
NC409	Healthy	-1	0.268941	z	1.737851	2	FALSE
NC409	Healthy	-0.125	0.468791	z	1.052828	2	FALSE
NC409	Healthy	-0.25	0.437823	z	1.353523	2	FALSE
NC409	Healthy	0.25	0.562177	z	3.241401	2	FALSE
NC409	Healthy	-2	0.119203	m	3.274882	2	TRUE
NC409	Healthy	0.125	0.531209	m	1.938216	2	TRUE
NC409	Healthy	-0.5	0.377541	z	2.756943	2	FALSE
NC409	Healthy	0	0.5	z	3.39183	2	FALSE
NC409	Healthy	0	0.5	m	2.790172	2	TRUE
NC409	Healthy	-2	0.119203	z	1.737907	2	FALSE
NC409	Healthy	0	0.5	m	1.253391	2	TRUE
NC409	Healthy	0.25	0.562177	z	1.78791	2	FALSE
NC409	Healthy	0.25	0.562177	m	1.78794	2	TRUE
NC409	Healthy	-2	0.119203	z	1.687806	2	FALSE
NC409	Healthy	-1	0.268941	z	1.403883	2	FALSE
NC409	Healthy	0	0.5	z	1.487223	2	FALSE
NC409	Healthy	0.125	0.531209	m	1.687658	2	TRUE
NC409	Healthy	0.125	0.531209	m	1.370357	2	TRUE
NC409	Healthy	2	0.880797	m	1.637569	2	TRUE
NC409	Healthy	-0.5	0.377541	m	1.1197	2	TRUE
NC409	Healthy	-0.5	0.377541	z	3.14149	2	FALSE
NC409	Healthy	0.125	0.531209	m	2.957533	2	TRUE
NC409	Healthy	-1	0.268941	m	1.470696	2	TRUE
NC409	Healthy	-1	0.268941	m	1.954879	2	TRUE
NC409	Healthy	-0.125	0.468791	z	2.322482	2	FALSE
NC409	Healthy	2	0.880797	m	1.286747	2	TRUE
NC409	Healthy	0	0.5	m	1.520649	2	TRUE
NC409	Healthy	0.25	0.562177	m	1.336762	2	TRUE
NC409	Healthy	-1	0.268941	z	2.790497	2	FALSE
NC409	Healthy	-2	0.119203	z	1.620738	2	FALSE
NC409	Healthy	-2	0.119203	z	1.470483	2	FALSE
NC409	Healthy	-2	0.119203	z	2.005208	2	FALSE
NC409	Healthy	0	0.5	m	1.052828	2	TRUE
NC409	Healthy	-0.5	0.377541	z	2.890586	2	FALSE
NC409	Healthy	-2	0.119203	z	1.219902	2	FALSE
NC409	Healthy	-2	0.119203	z	1.002692	2	FALSE
NC409	Healthy	-0.5	0.377541	z	1.487177	2	FALSE
NC409	Healthy	0.25	0.562177	m	2.556379	2	TRUE
NC409	Healthy	1	0.731059	m	1.303615	2	TRUE
NC409	Healthy	1	0.731059	m	0.986135	2	TRUE
NC409	Healthy	0	0.5	m	1.002692	2	TRUE
NC409	Healthy	2	0.880797	m	1.136334	2	TRUE
NC409	Healthy	0.5	0.622459	m	1.570683	2	TRUE
NC409	Healthy	0	0.5	m	1.737779	2	TRUE
NC409	Healthy	-0.25	0.437823	z	1.353529	2	FALSE
NC409	Healthy	0.5	0.622459	z	1.019407	2	FALSE
NC409	Healthy	-1	0.268941	z	2.890596	2	FALSE
NC409	Healthy	0	0.5	z	1.871289	2	FALSE
NC409	Healthy	0.25	0.562177	m	1.203364	2	TRUE
NC409	Healthy	-2	0.119203	z	1.737849	2	FALSE
NC409	Healthy	0.25	0.562177	z	3.157788	2	FALSE
NC409	Healthy	0	0.5	m	2.055193	2	TRUE
NC409	Healthy	0.25	0.562177	m	2.656625	2	TRUE
NC409	Healthy	0.25	0.562177	m	1.403641	2	TRUE
NC409	Healthy	-0.25	0.437823	m	1.336788	2	TRUE
NC409	Healthy	0.25	0.562177	z	2.589704	2	FALSE
NC409	Healthy	0	0.5	m	2.105325	2	TRUE
NC409	Healthy	2	0.880797	m	1.136352	2	TRUE
NC409	Healthy	0	0.5	m	1.203116	2	TRUE
NC409	Healthy	1	0.731059	m	0.885763	2	TRUE
NC409	Healthy	2	0.880797	m	0.919139	2	TRUE
NC409	Healthy	2	0.880797	m	0.885848	2	TRUE
NC409	Healthy	0.5	0.622459	m	0.902447	2	TRUE
NC409	Healthy	-0.25	0.437823	m	1.069537	2	TRUE
NC409	Healthy	1	0.731059	m	2.723373	2	TRUE
NC409	Healthy	0.25	0.562177	z	2.406155	2	FALSE
NC409	Healthy	0	0.5	m	1.938206	2	TRUE
NC409	Healthy	0.125	0.531209	m	0.802262	2	TRUE
NC409	Healthy	-0.125	0.468791	m	0.952728	2	TRUE
NC409	Healthy	-2	0.119203	z	2.372685	2	FALSE
NC409	Healthy	-0.125	0.468791	z	2.823701	2	FALSE
NC409	Healthy	0	0.5	z	1.420337	2	FALSE
NC409	Healthy	-0.125	0.468791	m	2.923902	2	TRUE
NC409	Healthy	-0.125	0.468791	m	1.403731	2	TRUE
NC409	Healthy	0	0.5	m	1.988366	2	TRUE
NC409	Healthy	0.125	0.531209	z	2.339389	2	FALSE
NC409	Healthy	-0.25	0.437823	m	0.902575	2	TRUE
NC409	Healthy	0.5	0.622459	m	1.637515	2	TRUE
NC409	Healthy	0.25	0.562177	m	0.985961	2	TRUE
NC409	Healthy	-0.125	0.468791	m	0.919182	2	TRUE
NC409	Healthy	0.125	0.531209	z	1.05287	2	FALSE
NC409	Healthy	2	0.880797	m	1.336714	2	TRUE
NC409	Healthy	0.5	0.622459	m	0.802184	2	TRUE
NC409	Healthy	-1	0.268941	m	0.935834	2	TRUE
NC409	Healthy	0.25	0.562177	m	2.005044	2	TRUE
NC409	Healthy	-0.5	0.377541	m	0.835548	2	TRUE
NC409	Healthy	1	0.731059	m	1.002642	2	TRUE
NC409	Healthy	0	0.5	m	1.069527	2	TRUE
NC409	Healthy	1	0.731059	m	1.069398	2	TRUE
NC409	Healthy	2	0.880797	m	0.985876	2	TRUE
NC409	Healthy	-1	0.268941	z	1.303361	2	FALSE
NC409	Healthy	-0.25	0.437823	z	1.453782	2	FALSE
NC409	Healthy	-1	0.268941	z	1.40369	2	FALSE
NC409	Healthy	2	0.880797	m	1.11955	2	TRUE
NC409	Healthy	1	0.731059	m	1.236557	2	TRUE
NC409	Healthy	0	0.5	m	1.85482	2	TRUE
NC409	Healthy	0	0.5	m	1.838215	2	TRUE
NC409	Healthy	1	0.731059	m	2.322586	2	TRUE
NC409	Healthy	-0.125	0.468791	m	2.472838	2	TRUE
NC409	Healthy	0	0.5	z	1.620891	2	FALSE
NC409	Healthy	-1	0.268941	m	2.690194	2	TRUE
NC409	Healthy	-1	0.268941	z	1.052848	2	FALSE
NC409	Healthy	0	0.5	z	0.818996	2	FALSE
NC409	Healthy	0	0.5	z	1.169714	2	FALSE
NC409	Healthy	-2	0.119203	z	1.320059	2	FALSE
NC409	Healthy	1	0.731059	m	2.155517	2	TRUE
NC409	Healthy	-2	0.119203	z	1.370234	2	FALSE
NC409	Healthy	0	0.5	m	1.437081	2	TRUE
NC409	Healthy	-0.25	0.437823	m	2.02178	2	TRUE
NC409	Healthy	0	0.5	z	3.040836	2	FALSE
NC409	Healthy	-0.125	0.468791	m	2.923959	2	TRUE
NC409	Healthy	2	0.880797	m	1.73785	2	TRUE
NC409	Healthy	0.5	0.622459	m	0.852369	2	TRUE
NC409	Healthy	0.5	0.622459	m	1.637461	2	TRUE
NC409	Healthy	-0.125	0.468791	m	1.203367	2	TRUE
NC409	Healthy	-1	0.268941	z	1.671056	2	FALSE
NC409	Healthy	0.5	0.622459	m	2.055122	2	TRUE
NC409	Healthy	-0.25	0.437823	z	1.704415	2	FALSE
NC409	Healthy	0.5	0.622459	m	1.954886	2	TRUE
NC409	Healthy	-0.125	0.468791	m	1.888053	2	TRUE
NC409	Healthy	-0.5	0.377541	z	2.255657	2	FALSE
NC409	Healthy	-2	0.119203	z	1.470518	2	FALSE
NC409	Healthy	-0.25	0.437823	z	2.673383	2	FALSE
NC409	Healthy	-0.5	0.377541	z	1.269907	2	FALSE
NC409	Healthy	0	0.5	z	3.007479	2	FALSE
NC409	Healthy	-0.125	0.468791	z	1.654278	2	FALSE
NC409	Healthy	-0.25	0.437823	z	1.704322	2	FALSE
NC409	Healthy	-0.125	0.468791	z	1.336929	2	FALSE
NC409	Healthy	-1	0.268941	z	1.136403	2	FALSE
NC409	Healthy	-0.125	0.468791	z	1.219816	2	FALSE
NC409	Healthy	0.5	0.622459	z	1.219869	2	FALSE
NC409	Healthy	-1	0.268941	z	2.155478	2	FALSE
NC409	Healthy	0	0.5	z	1.871468	2	FALSE
NC409	Healthy	0.125	0.531209	m	1.386883	2	TRUE
NC409	Healthy	0.125	0.531209	m	1.036065	2	TRUE
NC409	Healthy	2	0.880797	m	1.102998	2	TRUE
NC409	Healthy	1	0.731059	m	0.919252	2	TRUE
NC409	Healthy	-0.125	0.468791	m	0.819122	2	TRUE
NC409	Healthy	0.125	0.531209	m	1.303415	2	TRUE
NC409	Healthy	2	0.880797	m	1.002713	2	TRUE
NC409	Healthy	1	0.731059	m	0.952575	2	TRUE
NC409	Healthy	0	0.5	m	0.852349	2	TRUE
NC409	Healthy	0	0.5	m	1.169727	2	TRUE
NC409	Healthy	0.5	0.622459	m	3.074382	2	TRUE
NC409	Healthy	-0.125	0.468791	m	1.570606	2	TRUE
NC409	Healthy	-0.125	0.468791	z	2.055508	2	FALSE
NC409	Healthy	0.125	0.531209	z	1.637541	2	FALSE
NC409	Healthy	0.5	0.622459	m	1.737658	2	TRUE
NC409	Healthy	-0.125	0.468791	m	1.420262	2	TRUE
NC409	Healthy	0.5	0.622459	m	1.921782	2	TRUE
NC444	Healthy	-1	0.268941	z	2.706695	1	TRUE
NC444	Healthy	2	0.880797	z	1.821249	1	TRUE
NC444	Healthy	2	0.880797	z	1.670822	1	TRUE
NC444	Healthy	2	0.880797	z	1.871263	1	TRUE
NC444	Healthy	-1	0.268941	z	1.871271	1	TRUE
NC444	Healthy	1	0.731059	z	1.587413	1	TRUE
NC444	Healthy	2	0.880797	z	1.520418	1	TRUE
NC444	Healthy	-2	0.119203	m	1.102836	1	FALSE
NC444	Healthy	1	0.731059	z	1.77133	1	TRUE
NC444	Healthy	-1	0.268941	m	2.021603	1	FALSE
NC444	Healthy	-2	0.119203	m	1.787811	1	FALSE
NC444	Healthy	1	0.731059	z	1.503791	1	TRUE
NC444	Healthy	-0.5	0.377541	z	2.439311	1	TRUE
NC444	Healthy	0.125	0.531209	z	1.921499	1	TRUE
NC444	Healthy	-0.125	0.468791	m	2.305767	1	FALSE
NC444	Healthy	-0.5	0.377541	z	2.522876	1	TRUE
NC444	Healthy	0.5	0.622459	z	2.706683	1	TRUE
NC444	Healthy	2	0.880797	z	2.222107	1	TRUE
NC444	Healthy	-2	0.119203	m	1.837874	1	FALSE
NC444	Healthy	0	0.5	z	2.255696	1	TRUE
NC444	Healthy	2	0.880797	z	1.687594	1	TRUE
NC444	Healthy	0.25	0.562177	z	2.589739	1	TRUE
NC444	Healthy	-2	0.119203	m	1.603953	1	FALSE
NC444	Healthy	0.25	0.562177	z	2.48956	1	TRUE
NC444	Healthy	-0.5	0.377541	m	2.539595	1	FALSE
NC444	Healthy	-2	0.119203	m	2.021592	1	FALSE
NC444	Healthy	0.5	0.622459	z	1.654208	1	TRUE
NC444	Healthy	-0.25	0.437823	m	2.422637	1	FALSE
NC444	Healthy	-0.25	0.437823	m	2.188852	1	FALSE
NC444	Healthy	-0.25	0.437823	z	1.971623	1	TRUE
NC444	Healthy	0	0.5	m	2.689912	1	FALSE
NC444	Healthy	0.25	0.562177	m	2.690058	1	FALSE
NC444	Healthy	1	0.731059	m	2.3391	1	FALSE
NC444	Healthy	-1	0.268941	z	2.038528	1	TRUE
NC444	Healthy	-1	0.268941	m	1.787895	1	FALSE
NC444	Healthy	-2	0.119203	m	1.019298	1	FALSE
NC444	Healthy	0	0.5	z	1.386781	1	TRUE
NC444	Healthy	-0.5	0.377541	m	2.656571	1	FALSE
NC444	Healthy	-0.25	0.437823	z	1.85474	1	TRUE
NC444	Healthy	0.25	0.562177	z	2.07202	1	TRUE
NC444	Healthy	-0.25	0.437823	z	1.85462	1	TRUE
NC444	Healthy	0.125	0.531209	z	1.737706	1	TRUE
NC444	Healthy	0.5	0.622459	z	1.871418	1	TRUE
NC444	Healthy	0.125	0.531209	z	1.838078	1	TRUE
NC444	Healthy	2	0.880797	z	1.754286	1	TRUE
NC444	Healthy	1	0.731059	z	1.488089	1	TRUE
NC444	Healthy	-0.25	0.437823	m	2.088542	1	FALSE
NC444	Healthy	0.25	0.562177	z	1.854555	1	TRUE
NC444	Healthy	0	0.5	z	2.071823	1	TRUE
NC444	Healthy	0	0.5	z	1.670793	1	TRUE
NC444	Healthy	0.5	0.622459	z	1.737604	1	TRUE
NC444	Healthy	0.125	0.531209	z	2.138616	1	TRUE
NC444	Healthy	-2	0.119203	m	1.988351	1	FALSE
NC444	Healthy	-2	0.119203	m	1.771194	1	FALSE
NC444	Healthy	1	0.731059	z	2.355736	1	TRUE
NC444	Healthy	1	0.731059	z	2.439341	1	TRUE
NC444	Healthy	0.125	0.531209	z	2.489512	1	TRUE
NC444	Healthy	0	0.5	m	2.272297	1	FALSE
NC444	Healthy	-1	0.268941	m	1.854614	1	FALSE
NC444	Healthy	0.125	0.531209	z	2.322491	1	TRUE
NC444	Healthy	-0.25	0.437823	z	1.971563	1	TRUE
NC444	Healthy	-0.5	0.377541	m	2.556298	1	FALSE
NC444	Healthy	0.125	0.531209	z	2.32235	1	TRUE
NC444	Healthy	-0.5	0.377541	m	2.85708	1	FALSE
NC444	Healthy	0	0.5	z	2.188722	1	TRUE
NC444	Healthy	0	0.5	m	1.670912	1	FALSE
NC444	Healthy	0	0.5	z	1.854712	1	TRUE
NC444	Healthy	-0.25	0.437823	z	2.806969	1	TRUE
NC444	Healthy	-0.25	0.437823	m	2.489579	1	FALSE
NC444	Healthy	-0.25	0.437823	m	2.155273	1	FALSE
NC444	Healthy	0.25	0.562177	z	1.787829	1	TRUE
NC444	Healthy	-1	0.268941	m	1.921569	1	FALSE
NC444	Healthy	0	0.5	z	2.105193	1	TRUE
NC444	Healthy	0.125	0.531209	z	1.754578	1	TRUE
NC444	Healthy	2	0.880797	z	1.219829	1	TRUE
NC444	Healthy	-0.25	0.437823	z	1.954819	1	TRUE
NC444	Healthy	0	0.5	z	2.005973	1	TRUE
NC444	Healthy	0	0.5	z	1.871413	1	TRUE
NC444	Healthy	2	0.880797	z	1.737605	1	TRUE
NC444	Healthy	-1	0.268941	m	1.93808	1	FALSE
NC444	Healthy	0.125	0.531209	m	2.506288	1	FALSE
NC444	Healthy	0	0.5	z	2.238873	1	TRUE
NC444	Healthy	1	0.731059	m	1.921386	1	FALSE
NC444	Healthy	0.5	0.622459	m	2.205538	1	FALSE
NC444	Healthy	-0.5	0.377541	z	2.138864	1	TRUE
NC444	Healthy	0	0.5	z	2.990566	1	TRUE
NC444	Healthy	2	0.880797	z	1.65417	1	TRUE
NC444	Healthy	2	0.880797	z	1.854646	1	TRUE
NC444	Healthy	-1	0.268941	m	1.93812	1	FALSE
NC444	Healthy	-0.125	0.468791	z	2.272414	1	TRUE
NC444	Healthy	2	0.880797	z	1.971563	1	TRUE
NC444	Healthy	0.5	0.622459	z	2.873793	1	TRUE
NC444	Healthy	0.125	0.531209	z	2.790195	1	TRUE
NC444	Healthy	0.5	0.622459	z	2.355786	1	TRUE
NC444	Healthy	-1	0.268941	m	1.938219	1	FALSE
NC444	Healthy	0.25	0.562177	z	2.305733	1	TRUE
NC444	Healthy	-2	0.119203	m	2.288936	1	FALSE
NC444	Healthy	-0.5	0.377541	m	3.341474	1	FALSE
NC444	Healthy	-0.25	0.437823	z	2.973962	1	TRUE
NC444	Healthy	0.5	0.622459	m	1.587414	1	FALSE
NC444	Healthy	1	0.731059	m	1.904679	1	FALSE
NC444	Healthy	-0.5	0.377541	m	2.823602	1	FALSE
NC444	Healthy	0.25	0.562177	z	2.222185	1	TRUE
NC444	Healthy	-2	0.119203	m	1.804486	1	FALSE
NC444	Healthy	-2	0.119203	m	2.004957	1	FALSE
NC444	Healthy	-0.125	0.468791	z	2.005213	1	TRUE
NC444	Healthy	0.25	0.562177	z	2.63975	1	TRUE
NC444	Healthy	0	0.5	z	2.389322	1	TRUE
NC444	Healthy	0	0.5	z	2.071815	1	TRUE
NC444	Healthy	-0.25	0.437823	z	2.389234	1	TRUE
NC444	Healthy	-0.5	0.377541	m	2.072016	1	FALSE
NC444	Healthy	0	0.5	z	2.389213	1	TRUE
NC444	Healthy	0	0.5	z	2.389307	1	TRUE
NC444	Healthy	1	0.731059	z	1.904684	1	TRUE
NC444	Healthy	1	0.731059	z	2.23889	1	TRUE
NC444	Healthy	0	0.5	z	2.990706	1	TRUE
NC444	Healthy	0	0.5	z	2.974012	1	TRUE
NC444	Healthy	-2	0.119203	m	1.236505	1	FALSE
NC444	Healthy	-1	0.268941	m	2.405961	1	FALSE
NC444	Healthy	0	0.5	m	2.990672	1	FALSE
NC444	Healthy	1	0.731059	z	1.955099	1	TRUE
NC444	Healthy	1	0.731059	z	1.386885	1	TRUE
NC444	Healthy	0.125	0.531209	z	1.955032	1	TRUE
NC444	Healthy	0	0.5	z	1.88813	1	TRUE
NC444	Healthy	-0.125	0.468791	m	1.837987	1	FALSE
NC444	Healthy	0.25	0.562177	m	1.787839	1	FALSE
NC444	Healthy	-1	0.268941	m	1.721003	1	FALSE
NC444	Healthy	0.5	0.622459	z	1.804536	1	TRUE
NC444	Healthy	1	0.731059	z	1.871502	1	TRUE
NC444	Healthy	-0.5	0.377541	m	1.921525	1	FALSE
NC444	Healthy	0.125	0.531209	z	1.670905	1	TRUE
NC444	Healthy	1	0.731059	z	1.620673	1	TRUE
NC444	Healthy	0.5	0.622459	z	1.687587	1	TRUE
NC444	Healthy	0.25	0.562177	z	1.637411	1	TRUE
NC444	Healthy	2	0.880797	z	1.303258	1	TRUE
NC444	Healthy	-0.125	0.468791	z	1.754478	1	TRUE
NC444	Healthy	0.25	0.562177	z	1.637397	1	TRUE
NC444	Healthy	0.125	0.531209	z	1.904813	1	TRUE
NC444	Healthy	-2	0.119203	m	1.436904	1	FALSE
NC444	Healthy	0.125	0.531209	z	1.904665	1	TRUE
NC444	Healthy	-0.125	0.468791	z	2.188706	1	TRUE
NC444	Healthy	1	0.731059	z	1.620857	1	TRUE
NC444	Healthy	0.5	0.622459	z	1.821187	1	TRUE
NC444	Healthy	0	0.5	z	1.737804	1	TRUE
NC444	Healthy	0.25	0.562177	m	2.422615	1	FALSE
NC444	Healthy	-0.5	0.377541	m	2.03838	1	FALSE
NC444	Healthy	0	0.5	m	1.837837	1	FALSE
NC444	Healthy	2	0.880797	z	1.219828	1	TRUE
NC444	Healthy	0	0.5	m	2.556318	1	FALSE
NC444	Healthy	-0.125	0.468791	m	1.938197	1	FALSE
NC444	Healthy	0.25	0.562177	z	2.021781	1	TRUE
NC444	Healthy	2	0.880797	z	1.219794	1	TRUE
NC444	Healthy	-2	0.119203	m	1.253285	1	FALSE
NC444	Healthy	-2	0.119203	m	1.453718	1	FALSE
NC444	Healthy	0.125	0.531209	z	2.005021	1	TRUE
NC444	Healthy	-0.5	0.377541	m	1.670807	1	FALSE
NC444	Healthy	0	0.5	z	1.43692	1	TRUE
NC444	Healthy	0.5	0.622459	z	1.219917	1	TRUE
NC444	Healthy	0.25	0.562177	z	1.871446	1	TRUE
NC444	Healthy	-2	0.119203	m	1.353628	1	FALSE
NC444	Healthy	0.5	0.622459	z	1.65411	1	TRUE
NC444	Healthy	-2	0.119203	m	1.319991	1	FALSE
NC444	Healthy	0.5	0.622459	z	1.336765	1	TRUE
NC444	Healthy	-1	0.268941	m	1.888017	1	FALSE
NC444	Healthy	0	0.5	z	1.637419	1	TRUE
NC444	Healthy	1	0.731059	z	1.470309	1	TRUE
NC444	Healthy	-0.125	0.468791	z	2.03851	1	TRUE
NC444	Healthy	-0.25	0.437823	m	1.821257	1	FALSE
NC444	Healthy	-2	0.119203	z	1.570671	1	TRUE
NC444	Healthy	2	0.880797	z	1.821294	1	TRUE
NC444	Healthy	0	0.5	z	2.222225	1	TRUE
NC444	Healthy	0	0.5	z	1.78791	1	TRUE
NC444	Healthy	-2	0.119203	m	1.470387	1	FALSE
NC444	Healthy	0.25	0.562177	z	1.537194	1	TRUE
NC444	Healthy	1	0.731059	z	1.403525	1	TRUE
NC444	Healthy	-0.125	0.468791	z	1.453689	1	TRUE
NC444	Healthy	-2	0.119203	m	2.305727	1	FALSE
NC444	Healthy	0	0.5	z	1.771095	1	TRUE
NC444	Healthy	2	0.880797	z	1.871449	1	TRUE
NC444	Healthy	0	0.5	m	1.687599	1	FALSE
NC444	Healthy	0.5	0.622459	z	1.386943	1	TRUE
NC444	Healthy	-0.25	0.437823	m	2.205474	1	FALSE
NC444	Healthy	0	0.5	z	1.520479	1	TRUE
NC444	Healthy	-0.5	0.377541	m	2.021644	1	FALSE
NC444	Healthy	-0.5	0.377541	m	1.670909	1	FALSE
NC444	Healthy	0	0.5	z	1.854608	1	TRUE
NC444	Healthy	0.125	0.531209	z	1.637404	1	TRUE
NC444	Healthy	0.25	0.562177	z	1.921517	1	TRUE
NC444	Healthy	0.125	0.531209	z	1.737676	1	TRUE
NC444	Healthy	0.25	0.562177	z	1.487076	1	TRUE
NC444	Healthy	1	0.731059	z	1.102821	1	TRUE
NC444	Healthy	0.125	0.531209	z	1.253444	1	TRUE
NC444	Healthy	2	0.880797	z	1.136357	1	TRUE
NC444	Healthy	2	0.880797	z	1.153001	1	TRUE
NC444	Healthy	-0.25	0.437823	m	1.270104	1	FALSE
NC444	Healthy	0.125	0.531209	z	1.554083	1	TRUE
NC444	Healthy	2	0.880797	z	0.90239	1	TRUE
NC444	Healthy	0.125	0.531209	z	1.236438	1	TRUE
NC444	Healthy	-1	0.268941	m	1.587595	1	FALSE
NC444	Healthy	-2	0.119203	m	1.203148	1	FALSE
NC444	Healthy	-2	0.119203	m	1.219818	1	FALSE
NC444	Healthy	0	0.5	z	1.704437	1	TRUE
NC444	Healthy	-0.5	0.377541	z	1.604149	1	TRUE
NC444	Healthy	0	0.5	z	1.704339	1	TRUE
NC444	Healthy	2	0.880797	m	1.37036	1	FALSE
NC444	Healthy	0.5	0.622459	m	1.971676	1	FALSE
NC444	Healthy	-0.5	0.377541	z	1.704255	1	TRUE
NC455	Healthy	2	0.880797	z	2.038556	1	TRUE
NC455	Healthy	1	0.731059	z	0.869125	1	TRUE
NC455	Healthy	-2	0.119203	m	0.969454	1	FALSE
NC455	Healthy	-2	0.119203	m	1.069711	1	FALSE
NC455	Healthy	1	0.731059	z	0.802243	1	TRUE
NC455	Healthy	-1	0.268941	m	1.036296	1	FALSE
NC455	Healthy	-1	0.268941	m	0.969321	1	FALSE
NC455	Healthy	1	0.731059	z	1.219858	1	TRUE
NC455	Healthy	-1	0.268941	z	2.272442	1	TRUE
NC455	Healthy	1	0.731059	z	0.969343	1	TRUE
NC455	Healthy	2	0.880797	z	0.852325	1	TRUE
NC455	Healthy	-0.5	0.377541	m	1.704356	1	FALSE
NC455	Healthy	1	0.731059	z	1.437033	1	TRUE
NC455	Healthy	-2	0.119203	m	0.802425	1	FALSE
NC455	Healthy	0.5	0.622459	z	1.670972	1	TRUE
NC455	Healthy	1	0.731059	z	1.353557	1	TRUE
NC455	Healthy	-0.5	0.377541	m	1.637712	1	FALSE
NC455	Healthy	-0.5	0.377541	m	1.437085	1	FALSE
NC455	Healthy	0	0.5	z	1.955035	1	TRUE
NC455	Healthy	2	0.880797	z	0.935988	1	TRUE
NC455	Healthy	-1	0.268941	m	0.818928	1	FALSE
NC455	Healthy	-0.125	0.468791	m	2.472978	1	FALSE
NC455	Healthy	-0.25	0.437823	z	1.5206	1	TRUE
NC455	Healthy	2	0.880797	z	0.718722	1	TRUE
NC455	Healthy	1	0.731059	z	1.503878	1	TRUE
NC455	Healthy	-1	0.268941	m	1.203221	1	FALSE
NC455	Healthy	-0.5	0.377541	m	1.270051	1	FALSE
NC455	Healthy	-0.5	0.377541	m	2.155477	1	FALSE
NC455	Healthy	0.5	0.622459	z	1.219868	1	TRUE
NC455	Healthy	1	0.731059	z	0.802183	1	TRUE
NC455	Healthy	-1	0.268941	m	1.119863	1	FALSE
NC455	Healthy	-1	0.268941	m	0.902605	1	FALSE
NC455	Healthy	0.25	0.562177	z	1.002821	1	TRUE
NC455	Healthy	2	0.880797	z	0.702086	1	TRUE
NC455	Healthy	-0.5	0.377541	m	1.019321	1	FALSE
NC455	Healthy	0.25	0.562177	z	0.551758	1	TRUE
NC455	Healthy	-0.25	0.437823	z	1.219902	1	TRUE
NC455	Healthy	-0.5	0.377541	m	1.721261	1	FALSE
NC455	Healthy	-1	0.268941	m	0.668575	1	FALSE
NC455	Healthy	2	0.880797	z	0.685293	1	TRUE
NC455	Healthy	0.5	0.622459	z	0.752165	1	TRUE
NC455	Healthy	0	0.5	z	1.236764	1	TRUE
NC455	Healthy	0.25	0.562177	z	0.718825	1	TRUE
NC455	Healthy	-1	0.268941	m	0.83569	1	FALSE
NC455	Healthy	0.125	0.531209	m	1.554038	1	FALSE
NC455	Healthy	0	0.5	m	3.090857	1	FALSE
NC455	Healthy	0.5	0.622459	z	0.752209	1	TRUE
NC455	Healthy	0.5	0.622459	z	0.668613	1	TRUE
NC455	Healthy	-0.5	0.377541	z	3.425259	1	TRUE
NC455	Healthy	0.25	0.562177	z	0.86909	1	TRUE
NC455	Healthy	2	0.880797	z	0.969458	1	TRUE
NC455	Healthy	1	0.731059	z	1.219932	1	TRUE
NC455	Healthy	0.5	0.622459	z	1.503914	1	TRUE
NC455	Healthy	0	0.5	m	0.869271	1	FALSE
NC455	Healthy	0.125	0.531209	z	1.587557	1	TRUE
NC455	Healthy	-0.25	0.437823	m	0.601751	1	FALSE
NC455	Healthy	-0.5	0.377541	m	0.952579	1	FALSE
NC455	Healthy	0	0.5	m	2.472987	1	FALSE
NC455	Healthy	-2	0.119203	m	0.802334	1	FALSE
NC455	Healthy	-0.25	0.437823	m	0.65189	1	FALSE
NC455	Healthy	-2	0.119203	m	0.65201	1	FALSE
NC455	Healthy	-0.125	0.468791	z	0.768927	1	TRUE
NC455	Healthy	2	0.880797	z	0.852339	1	TRUE
NC455	Healthy	-0.25	0.437823	m	2.673501	1	FALSE
NC455	Healthy	0.25	0.562177	z	1.403658	1	TRUE
NC455	Healthy	-0.5	0.377541	m	0.802221	1	FALSE
NC455	Healthy	2	0.880797	z	0.735446	1	TRUE
NC455	Healthy	-2	0.119203	m	0.785602	1	FALSE
NC455	Healthy	-1	0.268941	m	1.002796	1	FALSE
NC455	Healthy	-1	0.268941	m	0.718704	1	FALSE
NC455	Healthy	-1	0.268941	m	1.954923	1	FALSE
NC455	Healthy	0	0.5	z	0.885814	1	TRUE
NC455	Healthy	-1	0.268941	m	2.005084	1	FALSE
NC455	Healthy	-1	0.268941	m	0.76895	1	FALSE
NC455	Healthy	2	0.880797	z	0.701948	1	TRUE
NC455	Healthy	0.125	0.531209	z	1.253319	1	TRUE
NC455	Healthy	0.5	0.622459	z	0.768891	1	TRUE
NC455	Healthy	-2	0.119203	m	0.785566	1	FALSE
NC455	Healthy	-2	0.119203	m	0.752087	1	FALSE
NC455	Healthy	-0.25	0.437823	z	1.487209	1	TRUE
NC455	Healthy	0.125	0.531209	m	2.57314	1	FALSE
NC455	Healthy	-0.125	0.468791	z	2.690055	1	TRUE
NC455	Healthy	0.25	0.562177	z	2.405977	1	TRUE
NC455	Healthy	1	0.731059	z	0.651862	1	TRUE
NC455	Healthy	0	0.5	m	0.985899	1	FALSE
NC455	Healthy	2	0.880797	z	1.838159	1	TRUE
NC455	Healthy	1	0.731059	z	0.902476	1	TRUE
NC455	Healthy	0	0.5	z	2.155488	1	TRUE
NC455	Healthy	2	0.880797	z	0.635129	1	TRUE
NC455	Healthy	2	0.880797	z	0.71871	1	TRUE
NC455	Healthy	0.5	0.622459	z	1.988416	1	TRUE
NC455	Healthy	2	0.880797	z	0.635076	1	TRUE
NC455	Healthy	-0.125	0.468791	m	0.852384	1	FALSE
NC455	Healthy	0	0.5	m	0.802311	1	FALSE
NC455	Healthy	-1	0.268941	m	1.403799	1	FALSE
NC455	Healthy	1	0.731059	z	1.721103	1	TRUE
NC455	Healthy	-1	0.268941	m	1.737893	1	FALSE
NC455	Healthy	-0.5	0.377541	m	1.27009	1	FALSE
NC455	Healthy	-0.25	0.437823	m	1.871464	1	FALSE
NC455	Healthy	0	0.5	m	1.219883	1	FALSE
NC455	Healthy	0.25	0.562177	z	1.386984	1	TRUE
NC455	Healthy	0.125	0.531209	z	1.236659	1	TRUE
NC455	Healthy	-0.125	0.468791	m	1.503958	1	FALSE
NC455	Healthy	2	0.880797	z	1.253282	1	TRUE
NC455	Healthy	-0.5	0.377541	m	0.952531	1	FALSE
NC455	Healthy	-0.25	0.437823	m	1.05284	1	FALSE
NC455	Healthy	0.5	0.622459	z	2.422715	1	TRUE
NC455	Healthy	-0.25	0.437823	m	2.038525	1	FALSE
NC455	Healthy	-2	0.119203	m	0.818957	1	FALSE
NC455	Healthy	-0.125	0.468791	z	1.470446	1	TRUE
NC455	Healthy	0.125	0.531209	z	1.754472	1	TRUE
NC455	Healthy	0.125	0.531209	z	1.570767	1	TRUE
NC455	Healthy	2	0.880797	z	0.718998	1	TRUE
NC455	Healthy	-1	0.268941	m	0.5684	1	FALSE
NC455	Healthy	0.25	0.562177	z	1.854677	1	TRUE
NC455	Healthy	-1	0.268941	m	1.036156	1	FALSE
NC455	Healthy	-0.125	0.468791	m	1.103142	1	FALSE
NC455	Healthy	0.25	0.562177	z	1.921645	1	TRUE
NC455	Healthy	0	0.5	m	1.670841	1	FALSE
NC455	Healthy	0.5	0.622459	z	1.804684	1	TRUE
NC455	Healthy	0.125	0.531209	m	1.437133	1	FALSE
NC455	Healthy	0	0.5	z	1.838046	1	TRUE
NC455	Healthy	0.25	0.562177	z	2.255643	1	TRUE
NC455	Healthy	-1	0.268941	m	1.136411	1	FALSE
NC455	Healthy	1	0.731059	z	1.787928	1	TRUE
NC455	Healthy	2	0.880797	z	0.819032	1	TRUE
NC455	Healthy	0	0.5	m	1.270098	1	FALSE
NC455	Healthy	0.5	0.622459	z	1.988385	1	TRUE
NC455	Healthy	0.25	0.562177	m	1.002703	1	FALSE
NC455	Healthy	0.125	0.531209	z	2.75686	1	TRUE
NC455	Healthy	-0.125	0.468791	m	1.286722	1	FALSE
NC455	Healthy	-0.5	0.377541	m	1.119818	1	FALSE
NC455	Healthy	-0.25	0.437823	m	1.520639	1	FALSE
NC455	Healthy	0	0.5	m	1.370141	1	FALSE
NC455	Healthy	-0.25	0.437823	m	0.785725	1	FALSE
NC455	Healthy	2	0.880797	z	0.651869	1	TRUE
NC455	Healthy	-0.5	0.377541	m	1.086291	1	FALSE
NC455	Healthy	-0.5	0.377541	m	0.785531	1	FALSE
NC455	Healthy	0.25	0.562177	z	0.869075	1	TRUE
NC455	Healthy	0.5	0.622459	z	0.802408	1	TRUE
NC455	Healthy	-0.125	0.468791	m	2.355999	1	FALSE
NC455	Healthy	2	0.880797	z	0.685228	1	TRUE
NC455	Healthy	0	0.5	m	1.102954	1	FALSE
NC455	Healthy	-2	0.119203	m	0.752155	1	FALSE
NC455	Healthy	-2	0.119203	m	0.635143	1	FALSE
NC455	Healthy	-0.125	0.468791	z	0.902516	1	TRUE
NC455	Healthy	-0.25	0.437823	z	2.823756	1	TRUE
NC455	Healthy	-2	0.119203	m	1.102987	1	FALSE
NC455	Healthy	0.5	0.622459	z	0.83561	1	TRUE
NC455	Healthy	1	0.731059	z	1.102954	1	TRUE
NC455	Healthy	-0.25	0.437823	m	1.804659	1	FALSE
NC455	Healthy	0.25	0.562177	z	1.069565	1	TRUE
NC455	Healthy	0.5	0.622459	z	0.735407	1	TRUE
NC455	Healthy	0	0.5	z	1.069613	1	TRUE
NC455	Healthy	2	0.880797	z	0.718664	1	TRUE
NC455	Healthy	-0.5	0.377541	m	1.169787	1	FALSE
NC455	Healthy	-1	0.268941	m	0.768805	1	FALSE
NC455	Healthy	0.125	0.531209	m	0.969313	1	FALSE
NC455	Healthy	0	0.5	z	1.821317	1	TRUE
NC455	Healthy	-0.5	0.377541	m	1.370218	1	FALSE
NC455	Healthy	1	0.731059	z	1.487313	1	TRUE
NC455	Healthy	1	0.731059	z	0.668557	1	TRUE
NC455	Healthy	-1	0.268941	m	0.75226	1	FALSE
NC455	Healthy	-2	0.119203	m	0.618458	1	FALSE
NC455	Healthy	-2	0.119203	m	0.551761	1	FALSE
NC455	Healthy	-0.25	0.437823	z	0.334455	1	TRUE
NC455	Healthy	0.25	0.562177	z	0.768697	1	TRUE
NC455	Healthy	-0.125	0.468791	m	0.935942	1	FALSE
NC455	Healthy	-1	0.268941	m	0.701975	1	FALSE
NC455	Healthy	0.5	0.622459	z	0.902487	1	TRUE
NC455	Healthy	2	0.880797	m	0.418028	1	FALSE
NC455	Healthy	0.5	0.622459	z	1.219876	1	TRUE
NC455	Healthy	0.25	0.562177	z	0.768794	1	TRUE
NC455	Healthy	0	0.5	m	1.169747	1	FALSE
NC455	Healthy	-2	0.119203	m	0.518288	1	FALSE
NC455	Healthy	-0.5	0.377541	z	0.451318	1	TRUE
NC455	Healthy	-0.25	0.437823	z	1.18649	1	TRUE
NC455	Healthy	-1	0.268941	m	1.503871	1	FALSE
NC455	Healthy	1	0.731059	z	0.818993	1	TRUE
NC455	Healthy	0.25	0.562177	m	1.537269	1	FALSE
NC455	Healthy	0	0.5	z	1.838134	1	TRUE
NC455	Healthy	0	0.5	z	1.68769	1	TRUE
NC455	Healthy	0.125	0.531209	z	1.2199	1	TRUE
NC455	Healthy	0	0.5	m	1.804579	1	FALSE
NC455	Healthy	0	0.5	z	0.969381	1	TRUE
NC455	Healthy	0	0.5	m	1.153148	1	FALSE
NC455	Healthy	0.125	0.531209	m	1.721059	1	FALSE
NC455	Healthy	-0.5	0.377541	m	0.852417	1	FALSE
NC455	Healthy	-0.25	0.437823	z	1.470492	1	TRUE
NC455	Healthy	-0.5	0.377541	m	1.236717	1	FALSE
NC455	Healthy	-1	0.268941	m	0.768839	1	FALSE
NC455	Healthy	-2	0.119203	m	0.585001	1	FALSE
NC455	Healthy	2	0.880797	z	0.818928	1	TRUE
NC455	Healthy	0	0.5	z	1.737838	1	TRUE
NC455	Healthy	-1	0.268941	m	1.086296	1	FALSE
NC455	Healthy	-1	0.268941	m	1.253317	1	FALSE
NC455	Healthy	-0.5	0.377541	m	1.570745	1	FALSE
NC455	Healthy	2	0.880797	z	0.685282	1	TRUE
NC455	Healthy	1	0.731059	z	1.186651	1	TRUE
NC455	Healthy	0.5	0.622459	z	1.353485	1	TRUE
NC455	Healthy	0.25	0.562177	z	0.785554	1	TRUE
NC455	Healthy	0.25	0.562177	m	1.16975	1	FALSE
NC455	Healthy	2	0.880797	z	0.752169	1	TRUE
NC455	Healthy	-0.5	0.377541	m	0.985941	1	FALSE
NC455	Healthy	1	0.731059	z	0.852333	1	TRUE
NC455	Healthy	-0.5	0.377541	m	1.721356	1	FALSE
NC455	Healthy	0.125	0.531209	z	1.503867	1	TRUE
NC455	Healthy	0	0.5	z	2.105325	1	TRUE
NC455	Healthy	-0.125	0.468791	z	0.601905	1	TRUE
NC475	Healthy	1	0.731059	z	0.869059	1	TRUE
NC475	Healthy	1	0.731059	z	0.802069	1	TRUE
NC475	Healthy	1	0.731059	z	0.902358	1	TRUE
NC475	Healthy	1	0.731059	z	1.052672	1	TRUE
NC475	Healthy	-1	0.268941	m	1.069477	1	FALSE
NC475	Healthy	1	0.731059	z	0.852367	1	TRUE
NC475	Healthy	1	0.731059	z	1.102818	1	TRUE
NC475	Healthy	-1	0.268941	m	1.370094	1	FALSE
NC475	Healthy	-2	0.119203	z	1.002601	1	TRUE
NC475	Healthy	2	0.880797	z	0.852375	1	TRUE
NC475	Healthy	-1	0.268941	m	1.520482	1	FALSE
NC475	Healthy	0.5	0.622459	z	1.086157	1	TRUE
NC475	Healthy	0	0.5	z	1.052742	1	TRUE
NC475	Healthy	2	0.880797	z	0.802376	1	TRUE
NC475	Healthy	0.25	0.562177	z	0.987624	1	TRUE
NC475	Healthy	0	0.5	z	0.935835	1	TRUE
NC475	Healthy	-0.25	0.437823	m	1.220106	1	FALSE
NC475	Healthy	0.125	0.531209	z	1.169618	1	TRUE
NC475	Healthy	0	0.5	z	1.319973	1	TRUE
NC475	Healthy	0	0.5	z	0.952401	1	TRUE
NC475	Healthy	-1	0.268941	z	1.403481	1	TRUE
NC475	Healthy	-0.25	0.437823	z	1.553849	1	TRUE
NC475	Healthy	0	0.5	m	1.687528	1	FALSE
NC475	Healthy	-0.5	0.377541	z	1.203056	1	TRUE
NC475	Healthy	-1	0.268941	m	1.102877	1	FALSE
NC475	Healthy	-0.25	0.437823	z	1.721072	1	TRUE
NC475	Healthy	0.125	0.531209	z	1.01929	1	TRUE
NC475	Healthy	0.25	0.562177	z	0.969329	1	TRUE
NC475	Healthy	0.25	0.562177	z	0.902396	1	TRUE
NC475	Healthy	0.5	0.622459	z	0.885812	1	TRUE
NC475	Healthy	0.125	0.531209	z	1.052667	1	TRUE
NC475	Healthy	-0.5	0.377541	z	1.236499	1	TRUE
NC475	Healthy	-0.125	0.468791	z	1.086184	1	TRUE
NC475	Healthy	-2	0.119203	z	1.219745	1	TRUE
NC475	Healthy	-2	0.119203	m	0.9191	1	FALSE
NC475	Healthy	0.5	0.622459	z	1.086208	1	TRUE
NC475	Healthy	0.5	0.622459	z	1.102828	1	TRUE
NC475	Healthy	-1	0.268941	m	1.93815	1	FALSE
NC475	Healthy	-1	0.268941	m	2.021892	1	FALSE
NC475	Healthy	-0.25	0.437823	z	1.954888	1	TRUE
NC475	Healthy	0.5	0.622459	z	1.65411	1	TRUE
NC475	Healthy	1	0.731059	z	0.835566	1	TRUE
NC475	Healthy	2	0.880797	z	0.852254	1	TRUE
NC475	Healthy	0	0.5	z	0.668435	1	TRUE
NC475	Healthy	-0.125	0.468791	z	1.052714	1	TRUE
NC475	Healthy	0	0.5	z	1.80447	1	TRUE
NC475	Healthy	-0.25	0.437823	z	1.286615	1	TRUE
NC475	Healthy	0.25	0.562177	z	0.919277	1	TRUE
NC475	Healthy	-0.125	0.468791	z	1.136287	1	TRUE
NC475	Healthy	0	0.5	z	2.238853	1	TRUE
NC475	Healthy	0.125	0.531209	z	1.219756	1	TRUE
NC475	Healthy	-1	0.268941	m	1.938265	1	FALSE
NC475	Healthy	0.25	0.562177	m	1.437135	1	FALSE
NC475	Healthy	-2	0.119203	m	1.303308	1	FALSE
NC475	Healthy	0	0.5	z	0.969228	1	TRUE
NC475	Healthy	0	0.5	z	1.604045	1	TRUE
NC475	Healthy	0	0.5	z	0.969237	1	TRUE
NC475	Healthy	-2	0.119203	m	0.93578	1	FALSE
NC475	Healthy	-0.5	0.377541	z	1.754281	1	TRUE
NC475	Healthy	0.125	0.531209	z	1.203187	1	TRUE
NC475	Healthy	-1	0.268941	m	1.203088	1	FALSE
NC475	Healthy	-2	0.119203	m	1.102799	1	FALSE
NC475	Healthy	-0.25	0.437823	z	1.787808	1	TRUE
NC475	Healthy	0.125	0.531209	z	0.885624	1	TRUE
NC475	Healthy	0	0.5	z	1.136305	1	TRUE
NC475	Healthy	0.5	0.622459	z	1.102858	1	TRUE
NC475	Healthy	-0.25	0.437823	m	2.389274	1	FALSE
NC475	Healthy	0.25	0.562177	z	1.437006	1	TRUE
NC475	Healthy	0.125	0.531209	z	1.386825	1	TRUE
NC475	Healthy	1	0.731059	z	1.220034	1	TRUE
NC475	Healthy	0.5	0.622459	z	1.286586	1	TRUE
NC475	Healthy	-0.125	0.468791	m	1.286585	1	FALSE
NC475	Healthy	0	0.5	z	1.771082	1	TRUE
NC475	Healthy	0.5	0.622459	z	1.203142	1	TRUE
NC475	Healthy	-0.25	0.437823	z	1.704231	1	TRUE
NC475	Healthy	-0.5	0.377541	z	1.336668	1	TRUE
NC475	Healthy	-2	0.119203	m	0.90236	1	FALSE
NC475	Healthy	0	0.5	z	1.370433	1	TRUE
NC475	Healthy	0.5	0.622459	z	1.086118	1	TRUE
NC475	Healthy	-0.5	0.377541	z	1.520649	1	TRUE
NC475	Healthy	0	0.5	z	1.203078	1	TRUE
NC475	Healthy	1	0.731059	z	1.604026	1	TRUE
NC475	Healthy	-0.125	0.468791	m	1.954872	1	FALSE
NC475	Healthy	-1	0.268941	z	1.420205	1	TRUE
NC475	Healthy	2	0.880797	z	0.935796	1	TRUE
NC475	Healthy	0.5	0.622459	z	0.969268	1	TRUE
NC475	Healthy	0	0.5	z	1.336694	1	TRUE
NC475	Healthy	0.5	0.622459	z	0.852208	1	TRUE
NC475	Healthy	0.5	0.622459	z	0.985873	1	TRUE
NC475	Healthy	1	0.731059	z	1.019305	1	TRUE
NC475	Healthy	0.25	0.562177	m	1.286526	1	FALSE
NC475	Healthy	0.5	0.622459	z	1.036122	1	TRUE
NC475	Healthy	0.125	0.531209	z	1.804622	1	TRUE
NC475	Healthy	0.25	0.562177	z	1.219851	1	TRUE
NC475	Healthy	-0.25	0.437823	m	1.3034	1	FALSE
NC475	Healthy	1	0.731059	z	1.119532	1	TRUE
NC475	Healthy	0	0.5	z	1.370083	1	TRUE
NC475	Healthy	0	0.5	z	1.303269	1	TRUE
NC475	Healthy	0.25	0.562177	z	1.069459	1	TRUE
NC475	Healthy	-0.25	0.437823	z	2.17223	1	TRUE
NC475	Healthy	0.5	0.622459	z	1.03598	1	TRUE
NC475	Healthy	-0.125	0.468791	z	1.370113	1	TRUE
NC475	Healthy	1	0.731059	z	1.019271	1	TRUE
NC475	Healthy	-2	0.119203	m	1.186516	1	FALSE
NC475	Healthy	-1	0.268941	m	1.737717	1	FALSE
NC475	Healthy	0	0.5	m	1.152973	1	FALSE
NC475	Healthy	-0.25	0.437823	z	1.269991	1	TRUE
NC475	Healthy	0	0.5	z	1.520505	1	TRUE
NC475	Healthy	2	0.880797	z	0.835573	1	TRUE
NC475	Healthy	0	0.5	z	1.737784	1	TRUE
NC475	Healthy	-0.25	0.437823	z	1.002559	1	TRUE
NC475	Healthy	0	0.5	z	0.952455	1	TRUE
NC475	Healthy	1	0.731059	z	1.537199	1	TRUE
NC475	Healthy	0.5	0.622459	z	1.503745	1	TRUE
NC475	Healthy	-2	0.119203	m	1.487054	1	FALSE
NC475	Healthy	-1	0.268941	m	1.219743	1	FALSE
NC475	Healthy	-0.125	0.468791	z	1.470324	1	TRUE
NC475	Healthy	-0.25	0.437823	m	2.055121	1	FALSE
NC475	Healthy	-0.5	0.377541	m	1.453807	1	FALSE
NC475	Healthy	-1	0.268941	m	1.219792	1	FALSE
NC475	Healthy	0.125	0.531209	z	1.119561	1	TRUE
NC475	Healthy	-2	0.119203	m	1.119494	1	FALSE
NC475	Healthy	-0.5	0.377541	m	1.286606	1	FALSE
NC475	Healthy	-0.125	0.468791	m	0.919051	1	FALSE
[truncated: 2,169 more rows]
