# Supplementary material for: The hippocampus supports deliberation during value-based decisions
Source: eLife. 2019 Jul 3;8:e46080. doi: 10.7554/eLife.46080 (PMC6693920; doi:10.7554/eLife.46080)
Supplement: Figure 5—source data 3. — The file contains 12 columns; subject ID, group (healthy or amnesia), the name of the image that appeared on the left side of the screen, the name of the image that appeared on the right, the participant’s response (‘z’=left, ‘m’), reaction time, the value rating of the item on the left, the value rating of the item on the right, whether the participant chose the item on the right side of the screen, the z-scored value rating of the item on the left, the z-scored value rating of the item on the right, and ΔValue. [file elife-46080-fig5-data3.csv]

subjectID	group	ImageLeft	ImageRight	Response	RT	ratingLeft	ratingRight	choseright	ratingzLeft	ratingzRight	deltaval
NC220	Healthy	cocktail_shrimp.jpg	burger.jpg	z	0.991232	9.85	9.1	FALSE	1.150748144	1.020779935	-0.129968208
NC220	Healthy	doughnuts.jpg	green_beans.jpg	m	1.030431	0.07	0.23	TRUE	-1.491938759	-1.584360596	-0.092421837
NC220	Healthy	whole_milk.jpg	pizza.jpg	m	1.362462	5.92	9.57	TRUE	0.538453473	0.41426163	-0.124191844
NC220	Healthy	grapes.jpg	bagel_plain.jpg	z	1.041945	7.88	5.13	FALSE	0.601993486	-1.448616023	-2.050609509
NC220	Healthy	cherries.jpg	avocado.jpg	z	0.776616	9.8	9.75	FALSE	1.202735427	1.130530867	-0.07220456
NC220	Healthy	steak.jpg	cookies.jpg	m	1.050321	4.83	4	TRUE	-0.2211385	-1.05004685	-0.828908351
NC220	Healthy	steak.jpg	lettuce_salad.jpg	m	1.362411	4.83	7.17	TRUE	-0.2211385	1.12186632	1.343004819
NC220	Healthy	doughnuts.jpg	avocado.jpg	m	1.080769	0.07	9.75	TRUE	-1.491938759	1.130530867	2.622469626
NC220	Healthy	apple_slices.jpg	cucumber_slices.jpg	z	1.231188	7.42	5.65	FALSE	1.006339023	0.01858064	-0.987758383
NC220	Healthy	grapes.jpg	avocado.jpg	m	1.25156	7.88	9.75	TRUE	0.601993486	1.130530867	0.52853738
NC220	Healthy	baby_carrots.jpg	avocado.jpg	z	1.312289	9.3	9.75	FALSE	1.078543584	1.130530867	0.051987283
NC220	Healthy	steak.jpg	burger.jpg	m	1.020064	4.83	9.1	TRUE	-0.2211385	1.020779935	1.241918435
NC220	Healthy	cocktail_shrimp.jpg	cheerios_with_milk.jpg	z	0.85773	9.85	0.53	FALSE	1.150748144	-1.607466055	-2.758214199
NC220	Healthy	corn_cob.jpg	pizza.jpg	m	0.961134	1.63	9.57	TRUE	-1.564143319	0.41426163	1.978404949
NC220	Healthy	steak.jpg	doughnuts.jpg	z	1.254591	4.83	0.07	FALSE	-0.2211385	-1.491938759	-1.270800259
NC220	Healthy	ritz.jpg	cucumber_slices.jpg	m	1.222044	7.22	5.65	TRUE	0.096561565	0.01858064	-0.077980925
NC220	Healthy	bagel_plain.jpg	fried_eggs.jpg	m	0.931561	5.13	9.57	TRUE	-1.448616023	1.228729069	2.677345091
NC220	Healthy	pizza.jpg	cheerios_with_milk.jpg	z	1.076705	9.57	0.53	FALSE	0.41426163	-1.607466055	-2.021727685
NC220	Healthy	ritz.jpg	burger.jpg	m	0.701891	7.22	9.1	TRUE	0.096561565	1.020779935	0.92421837
NC220	Healthy	yellow_popcorn.jpg	cucumber_slices.jpg	m	0.934987	7.58	5.65	TRUE	0.162989761	0.01858064	-0.14440912
NC220	Healthy	strawberries.jpg	orange_slices.jpg	m	1.470959	8.4	6.67	TRUE	0.977457199	0.783948978	-0.193508221
NC220	Healthy	orange_slices.jpg	banana.jpg	z	1.297549	6.67	4.88	FALSE	0.783948978	-0.169151216	-0.953100194
NC220	Healthy	rigatoni_and_sauce.jpg	lettuce_salad.jpg	m	0.998899	3.85	7.17	TRUE	-1.356194186	1.12186632	2.478060505
NC220	Healthy	burger.jpg	whole_milk.jpg	z	1.32695	9.1	5.92	FALSE	1.020779935	0.538453473	-0.482326462
NC220	Healthy	lettuce_salad.jpg	burger.jpg	m	1.673562	7.17	9.1	TRUE	1.12186632	1.020779935	-0.101086384
NC220	Healthy	strawberries.jpg	french_fries.jpg	z	1.169469	8.4	8.97	FALSE	0.977457199	0.162989761	-0.814467439
NC220	Healthy	cherries.jpg	steak.jpg	z	0.871699	9.8	4.83	FALSE	1.202735427	-0.2211385	-1.423873927
NC220	Healthy	corn_cob.jpg	m_and_m.jpg	m	1.788379	1.63	5.58	TRUE	-1.564143319	-0.192256676	1.371886643
NC220	Healthy	lettuce_salad.jpg	ritz.jpg	z	0.9246	7.17	7.22	FALSE	1.12186632	0.096561565	-1.025304755
NC220	Healthy	fried_eggs.jpg	m_and_m.jpg	z	0.909385	9.57	5.58	FALSE	1.228729069	-0.192256676	-1.420985744
NC220	Healthy	banana.jpg	apple_slices.jpg	m	1.057969	4.88	7.42	TRUE	-0.169151216	1.006339023	1.17549024
NC220	Healthy	rigatoni_and_sauce.jpg	avocado.jpg	m	1.585331	3.85	9.75	TRUE	-1.356194186	1.130530867	2.486725053
NC220	Healthy	banana.jpg	baby_carrots.jpg	m	0.977048	4.88	9.3	TRUE	-0.169151216	1.078543584	1.2476948
NC220	Healthy	cucumber_slices.jpg	lettuce_salad.jpg	m	1.488432	5.65	7.17	TRUE	0.01858064	1.12186632	1.10328568
NC220	Healthy	green_beans.jpg	baby_carrots.jpg	m	0.93463	0.23	9.3	TRUE	-1.584360596	1.078543584	2.662904179
NC220	Healthy	yellow_popcorn.jpg	pretzels.jpg	z	0.914395	7.58	5	FALSE	0.162989761	-0.235579412	-0.398569172
NC220	Healthy	cookies.jpg	avocado.jpg	m	0.811655	4	9.75	TRUE	-1.05004685	1.130530867	2.180577717
NC220	Healthy	pretzels.jpg	cheerios_with_milk.jpg	z	0.850209	5	0.53	FALSE	-0.235579412	-1.607466055	-1.371886643
NC220	Healthy	pretzels.jpg	rigatoni_and_sauce.jpg	z	1.235232	5	3.85	FALSE	-0.235579412	-1.356194186	-1.120614774
NC220	Healthy	corn_cob.jpg	grapes.jpg	m	0.846362	1.63	7.88	TRUE	-1.564143319	0.601993486	2.166136805
NC220	Healthy	pretzels.jpg	banana.jpg	m	1.242718	5	4.88	TRUE	-0.235579412	-0.169151216	0.066428195
NC220	Healthy	grapes.jpg	pretzels.jpg	z	0.813774	7.88	5	FALSE	0.601993486	-0.235579412	-0.837572898
NC220	Healthy	fried_eggs.jpg	baby_carrots.jpg	z	1.190444	9.57	9.3	FALSE	1.228729069	1.078543584	-0.150185485
NC220	Healthy	cookies.jpg	cherry_tomato.jpg	z	0.975593	4	0.15	FALSE	-1.05004685	-1.578584231	-0.52853738
NC220	Healthy	french_fries.jpg	fried_eggs.jpg	m	0.759427	8.97	9.57	TRUE	0.162989761	1.228729069	1.065739308
NC220	Healthy	cherries.jpg	green_beans.jpg	z	0.691944	9.8	0.23	FALSE	1.202735427	-1.584360596	-2.787096023
NC220	Healthy	lettuce_salad.jpg	cookies.jpg	z	0.782795	7.17	4	FALSE	1.12186632	-1.05004685	-2.17191317
NC220	Healthy	cucumber_slices.jpg	cherries.jpg	m	0.782668	5.65	9.8	TRUE	0.01858064	1.202735427	1.184154787
NC220	Healthy	pizza.jpg	cocktail_shrimp.jpg	m	1.044063	9.57	9.85	TRUE	0.41426163	1.150748144	0.736486514
NC220	Healthy	grapes.jpg	apple_slices.jpg	z	1.408297	7.88	7.42	FALSE	0.601993486	1.006339023	0.404345537
NC220	Healthy	avocado.jpg	fried_eggs.jpg	m	0.946288	9.75	9.57	TRUE	1.130530867	1.228729069	0.098198202
NC220	Healthy	yellow_popcorn.jpg	whole_milk.jpg	m	1.539159	7.58	5.92	TRUE	0.162989761	0.538453473	0.375463713
NC220	Healthy	lettuce_salad.jpg	whole_milk.jpg	z	1.060823	7.17	5.92	FALSE	1.12186632	0.538453473	-0.583412846
NC220	Healthy	ritz.jpg	cherry_tomato.jpg	m	0.744501	7.22	0.15	TRUE	0.096561565	-1.578584231	-1.675145796
NC220	Healthy	cheerios_with_milk.jpg	grapes.jpg	m	0.870207	0.53	7.88	TRUE	-1.607466055	0.601993486	2.209459541
NC220	Healthy	green_beans.jpg	pretzels.jpg	m	0.934445	0.23	5	TRUE	-1.584360596	-0.235579412	1.348781184
NC220	Healthy	banana.jpg	cheerios_with_milk.jpg	z	0.981629	4.88	0.53	FALSE	-0.169151216	-1.607466055	-1.438314839
NC220	Healthy	fried_eggs.jpg	rigatoni_and_sauce.jpg	z	0.897767	9.57	3.85	FALSE	1.228729069	-1.356194186	-2.584923254
NC220	Healthy	rigatoni_and_sauce.jpg	cucumber_slices.jpg	m	0.943274	3.85	5.65	TRUE	-1.356194186	0.01858064	1.374774826
NC220	Healthy	pretzels.jpg	pizza.jpg	m	1.011791	5	9.57	TRUE	-0.235579412	0.41426163	0.649841042
NC220	Healthy	apple_slices.jpg	baby_carrots.jpg	m	1.302711	7.42	9.3	TRUE	1.006339023	1.078543584	0.07220456
NC220	Healthy	french_fries.jpg	cookies.jpg	z	2.663015	8.97	4	FALSE	0.162989761	-1.05004685	-1.213036611
NC220	Healthy	cherries.jpg	burger.jpg	z	1.910306	9.8	9.1	FALSE	1.202735427	1.020779935	-0.181955492
NC220	Healthy	burger.jpg	green_beans.jpg	z	0.718387	9.1	0.23	FALSE	1.020779935	-1.584360596	-2.605140531
NC220	Healthy	corn_cob.jpg	bagel_plain.jpg	m	1.03075	1.63	5.13	TRUE	-1.564143319	-1.448616023	0.115527296
NC220	Healthy	strawberries.jpg	baby_carrots.jpg	m	1.243374	8.4	9.3	TRUE	0.977457199	1.078543584	0.101086384
NC220	Healthy	cherries.jpg	strawberries.jpg	z	0.915478	9.8	8.4	FALSE	1.202735427	0.977457199	-0.225278228
NC220	Healthy	apple_slices.jpg	green_beans.jpg	z	0.9259	7.42	0.23	FALSE	1.006339023	-1.584360596	-2.590699619
NC220	Healthy	grilled_cheese.jpg	fried_eggs.jpg	m	1.077358	8.88	9.57	TRUE	-0.19803304	1.228729069	1.426762109
NC220	Healthy	corn_cob.jpg	cucumber_slices.jpg	m	1.087179	1.63	5.65	TRUE	-1.564143319	0.01858064	1.582723959
NC220	Healthy	corn_cob.jpg	strawberries.jpg	m	1.785611	1.63	8.4	TRUE	-1.564143319	0.977457199	2.541600518
NC220	Healthy	corn_cob.jpg	cocktail_shrimp.jpg	m	1.099716	1.63	9.85	TRUE	-1.564143319	1.150748144	2.714891463
NC220	Healthy	cherry_tomato.jpg	cherries.jpg	m	0.797118	0.15	9.8	TRUE	-1.578584231	1.202735427	2.781319658
NC220	Healthy	lettuce_salad.jpg	pretzels.jpg	z	0.889206	7.17	5	FALSE	1.12186632	-0.235579412	-1.357445731
NC220	Healthy	cookies.jpg	corn_cob.jpg	z	1.253533	4	1.63	FALSE	-1.05004685	-1.564143319	-0.514096468
NC220	Healthy	cherries.jpg	doughnuts.jpg	z	0.742709	9.8	0.07	FALSE	1.202735427	-1.491938759	-2.694674186
NC220	Healthy	banana.jpg	cocktail_shrimp.jpg	m	1.322064	4.88	9.85	TRUE	-0.169151216	1.150748144	1.31989936
NC220	Healthy	strawberries.jpg	banana.jpg	m	1.048571	8.4	4.88	TRUE	0.977457199	-0.169151216	-1.146608416
NC220	Healthy	m_and_m.jpg	bagel_plain.jpg	z	2.290676	5.58	5.13	FALSE	-0.192256676	-1.448616023	-1.256359347
NC220	Healthy	grapes.jpg	fried_eggs.jpg	m	0.778595	7.88	9.57	TRUE	0.601993486	1.228729069	0.626735582
NC220	Healthy	m_and_m.jpg	rigatoni_and_sauce.jpg	z	1.892998	5.58	3.85	FALSE	-0.192256676	-1.356194186	-1.16393751
NC220	Healthy	cocktail_shrimp.jpg	french_fries.jpg	z	0.833437	9.85	8.97	FALSE	1.150748144	0.162989761	-0.987758383
NC220	Healthy	cherries.jpg	pizza.jpg	z	1.229988	9.8	9.57	FALSE	1.202735427	0.41426163	-0.788473797
NC220	Healthy	lettuce_salad.jpg	cherry_tomato.jpg	z	0.82847	7.17	0.15	FALSE	1.12186632	-1.578584231	-2.700450551
NC220	Healthy	green_beans.jpg	yellow_popcorn.jpg	m	1.800916	0.23	7.58	TRUE	-1.584360596	0.162989761	1.747350356
NC220	Healthy	corn_cob.jpg	rigatoni_and_sauce.jpg	m	2.321138	1.63	3.85	TRUE	-1.564143319	-1.356194186	0.207949133
NC220	Healthy	french_fries.jpg	steak.jpg	z	2.976175	8.97	4.83	FALSE	0.162989761	-0.2211385	-0.38412826
NC220	Healthy	pretzels.jpg	cherry_tomato.jpg	z	0.972935	5	0.15	FALSE	-0.235579412	-1.578584231	-1.343004819
NC220	Healthy	cheerios_with_milk.jpg	green_beans.jpg	m	2.91428	0.53	0.23	TRUE	-1.607466055	-1.584360596	0.023105459
NC220	Healthy	cherries.jpg	cheerios_with_milk.jpg	z	0.716052	9.8	0.53	FALSE	1.202735427	-1.607466055	-2.810201482
NC220	Healthy	doughnuts.jpg	apple_slices.jpg	m	0.860978	0.07	7.42	TRUE	-1.491938759	1.006339023	2.498277782
NC220	Healthy	grapes.jpg	pizza.jpg	z	1.14008	7.88	9.57	FALSE	0.601993486	0.41426163	-0.187731856
NC220	Healthy	strawberries.jpg	fried_eggs.jpg	m	1.03146	8.4	9.57	TRUE	0.977457199	1.228729069	0.251271869
NC220	Healthy	ritz.jpg	cookies.jpg	m	1.418837	7.22	4	TRUE	0.096561565	-1.05004685	-1.146608416
NC220	Healthy	bagel_plain.jpg	banana.jpg	m	1.218221	5.13	4.88	TRUE	-1.448616023	-0.169151216	1.279464806
NC220	Healthy	banana.jpg	yellow_popcorn.jpg	m	1.261592	4.88	7.58	TRUE	-0.169151216	0.162989761	0.332140977
NC220	Healthy	rigatoni_and_sauce.jpg	whole_milk.jpg	m	1.055534	3.85	5.92	TRUE	-1.356194186	0.538453473	1.894647659
NC220	Healthy	whole_milk.jpg	cherries.jpg	m	0.643077	5.92	9.8	TRUE	0.538453473	1.202735427	0.664281954
NC220	Healthy	cookies.jpg	whole_milk.jpg	m	1.035954	4	5.92	TRUE	-1.05004685	0.538453473	1.588500324
NC220	Healthy	m_and_m.jpg	avocado.jpg	m	0.920772	5.58	9.75	TRUE	-0.192256676	1.130530867	1.322787542
NC220	Healthy	pizza.jpg	grilled_cheese.jpg	z	1.514326	9.57	8.88	FALSE	0.41426163	-0.19803304	-0.61229467
NC220	Healthy	ritz.jpg	corn_cob.jpg	z	3.247673	7.22	1.63	FALSE	0.096561565	-1.564143319	-1.660704884
NC220	Healthy	cherry_tomato.jpg	corn_cob.jpg	m	1.652131	0.15	1.63	TRUE	-1.578584231	-1.564143319	0.014440912
NC220	Healthy	cookies.jpg	yellow_popcorn.jpg	z	1.032226	4	7.58	FALSE	-1.05004685	0.162989761	1.213036611
NC220	Healthy	baby_carrots.jpg	orange_slices.jpg	m	2.024253	9.3	6.67	TRUE	1.078543584	0.783948978	-0.294594606
NC220	Healthy	strawberries.jpg	burger.jpg	m	1.348809	8.4	9.1	TRUE	0.977457199	1.020779935	0.043322736
NC220	Healthy	grapes.jpg	yellow_popcorn.jpg	z	1.504351	7.88	7.58	FALSE	0.601993486	0.162989761	-0.439003726
NC220	Healthy	lettuce_salad.jpg	doughnuts.jpg	z	0.738079	7.17	0.07	FALSE	1.12186632	-1.491938759	-2.613805078
NC220	Healthy	cherry_tomato.jpg	cheerios_with_milk.jpg	m	1.659244	0.15	0.53	TRUE	-1.578584231	-1.607466055	-0.028881824
NC220	Healthy	grilled_cheese.jpg	cookies.jpg	z	1.877555	8.88	4	FALSE	-0.19803304	-1.05004685	-0.85201381
NC220	Healthy	cheerios_with_milk.jpg	yellow_popcorn.jpg	m	1.093869	0.53	7.58	TRUE	-1.607466055	0.162989761	1.770455816
NC220	Healthy	pizza.jpg	strawberries.jpg	m	3.205485	9.57	8.4	TRUE	0.41426163	0.977457199	0.563195569
NC220	Healthy	green_beans.jpg	cherry_tomato.jpg	z	1.497706	0.23	0.15	FALSE	-1.584360596	-1.578584231	0.005776365
NC220	Healthy	french_fries.jpg	cherries.jpg	m	0.716417	8.97	9.8	TRUE	0.162989761	1.202735427	1.039745667
NC220	Healthy	cheerios_with_milk.jpg	baby_carrots.jpg	m	0.834274	0.53	9.3	TRUE	-1.607466055	1.078543584	2.686009639
NC220	Healthy	orange_slices.jpg	cucumber_slices.jpg	z	1.016197	6.67	5.65	FALSE	0.783948978	0.01858064	-0.765368338
NC220	Healthy	fried_eggs.jpg	yellow_popcorn.jpg	z	1.065429	9.57	7.58	FALSE	1.228729069	0.162989761	-1.065739308
NC220	Healthy	avocado.jpg	grilled_cheese.jpg	z	1.396029	9.75	8.88	FALSE	1.130530867	-0.19803304	-1.328563907
NC220	Healthy	corn_cob.jpg	pretzels.jpg	m	1.001136	1.63	5	TRUE	-1.564143319	-0.235579412	1.328563907
NC220	Healthy	burger.jpg	french_fries.jpg	z	0.957696	9.1	8.97	FALSE	1.020779935	0.162989761	-0.857790175
NC220	Healthy	doughnuts.jpg	banana.jpg	m	0.778983	0.07	4.88	TRUE	-1.491938759	-0.169151216	1.322787542
NC220	Healthy	orange_slices.jpg	fried_eggs.jpg	m	0.888269	6.67	9.57	TRUE	0.783948978	1.228729069	0.444780091
NC220	Healthy	orange_slices.jpg	doughnuts.jpg	z	0.853745	6.67	0.07	FALSE	0.783948978	-1.491938759	-2.275887737
NC220	Healthy	cucumber_slices.jpg	french_fries.jpg	z	0.924945	5.65	8.97	FALSE	0.01858064	0.162989761	0.14440912
NC220	Healthy	bagel_plain.jpg	cookies.jpg	m	2.361166	5.13	4	TRUE	-1.448616023	-1.05004685	0.398569172
NC220	Healthy	cherries.jpg	grilled_cheese.jpg	z	1.067544	9.8	8.88	FALSE	1.202735427	-0.19803304	-1.400768467
NC220	Healthy	whole_milk.jpg	ritz.jpg	z	1.039592	5.92	7.22	FALSE	0.538453473	0.096561565	-0.441891908
NC220	Healthy	whole_milk.jpg	apple_slices.jpg	z	0.839648	5.92	7.42	FALSE	0.538453473	1.006339023	0.46788555
NC220	Healthy	cherry_tomato.jpg	apple_slices.jpg	m	0.825903	0.15	7.42	TRUE	-1.578584231	1.006339023	2.584923254
NC220	Healthy	rigatoni_and_sauce.jpg	green_beans.jpg	z	1.92711	3.85	0.23	FALSE	-1.356194186	-1.584360596	-0.22816641
NC220	Healthy	grapes.jpg	french_fries.jpg	z	1.761521	7.88	8.97	FALSE	0.601993486	0.162989761	-0.439003726
NC220	Healthy	orange_slices.jpg	lettuce_salad.jpg	m	1.251541	6.67	7.17	TRUE	0.783948978	1.12186632	0.337917342
NC220	Healthy	cocktail_shrimp.jpg	orange_slices.jpg	z	0.868189	9.85	6.67	FALSE	1.150748144	0.783948978	-0.366799166
NC220	Healthy	cucumber_slices.jpg	whole_milk.jpg	z	2.290994	5.65	5.92	FALSE	0.01858064	0.538453473	0.519872833
NC220	Healthy	m_and_m.jpg	pretzels.jpg	m	1.369324	5.58	5	TRUE	-0.192256676	-0.235579412	-0.043322736
NC220	Healthy	steak.jpg	bagel_plain.jpg	z	1.377531	4.83	5.13	FALSE	-0.2211385	-1.448616023	-1.227477523
NC220	Healthy	banana.jpg	corn_cob.jpg	z	0.812348	4.88	1.63	FALSE	-0.169151216	-1.564143319	-1.394992103
NC220	Healthy	cherry_tomato.jpg	french_fries.jpg	m	0.922254	0.15	8.97	TRUE	-1.578584231	0.162989761	1.741573991
NC220	Healthy	banana.jpg	burger.jpg	m	1.194509	4.88	9.1	TRUE	-0.169151216	1.020779935	1.189931152
NC220	Healthy	baby_carrots.jpg	ritz.jpg	z	0.844314	9.3	7.22	FALSE	1.078543584	0.096561565	-0.981982018
NC220	Healthy	orange_slices.jpg	grapes.jpg	m	2.052895	6.67	7.88	TRUE	0.783948978	0.601993486	-0.181955492
NC220	Healthy	yellow_popcorn.jpg	orange_slices.jpg	m	1.048444	7.58	6.67	TRUE	0.162989761	0.783948978	0.620959218
NC220	Healthy	green_beans.jpg	steak.jpg	m	0.750862	0.23	4.83	TRUE	-1.584360596	-0.2211385	1.363222096
NC220	Healthy	banana.jpg	m_and_m.jpg	z	1.206528	4.88	5.58	FALSE	-0.169151216	-0.192256676	-0.023105459
NC220	Healthy	strawberries.jpg	m_and_m.jpg	z	1.142851	8.4	5.58	FALSE	0.977457199	-0.192256676	-1.169713875
NC220	Healthy	cocktail_shrimp.jpg	cherry_tomato.jpg	z	0.737033	9.85	0.15	FALSE	1.150748144	-1.578584231	-2.729332375
NC220	Healthy	yellow_popcorn.jpg	grilled_cheese.jpg	z	1.613709	7.58	8.88	FALSE	0.162989761	-0.19803304	-0.361022801
NC220	Healthy	cheerios_with_milk.jpg	m_and_m.jpg	m	0.917538	0.53	5.58	TRUE	-1.607466055	-0.192256676	1.415209379
NC220	Healthy	bagel_plain.jpg	ritz.jpg	m	1.504026	5.13	7.22	TRUE	-1.448616023	0.096561565	1.545177588
NC220	Healthy	cocktail_shrimp.jpg	doughnuts.jpg	z	0.942186	9.85	0.07	FALSE	1.150748144	-1.491938759	-2.642686902
NC220	Healthy	bagel_plain.jpg	cheerios_with_milk.jpg	z	1.357335	5.13	0.53	FALSE	-1.448616023	-1.607466055	-0.158850032
NC220	Healthy	whole_milk.jpg	grapes.jpg	z	2.250146	5.92	7.88	FALSE	0.538453473	0.601993486	0.063540013
NC220	Healthy	pretzels.jpg	grilled_cheese.jpg	z	1.434643	5	8.88	FALSE	-0.235579412	-0.19803304	0.037546371
NC220	Healthy	avocado.jpg	cucumber_slices.jpg	z	1.205404	9.75	5.65	FALSE	1.130530867	0.01858064	-1.111950227
NC220	Healthy	grilled_cheese.jpg	rigatoni_and_sauce.jpg	z	1.097359	8.88	3.85	FALSE	-0.19803304	-1.356194186	-1.158161145
NC220	Healthy	avocado.jpg	green_beans.jpg	z	0.808791	9.75	0.23	FALSE	1.130530867	-1.584360596	-2.714891463
NC220	Healthy	cherries.jpg	cocktail_shrimp.jpg	m	2.978734	9.8	9.85	TRUE	1.202735427	1.150748144	-0.051987283
NC220	Healthy	strawberries.jpg	bagel_plain.jpg	z	0.875567	8.4	5.13	FALSE	0.977457199	-1.448616023	-2.426073222
NC220	Healthy	rigatoni_and_sauce.jpg	strawberries.jpg	m	0.823094	3.85	8.4	TRUE	-1.356194186	0.977457199	2.333651385
NC220	Healthy	yellow_popcorn.jpg	baby_carrots.jpg	m	1.14446	7.58	9.3	TRUE	0.162989761	1.078543584	0.915553823
NC220	Healthy	grapes.jpg	steak.jpg	z	1.629885	7.88	4.83	FALSE	0.601993486	-0.2211385	-0.823131986
NC220	Healthy	steak.jpg	rigatoni_and_sauce.jpg	z	1.167728	4.83	3.85	FALSE	-0.2211385	-1.356194186	-1.135055686
NC220	Healthy	bagel_plain.jpg	french_fries.jpg	m	1.162898	5.13	8.97	TRUE	-1.448616023	0.162989761	1.611605783
NC220	Healthy	grapes.jpg	burger.jpg	m	2.19668	7.88	9.1	TRUE	0.601993486	1.020779935	0.418786449
NC220	Healthy	bagel_plain.jpg	pizza.jpg	m	1.052947	5.13	9.57	TRUE	-1.448616023	0.41426163	1.862877653
NC220	Healthy	doughnuts.jpg	cherry_tomato.jpg	z	0.706315	0.07	0.15	FALSE	-1.491938759	-1.578584231	-0.086645472
NC220	Healthy	whole_milk.jpg	cocktail_shrimp.jpg	m	0.72054	5.92	9.85	TRUE	0.538453473	1.150748144	0.61229467
NC220	Healthy	strawberries.jpg	grilled_cheese.jpg	z	1.950032	8.4	8.88	FALSE	0.977457199	-0.19803304	-1.17549024
NC220	Healthy	cucumber_slices.jpg	cookies.jpg	z	0.993682	5.65	4	FALSE	0.01858064	-1.05004685	-1.068627491
NC220	Healthy	pizza.jpg	baby_carrots.jpg	m	1.064194	9.57	9.3	TRUE	0.41426163	1.078543584	0.664281954
NC220	Healthy	cookies.jpg	pretzels.jpg	m	1.318108	4	5	TRUE	-1.05004685	-0.235579412	0.814467439
NC220	Healthy	apple_slices.jpg	pizza.jpg	z	2.050848	7.42	9.57	FALSE	1.006339023	0.41426163	-0.592077393
NC220	Healthy	steak.jpg	cheerios_with_milk.jpg	z	1.039753	4.83	0.53	FALSE	-0.2211385	-1.607466055	-1.386327555
NC220	Healthy	m_and_m.jpg	lettuce_salad.jpg	m	0.953101	5.58	7.17	TRUE	-0.192256676	1.12186632	1.314122995
NC220	Healthy	fried_eggs.jpg	corn_cob.jpg	z	0.859123	9.57	1.63	FALSE	1.228729069	-1.564143319	-2.792872388
NC220	Healthy	apple_slices.jpg	rigatoni_and_sauce.jpg	z	1.341286	7.42	3.85	FALSE	1.006339023	-1.356194186	-2.362533209
NC220	Healthy	ritz.jpg	steak.jpg	m	1.120004	7.22	4.83	TRUE	0.096561565	-0.2211385	-0.317700065
NC220	Healthy	whole_milk.jpg	french_fries.jpg	z	1.078453	5.92	8.97	FALSE	0.538453473	0.162989761	-0.375463713
NC220	Healthy	apple_slices.jpg	steak.jpg	m	2.199016	7.42	4.83	TRUE	1.006339023	-0.2211385	-1.227477523
NC220	Healthy	french_fries.jpg	avocado.jpg	m	1.083188	8.97	9.75	TRUE	0.162989761	1.130530867	0.967541106
NC220	Healthy	cherry_tomato.jpg	banana.jpg	m	0.994989	0.15	4.88	TRUE	-1.578584231	-0.169151216	1.409433015
NC220	Healthy	doughnuts.jpg	rigatoni_and_sauce.jpg	m	0.861975	0.07	3.85	TRUE	-1.491938759	-1.356194186	0.135744573
NC220	Healthy	whole_milk.jpg	steak.jpg	m	0.773281	5.92	4.83	TRUE	0.538453473	-0.2211385	-0.759591973
NC220	Healthy	apple_slices.jpg	orange_slices.jpg	m	1.622701	7.42	6.67	TRUE	1.006339023	0.783948978	-0.222390045
NC220	Healthy	cocktail_shrimp.jpg	fried_eggs.jpg	m	0.693807	9.85	9.57	TRUE	1.150748144	1.228729069	0.077980925
NC220	Healthy	m_and_m.jpg	burger.jpg	m	0.776891	5.58	9.1	TRUE	-0.192256676	1.020779935	1.213036611
NC220	Healthy	fried_eggs.jpg	cherry_tomato.jpg	z	1.020109	9.57	0.15	FALSE	1.228729069	-1.578584231	-2.8073133
NC220	Healthy	cookies.jpg	orange_slices.jpg	m	0.831919	4	6.67	TRUE	-1.05004685	0.783948978	1.833995829
NC220	Healthy	baby_carrots.jpg	cucumber_slices.jpg	z	1.185756	9.3	5.65	FALSE	1.078543584	0.01858064	-1.059962943
NC220	Healthy	baby_carrots.jpg	pretzels.jpg	z	0.89192	9.3	5	FALSE	1.078543584	-0.235579412	-1.314122995
NC220	Healthy	grilled_cheese.jpg	burger.jpg	m	1.003538	8.88	9.1	TRUE	-0.19803304	1.020779935	1.218812976
NC220	Healthy	cheerios_with_milk.jpg	doughnuts.jpg	z	0.771977	0.53	0.07	FALSE	-1.607466055	-1.491938759	0.115527296
NC220	Healthy	pizza.jpg	doughnuts.jpg	z	0.970963	9.57	0.07	FALSE	0.41426163	-1.491938759	-1.906200389
NC220	Healthy	grilled_cheese.jpg	doughnuts.jpg	z	0.830811	8.88	0.07	FALSE	-0.19803304	-1.491938759	-1.293905718
NC220	Healthy	cocktail_shrimp.jpg	baby_carrots.jpg	z	1.439238	9.85	9.3	FALSE	1.150748144	1.078543584	-0.07220456
NC220	Healthy	avocado.jpg	strawberries.jpg	z	0.841834	9.75	8.4	FALSE	1.130530867	0.977457199	-0.153073668
NC220	Healthy	green_beans.jpg	ritz.jpg	m	1.03505	0.23	7.22	TRUE	-1.584360596	0.096561565	1.680922161
NC220	Healthy	orange_slices.jpg	burger.jpg	m	0.992438	6.67	9.1	TRUE	0.783948978	1.020779935	0.236830957
NC220	Healthy	apple_slices.jpg	m_and_m.jpg	z	0.683182	7.42	5.58	FALSE	1.006339023	-0.192256676	-1.198595699
NC220	Healthy	ritz.jpg	apple_slices.jpg	m	0.838488	7.22	7.42	TRUE	0.096561565	1.006339023	0.909777458
NC220	Healthy	avocado.jpg	lettuce_salad.jpg	m	1.141451	9.75	7.17	TRUE	1.130530867	1.12186632	-0.008664547
NC220	Healthy	cucumber_slices.jpg	grilled_cheese.jpg	z	1.746038	5.65	8.88	FALSE	0.01858064	-0.19803304	-0.216613681
NC220	Healthy	orange_slices.jpg	french_fries.jpg	z	1.008341	6.67	8.97	FALSE	0.783948978	0.162989761	-0.620959218
NC220	Healthy	m_and_m.jpg	grilled_cheese.jpg	m	0.963017	5.58	8.88	TRUE	-0.192256676	-0.19803304	-0.005776365
NC220	Healthy	m_and_m.jpg	ritz.jpg	m	1.277924	5.58	7.22	TRUE	-0.192256676	0.096561565	0.288818241
NC220	Healthy	lettuce_salad.jpg	bagel_plain.jpg	z	0.867621	7.17	5.13	FALSE	1.12186632	-1.448616023	-2.570482342
NC220	Healthy	yellow_popcorn.jpg	pizza.jpg	m	1.053531	7.58	9.57	TRUE	0.162989761	0.41426163	0.251271869
NC220	Healthy	grilled_cheese.jpg	cocktail_shrimp.jpg	m	1.136154	8.88	9.85	TRUE	-0.19803304	1.150748144	1.348781184
NC220	Healthy	bagel_plain.jpg	green_beans.jpg	z	1.273883	5.13	0.23	FALSE	-1.448616023	-1.584360596	-0.135744573
NC258	Healthy	rigatoni_and_sauce.jpg	french_fries.jpg	m	1.578192	7.13	8.2	TRUE	0.985023867	1.481865576	0.496841709
NC258	Healthy	baby_carrots.jpg	doughnuts.jpg	m	1.542552	2.8	5.05	TRUE	-0.070358848	0.994765861	1.065124709
NC258	Healthy	pizza.jpg	m_and_m.jpg	z	1.049854	7.33	4.97	FALSE	1.511091558	-0.070358848	-1.581450406
NC258	Healthy	cherries.jpg	lettuce_salad.jpg	m	1.112777	0.05	8.2	TRUE	-1.564131305	1.157132433	2.721263738
NC258	Healthy	strawberries.jpg	cookies.jpg	m	1.299404	5.1	5.03	TRUE	-0.930901676	0.773947324	1.704849
NC258	Healthy	ritz.jpg	cherries.jpg	z	1.055764	1.43	0.05	FALSE	-0.200252105	-1.564131305	-1.3638792
NC258	Healthy	cheerios_with_milk.jpg	avocado.jpg	z	1.215731	6.33	0.15	FALSE	0.644054067	-1.645314591	-2.289368658
NC258	Healthy	cheerios_with_milk.jpg	lettuce_salad.jpg	m	1.048442	6.33	8.2	TRUE	0.644054067	1.157132433	0.513078366
NC258	Healthy	french_fries.jpg	grilled_cheese.jpg	z	0.843998	8.2	7.08	FALSE	1.481865576	0.725237353	-0.756628223
NC258	Healthy	cocktail_shrimp.jpg	cherry_tomato.jpg	m	1.179436	0.1	2.98	TRUE	-1.703766557	-0.119068819	1.584697737
NC258	Healthy	french_fries.jpg	cookies.jpg	m	1.395969	8.2	5.03	TRUE	1.481865576	0.773947324	-0.707918252
NC258	Healthy	baby_carrots.jpg	burger.jpg	m	0.965528	2.8	0.05	TRUE	-0.070358848	-1.703766557	-1.633407709
NC258	Healthy	strawberries.jpg	cherries.jpg	z	1.327694	5.1	0.05	FALSE	-0.930901676	-1.564131305	-0.633229629
NC258	Healthy	m_and_m.jpg	orange_slices.jpg	z	1.515825	4.97	2.13	FALSE	-0.070358848	0.335557581	0.405916429
NC258	Healthy	yellow_popcorn.jpg	pizza.jpg	m	0.92065	6.97	7.33	TRUE	0.53689213	1.511091558	0.974199429
NC258	Healthy	bagel_plain.jpg	cheerios_with_milk.jpg	z	1.372137	5.03	6.33	FALSE	0.507666147	0.644054067	0.13638792
NC258	Healthy	pretzels.jpg	pizza.jpg	m	0.9254	6.45	7.33	TRUE	-0.060616853	1.511091558	1.571708412
NC258	Healthy	m_and_m.jpg	strawberries.jpg	z	1.117375	4.97	5.1	FALSE	-0.070358848	-0.930901676	-0.860542829
NC258	Healthy	corn_cob.jpg	yellow_popcorn.jpg	m	1.203172	5.08	6.97	TRUE	0.734979347	0.53689213	-0.198087217
NC258	Healthy	cucumber_slices.jpg	corn_cob.jpg	m	1.326783	0.15	5.08	TRUE	-1.651809254	0.734979347	2.3867886
NC258	Healthy	fried_eggs.jpg	strawberries.jpg	z	1.175687	6.15	5.1	FALSE	-0.093090168	-0.930901676	-0.837811509
NC258	Healthy	apple_slices.jpg	steak.jpg	z	0.952174	6.6	0.1	FALSE	0.51416081	-1.726497877	-2.240658686
NC258	Healthy	pretzels.jpg	whole_milk.jpg	m	1.532999	6.45	5	TRUE	-0.060616853	0.507666147	0.568283
NC258	Healthy	cherry_tomato.jpg	grilled_cheese.jpg	m	0.970019	2.98	7.08	TRUE	-0.119068819	0.725237353	0.844306172
NC258	Healthy	french_fries.jpg	cocktail_shrimp.jpg	z	0.972023	8.2	0.1	FALSE	1.481865576	-1.703766557	-3.185632132
NC258	Healthy	corn_cob.jpg	ritz.jpg	z	1.309826	5.08	1.43	FALSE	0.734979347	-0.200252105	-0.935231452
NC258	Healthy	m_and_m.jpg	corn_cob.jpg	z	1.051884	4.97	5.08	FALSE	-0.070358848	0.734979347	0.805338194
NC258	Healthy	bagel_plain.jpg	apple_slices.jpg	z	1.127184	5.03	6.6	FALSE	0.507666147	0.51416081	0.006494663
NC258	Healthy	cookies.jpg	avocado.jpg	z	1.11377	5.03	0.15	FALSE	0.773947324	-1.645314591	-2.419261915
NC258	Healthy	grilled_cheese.jpg	strawberries.jpg	z	0.993086	7.08	5.1	FALSE	0.725237353	-0.930901676	-1.656139029
NC258	Healthy	steak.jpg	lettuce_salad.jpg	m	0.816257	0.1	8.2	TRUE	-1.726497877	1.157132433	2.883630309
NC258	Healthy	grilled_cheese.jpg	cherries.jpg	z	0.962399	7.08	0.05	FALSE	0.725237353	-1.564131305	-2.289368658
NC258	Healthy	baby_carrots.jpg	cocktail_shrimp.jpg	z	1.239968	2.8	0.1	FALSE	-0.070358848	-1.703766557	-1.633407709
NC258	Healthy	grilled_cheese.jpg	cheerios_with_milk.jpg	z	0.982329	7.08	6.33	FALSE	0.725237353	0.644054067	-0.081183286
NC258	Healthy	grilled_cheese.jpg	fried_eggs.jpg	z	0.905467	7.08	6.15	FALSE	0.725237353	-0.093090168	-0.81832752
NC258	Healthy	cherries.jpg	orange_slices.jpg	m	1.706742	0.05	2.13	TRUE	-1.564131305	0.335557581	1.899688886
NC258	Healthy	apple_slices.jpg	french_fries.jpg	m	1.203261	6.6	8.2	TRUE	0.51416081	1.481865576	0.967704766
NC258	Healthy	bagel_plain.jpg	french_fries.jpg	z	0.911395	5.03	8.2	FALSE	0.507666147	1.481865576	0.974199429
NC258	Healthy	burger.jpg	strawberries.jpg	m	1.177956	0.05	5.1	TRUE	-1.703766557	-0.930901676	0.77286488
NC258	Healthy	m_and_m.jpg	baby_carrots.jpg	z	1.081546	4.97	2.8	FALSE	-0.070358848	-0.070358848	0
NC258	Healthy	pretzels.jpg	apple_slices.jpg	m	1.539282	6.45	6.6	TRUE	-0.060616853	0.51416081	0.574777663
NC258	Healthy	cucumber_slices.jpg	french_fries.jpg	m	1.094335	0.15	8.2	TRUE	-1.651809254	1.481865576	3.133674829
NC258	Healthy	whole_milk.jpg	cookies.jpg	z	1.33163	5	5.03	FALSE	0.507666147	0.773947324	0.266281177
NC258	Healthy	cheerios_with_milk.jpg	m_and_m.jpg	m	1.333348	6.33	4.97	TRUE	0.644054067	-0.070358848	-0.714412914
NC258	Healthy	doughnuts.jpg	bagel_plain.jpg	m	1.612377	5.05	5.03	TRUE	0.994765861	0.507666147	-0.487099714
NC258	Healthy	burger.jpg	cocktail_shrimp.jpg	m	1.062426	0.05	0.1	TRUE	-1.703766557	-1.703766557	0
NC258	Healthy	doughnuts.jpg	corn_cob.jpg	z	1.050219	5.05	5.08	FALSE	0.994765861	0.734979347	-0.259786514
NC258	Healthy	burger.jpg	french_fries.jpg	m	1.085264	0.05	8.2	TRUE	-1.703766557	1.481865576	3.185632132
NC258	Healthy	green_beans.jpg	banana.jpg	z	1.657853	5.22	0.2	FALSE	-0.687351819	-0.112574156	0.574777663
NC258	Healthy	cucumber_slices.jpg	whole_milk.jpg	m	0.916685	0.15	5	TRUE	-1.651809254	0.507666147	2.1594754
NC258	Healthy	ritz.jpg	cherry_tomato.jpg	m	1.334987	1.43	2.98	TRUE	-0.200252105	-0.119068819	0.081183286
NC258	Healthy	apple_slices.jpg	orange_slices.jpg	z	1.533988	6.6	2.13	FALSE	0.51416081	0.335557581	-0.178603229
NC258	Healthy	steak.jpg	pizza.jpg	m	0.808611	0.1	7.33	TRUE	-1.726497877	1.511091558	3.237589435
NC258	Healthy	doughnuts.jpg	apple_slices.jpg	z	1.611968	5.05	6.6	FALSE	0.994765861	0.51416081	-0.480605052
NC258	Healthy	cookies.jpg	corn_cob.jpg	m	1.644636	5.03	5.08	TRUE	0.773947324	0.734979347	-0.038967977
NC258	Healthy	lettuce_salad.jpg	burger.jpg	z	1.05433	8.2	0.05	FALSE	1.157132433	-1.703766557	-2.860898989
NC258	Healthy	cocktail_shrimp.jpg	grilled_cheese.jpg	m	1.12301	0.1	7.08	TRUE	-1.703766557	0.725237353	2.429003909
NC258	Healthy	avocado.jpg	rigatoni_and_sauce.jpg	m	1.005742	0.15	7.13	TRUE	-1.645314591	0.985023867	2.630338458
NC258	Healthy	apple_slices.jpg	lettuce_salad.jpg	m	1.029012	6.6	8.2	TRUE	0.51416081	1.157132433	0.642971623
NC258	Healthy	avocado.jpg	steak.jpg	z	0.997164	0.15	0.1	FALSE	-1.645314591	-1.726497877	-0.081183286
NC258	Healthy	pretzels.jpg	cherry_tomato.jpg	m	1.332658	6.45	2.98	TRUE	-0.060616853	-0.119068819	-0.058451966
NC258	Healthy	rigatoni_and_sauce.jpg	m_and_m.jpg	z	1.551836	7.13	4.97	FALSE	0.985023867	-0.070358848	-1.055382715
NC258	Healthy	avocado.jpg	pizza.jpg	m	0.821168	0.15	7.33	TRUE	-1.645314591	1.511091558	3.156406149
NC258	Healthy	strawberries.jpg	steak.jpg	z	0.877687	5.1	0.1	FALSE	-0.930901676	-1.726497877	-0.7955962
NC258	Healthy	cheerios_with_milk.jpg	yellow_popcorn.jpg	z	1.596605	6.33	6.97	FALSE	0.644054067	0.53689213	-0.107161937
NC258	Healthy	strawberries.jpg	yellow_popcorn.jpg	m	0.901394	5.1	6.97	TRUE	-0.930901676	0.53689213	1.467793806
NC258	Healthy	french_fries.jpg	pretzels.jpg	z	1.344408	8.2	6.45	FALSE	1.481865576	-0.060616853	-1.542482429
NC258	Healthy	lettuce_salad.jpg	grilled_cheese.jpg	z	0.906482	8.2	7.08	FALSE	1.157132433	0.725237353	-0.43189508
NC258	Healthy	pizza.jpg	doughnuts.jpg	z	1.163881	7.33	5.05	FALSE	1.511091558	0.994765861	-0.516325697
NC258	Healthy	bagel_plain.jpg	orange_slices.jpg	z	1.077113	5.03	2.13	FALSE	0.507666147	0.335557581	-0.172108566
NC258	Healthy	corn_cob.jpg	whole_milk.jpg	m	1.287755	5.08	5	TRUE	0.734979347	0.507666147	-0.2273132
NC258	Healthy	fried_eggs.jpg	cucumber_slices.jpg	z	1.397225	6.15	0.15	FALSE	-0.093090168	-1.651809254	-1.558719086
NC258	Healthy	cocktail_shrimp.jpg	yellow_popcorn.jpg	m	0.866593	0.1	6.97	TRUE	-1.703766557	0.53689213	2.240658686
NC258	Healthy	pizza.jpg	grapes.jpg	z	0.854068	7.33	6.4	FALSE	1.511091558	0.929819233	-0.581272326
NC258	Healthy	corn_cob.jpg	strawberries.jpg	z	1.384188	5.08	5.1	FALSE	0.734979347	-0.930901676	-1.665881023
NC258	Healthy	cookies.jpg	apple_slices.jpg	z	1.615347	5.03	6.6	FALSE	0.773947324	0.51416081	-0.259786514
NC258	Healthy	steak.jpg	green_beans.jpg	m	0.810325	0.1	5.22	TRUE	-1.726497877	-0.687351819	1.039146057
NC258	Healthy	avocado.jpg	grapes.jpg	m	0.981455	0.15	6.4	TRUE	-1.645314591	0.929819233	2.575133823
NC258	Healthy	avocado.jpg	doughnuts.jpg	m	0.911403	0.15	5.05	TRUE	-1.645314591	0.994765861	2.640080452
NC258	Healthy	cheerios_with_milk.jpg	grapes.jpg	z	1.648371	6.33	6.4	FALSE	0.644054067	0.929819233	0.285765166
NC258	Healthy	ritz.jpg	avocado.jpg	z	1.137636	1.43	0.15	FALSE	-0.200252105	-1.645314591	-1.445062486
NC258	Healthy	cucumber_slices.jpg	baby_carrots.jpg	m	1.090096	0.15	2.8	TRUE	-1.651809254	-0.070358848	1.581450406
NC258	Healthy	grilled_cheese.jpg	cookies.jpg	z	0.792017	7.08	5.03	FALSE	0.725237353	0.773947324	0.048709971
NC258	Healthy	corn_cob.jpg	apple_slices.jpg	m	1.221416	5.08	6.6	TRUE	0.734979347	0.51416081	-0.220818537
NC258	Healthy	whole_milk.jpg	yellow_popcorn.jpg	z	0.866883	5	6.97	FALSE	0.507666147	0.53689213	0.029225983
NC258	Healthy	grapes.jpg	lettuce_salad.jpg	m	0.828481	6.4	8.2	TRUE	0.929819233	1.157132433	0.2273132
NC258	Healthy	cucumber_slices.jpg	burger.jpg	z	0.989757	0.15	0.05	FALSE	-1.651809254	-1.703766557	-0.051957303
NC258	Healthy	burger.jpg	cherries.jpg	m	1.036005	0.05	0.05	TRUE	-1.703766557	-1.564131305	0.139635251
NC258	Healthy	yellow_popcorn.jpg	rigatoni_and_sauce.jpg	m	0.998236	6.97	7.13	TRUE	0.53689213	0.985023867	0.448131737
NC258	Healthy	rigatoni_and_sauce.jpg	pretzels.jpg	z	1.55249	7.13	6.45	FALSE	0.985023867	-0.060616853	-1.04564072
NC258	Healthy	cocktail_shrimp.jpg	orange_slices.jpg	m	0.895225	0.1	2.13	TRUE	-1.703766557	0.335557581	2.039324138
NC258	Healthy	burger.jpg	orange_slices.jpg	m	0.984586	0.05	2.13	TRUE	-1.703766557	0.335557581	2.039324138
NC258	Healthy	bagel_plain.jpg	fried_eggs.jpg	z	1.673921	5.03	6.15	FALSE	0.507666147	-0.093090168	-0.600756314
NC258	Healthy	cheerios_with_milk.jpg	pretzels.jpg	z	1.397587	6.33	6.45	FALSE	0.644054067	-0.060616853	-0.70467092
NC258	Healthy	pretzels.jpg	fried_eggs.jpg	z	1.781405	6.45	6.15	FALSE	-0.060616853	-0.093090168	-0.032473314
NC258	Healthy	cherries.jpg	avocado.jpg	z	2.056586	0.05	0.15	FALSE	-1.564131305	-1.645314591	-0.081183286
NC258	Healthy	pizza.jpg	rigatoni_and_sauce.jpg	z	0.981474	7.33	7.13	FALSE	1.511091558	0.985023867	-0.526067692
NC258	Healthy	cherry_tomato.jpg	banana.jpg	z	1.367475	2.98	0.2	FALSE	-0.119068819	-0.112574156	0.006494663
NC258	Healthy	m_and_m.jpg	cocktail_shrimp.jpg	z	1.059952	4.97	0.1	FALSE	-0.070358848	-1.703766557	-1.633407709
NC258	Healthy	yellow_popcorn.jpg	baby_carrots.jpg	z	1.74183	6.97	2.8	FALSE	0.53689213	-0.070358848	-0.607250977
NC258	Healthy	rigatoni_and_sauce.jpg	green_beans.jpg	z	0.86093	7.13	5.22	FALSE	0.985023867	-0.687351819	-1.672375686
NC258	Healthy	cherries.jpg	french_fries.jpg	m	0.977333	0.05	8.2	TRUE	-1.564131305	1.481865576	3.045996881
NC258	Healthy	bagel_plain.jpg	green_beans.jpg	z	0.909892	5.03	5.22	FALSE	0.507666147	-0.687351819	-1.195017966
NC258	Healthy	cheerios_with_milk.jpg	pizza.jpg	m	0.763481	6.33	7.33	TRUE	0.644054067	1.511091558	0.867037492
NC258	Healthy	corn_cob.jpg	banana.jpg	z	1.177074	5.08	0.2	FALSE	0.734979347	-0.112574156	-0.847553503
NC258	Healthy	m_and_m.jpg	apple_slices.jpg	z	1.499018	4.97	6.6	FALSE	-0.070358848	0.51416081	0.584519657
NC258	Healthy	bagel_plain.jpg	pretzels.jpg	z	1.313159	5.03	6.45	FALSE	0.507666147	-0.060616853	-0.568283
NC258	Healthy	grilled_cheese.jpg	cucumber_slices.jpg	z	0.908121	7.08	0.15	FALSE	0.725237353	-1.651809254	-2.377046606
NC258	Healthy	cheerios_with_milk.jpg	apple_slices.jpg	z	1.529543	6.33	6.6	FALSE	0.644054067	0.51416081	-0.129893257
NC258	Healthy	avocado.jpg	whole_milk.jpg	m	0.874805	0.15	5	TRUE	-1.645314591	0.507666147	2.152980738
NC258	Healthy	whole_milk.jpg	banana.jpg	z	1.174049	5	0.2	FALSE	0.507666147	-0.112574156	-0.620240303
NC258	Healthy	green_beans.jpg	corn_cob.jpg	m	1.376627	5.22	5.08	TRUE	-0.687351819	0.734979347	1.422331166
NC258	Healthy	whole_milk.jpg	green_beans.jpg	z	0.866101	5	5.22	FALSE	0.507666147	-0.687351819	-1.195017966
NC258	Healthy	yellow_popcorn.jpg	french_fries.jpg	z	1.177747	6.97	8.2	FALSE	0.53689213	1.481865576	0.944973446
NC258	Healthy	grilled_cheese.jpg	green_beans.jpg	z	0.958645	7.08	5.22	FALSE	0.725237353	-0.687351819	-1.412589172
NC258	Healthy	strawberries.jpg	ritz.jpg	z	1.420787	5.1	1.43	FALSE	-0.930901676	-0.200252105	0.730649572
NC258	Healthy	baby_carrots.jpg	fried_eggs.jpg	z	1.348514	2.8	6.15	FALSE	-0.070358848	-0.093090168	-0.02273132
NC258	Healthy	french_fries.jpg	grapes.jpg	z	1.240241	8.2	6.4	FALSE	1.481865576	0.929819233	-0.552046343
NC258	Healthy	avocado.jpg	cucumber_slices.jpg	m	0.955567	0.15	0.15	TRUE	-1.645314591	-1.651809254	-0.006494663
NC258	Healthy	m_and_m.jpg	cucumber_slices.jpg	z	1.041709	4.97	0.15	FALSE	-0.070358848	-1.651809254	-1.581450406
NC258	Healthy	lettuce_salad.jpg	cocktail_shrimp.jpg	z	0.84671	8.2	0.1	FALSE	1.157132433	-1.703766557	-2.860898989
NC258	Healthy	pretzels.jpg	lettuce_salad.jpg	m	1.047946	6.45	8.2	TRUE	-0.060616853	1.157132433	1.217749286
NC258	Healthy	cherry_tomato.jpg	fried_eggs.jpg	z	1.518511	2.98	6.15	FALSE	-0.119068819	-0.093090168	0.025978651
NC258	Healthy	cookies.jpg	pretzels.jpg	z	1.384578	5.03	6.45	FALSE	0.773947324	-0.060616853	-0.834564177
NC258	Healthy	fried_eggs.jpg	cocktail_shrimp.jpg	z	1.060804	6.15	0.1	FALSE	-0.093090168	-1.703766557	-1.610676389
NC258	Healthy	cherry_tomato.jpg	cucumber_slices.jpg	z	1.302379	2.98	0.15	FALSE	-0.119068819	-1.651809254	-1.532740435
NC258	Healthy	whole_milk.jpg	pizza.jpg	m	1.118333	5	7.33	TRUE	0.507666147	1.511091558	1.003425412
NC258	Healthy	fried_eggs.jpg	pizza.jpg	m	0.844721	6.15	7.33	TRUE	-0.093090168	1.511091558	1.604181726
NC258	Healthy	grapes.jpg	baby_carrots.jpg	z	1.538876	6.4	2.8	FALSE	0.929819233	-0.070358848	-1.00017808
NC258	Healthy	apple_slices.jpg	ritz.jpg	m	2.183637	6.6	1.43	TRUE	0.51416081	-0.200252105	-0.714412914
NC258	Healthy	cucumber_slices.jpg	rigatoni_and_sauce.jpg	m	0.740729	0.15	7.13	TRUE	-1.651809254	0.985023867	2.636833121
NC258	Healthy	baby_carrots.jpg	grilled_cheese.jpg	m	0.902032	2.8	7.08	TRUE	-0.070358848	0.725237353	0.7955962
NC258	Healthy	grapes.jpg	banana.jpg	z	1.096981	6.4	0.2	FALSE	0.929819233	-0.112574156	-1.042393389
NC258	Healthy	cucumber_slices.jpg	banana.jpg	m	0.866601	0.15	0.2	TRUE	-1.651809254	-0.112574156	1.539235097
NC258	Healthy	cocktail_shrimp.jpg	ritz.jpg	m	0.827117	0.1	1.43	TRUE	-1.703766557	-0.200252105	1.503514452
NC258	Healthy	green_beans.jpg	orange_slices.jpg	m	1.450681	5.22	2.13	TRUE	-0.687351819	0.335557581	1.0229094
NC258	Healthy	green_beans.jpg	fried_eggs.jpg	m	1.774223	5.22	6.15	TRUE	-0.687351819	-0.093090168	0.594261652
NC258	Healthy	cookies.jpg	fried_eggs.jpg	z	1.241538	5.03	6.15	FALSE	0.773947324	-0.093090168	-0.867037492
NC258	Healthy	ritz.jpg	cookies.jpg	m	0.908717	1.43	5.03	TRUE	-0.200252105	0.773947324	0.974199429
NC258	Healthy	baby_carrots.jpg	banana.jpg	z	1.268625	2.8	0.2	FALSE	-0.070358848	-0.112574156	-0.042215309
NC258	Healthy	grapes.jpg	m_and_m.jpg	m	1.131782	6.4	4.97	TRUE	0.929819233	-0.070358848	-1.00017808
NC258	Healthy	baby_carrots.jpg	orange_slices.jpg	z	1.665515	2.8	2.13	FALSE	-0.070358848	0.335557581	0.405916429
NC258	Healthy	doughnuts.jpg	cherry_tomato.jpg	z	0.963507	5.05	2.98	FALSE	0.994765861	-0.119068819	-1.11383468
NC258	Healthy	steak.jpg	baby_carrots.jpg	m	0.748861	0.1	2.8	TRUE	-1.726497877	-0.070358848	1.656139029
NC258	Healthy	banana.jpg	pretzels.jpg	m	1.287333	0.2	6.45	TRUE	-0.112574156	-0.060616853	0.051957303
NC258	Healthy	lettuce_salad.jpg	cookies.jpg	z	0.79858	8.2	5.03	FALSE	1.157132433	0.773947324	-0.383185109
NC258	Healthy	yellow_popcorn.jpg	steak.jpg	z	0.723516	6.97	0.1	FALSE	0.53689213	-1.726497877	-2.263390006
NC258	Healthy	burger.jpg	doughnuts.jpg	m	1.214489	0.05	5.05	TRUE	-1.703766557	0.994765861	2.698532418
NC258	Healthy	steak.jpg	cherries.jpg	m	1.081114	0.1	0.05	TRUE	-1.726497877	-1.564131305	0.162366571
NC258	Healthy	avocado.jpg	m_and_m.jpg	m	0.941514	0.15	4.97	TRUE	-1.645314591	-0.070358848	1.574955743
NC258	Healthy	cookies.jpg	doughnuts.jpg	m	1.035964	5.03	5.05	TRUE	0.773947324	0.994765861	0.220818537
NC258	Healthy	grapes.jpg	rigatoni_and_sauce.jpg	m	0.798147	6.4	7.13	TRUE	0.929819233	0.985023867	0.055204634
NC258	Healthy	doughnuts.jpg	banana.jpg	z	1.304832	5.05	0.2	FALSE	0.994765861	-0.112574156	-1.107340017
NC258	Healthy	yellow_popcorn.jpg	grilled_cheese.jpg	m	0.942086	6.97	7.08	TRUE	0.53689213	0.725237353	0.188345223
NC258	Healthy	grapes.jpg	whole_milk.jpg	m	1.114033	6.4	5	TRUE	0.929819233	0.507666147	-0.422153086
NC258	Healthy	cheerios_with_milk.jpg	orange_slices.jpg	z	1.409095	6.33	2.13	FALSE	0.644054067	0.335557581	-0.308496486
NC258	Healthy	baby_carrots.jpg	avocado.jpg	z	1.077151	2.8	0.15	FALSE	-0.070358848	-1.645314591	-1.574955743
NC258	Healthy	orange_slices.jpg	cherry_tomato.jpg	m	1.316447	2.13	2.98	TRUE	0.335557581	-0.119068819	-0.4546264
NC258	Healthy	m_and_m.jpg	doughnuts.jpg	m	1.011315	4.97	5.05	TRUE	-0.070358848	0.994765861	1.065124709
NC258	Healthy	ritz.jpg	pretzels.jpg	m	1.621462	1.43	6.45	TRUE	-0.200252105	-0.060616853	0.139635251
NC258	Healthy	banana.jpg	pizza.jpg	m	0.879121	0.2	7.33	TRUE	-0.112574156	1.511091558	1.623665715
NC258	Healthy	doughnuts.jpg	whole_milk.jpg	m	1.026941	5.05	5	TRUE	0.994765861	0.507666147	-0.487099714
NC258	Healthy	apple_slices.jpg	fried_eggs.jpg	m	1.189824	6.6	6.15	TRUE	0.51416081	-0.093090168	-0.607250977
NC258	Healthy	cherry_tomato.jpg	corn_cob.jpg	z	1.407645	2.98	5.08	FALSE	-0.119068819	0.734979347	0.854048166
NC258	Healthy	m_and_m.jpg	cherry_tomato.jpg	z	1.6855	4.97	2.98	FALSE	-0.070358848	-0.119068819	-0.048709971
NC258	Healthy	grapes.jpg	green_beans.jpg	z	1.140529	6.4	5.22	FALSE	0.929819233	-0.687351819	-1.617171052
NC258	Healthy	green_beans.jpg	baby_carrots.jpg	z	1.601028	5.22	2.8	FALSE	-0.687351819	-0.070358848	0.616992972
NC258	Healthy	burger.jpg	steak.jpg	z	2.477685	0.05	0.1	FALSE	-1.703766557	-1.726497877	-0.02273132
NC258	Healthy	orange_slices.jpg	strawberries.jpg	m	1.370829	2.13	5.1	TRUE	0.335557581	-0.930901676	-1.266459257
NC258	Healthy	grapes.jpg	grilled_cheese.jpg	m	0.754782	6.4	7.08	TRUE	0.929819233	0.725237353	-0.20458188
NC258	Healthy	corn_cob.jpg	burger.jpg	z	0.810313	5.08	0.05	FALSE	0.734979347	-1.703766557	-2.438745903
NC258	Healthy	cherries.jpg	bagel_plain.jpg	m	0.849296	0.05	5.03	TRUE	-1.564131305	0.507666147	2.071797452
NC258	Healthy	green_beans.jpg	cookies.jpg	m	0.906377	5.22	5.03	TRUE	-0.687351819	0.773947324	1.461299143
NC258	Healthy	bagel_plain.jpg	rigatoni_and_sauce.jpg	z	1.708276	5.03	7.13	FALSE	0.507666147	0.985023867	0.47735772
NC258	Healthy	whole_milk.jpg	strawberries.jpg	z	0.958027	5	5.1	FALSE	0.507666147	-0.930901676	-1.438567823
NC258	Healthy	banana.jpg	cookies.jpg	m	0.913017	0.2	5.03	TRUE	-0.112574156	0.773947324	0.88652148
NC258	Healthy	burger.jpg	pretzels.jpg	m	0.934747	0.05	6.45	TRUE	-1.703766557	-0.060616853	1.643149703
NC258	Healthy	french_fries.jpg	orange_slices.jpg	z	0.981363	8.2	2.13	FALSE	1.481865576	0.335557581	-1.146307995
NC258	Healthy	burger.jpg	banana.jpg	m	0.946872	0.05	0.2	TRUE	-1.703766557	-0.112574156	1.5911924
NC258	Healthy	ritz.jpg	fried_eggs.jpg	m	1.276656	1.43	6.15	TRUE	-0.200252105	-0.093090168	0.107161937
NC258	Healthy	rigatoni_and_sauce.jpg	fried_eggs.jpg	z	1.181221	7.13	6.15	FALSE	0.985023867	-0.093090168	-1.078114035
NC258	Healthy	banana.jpg	bagel_plain.jpg	m	0.841404	0.2	5.03	TRUE	-0.112574156	0.507666147	0.620240303
NC258	Healthy	rigatoni_and_sauce.jpg	burger.jpg	z	0.998526	7.13	0.05	FALSE	0.985023867	-1.703766557	-2.688790423
NC258	Healthy	cheerios_with_milk.jpg	cherry_tomato.jpg	z	1.016008	6.33	2.98	FALSE	0.644054067	-0.119068819	-0.763122886
NC258	Healthy	rigatoni_and_sauce.jpg	cheerios_with_milk.jpg	z	1.262891	7.13	6.33	FALSE	0.985023867	0.644054067	-0.3409698
NC258	Healthy	cheerios_with_milk.jpg	cucumber_slices.jpg	z	1.156601	6.33	0.15	FALSE	0.644054067	-1.651809254	-2.29586332
NC258	Healthy	doughnuts.jpg	ritz.jpg	z	0.951307	5.05	1.43	FALSE	0.994765861	-0.200252105	-1.195017966
NC258	Healthy	cherry_tomato.jpg	rigatoni_and_sauce.jpg	m	0.788533	2.98	7.13	TRUE	-0.119068819	0.985023867	1.104092686
NC258	Healthy	cherries.jpg	doughnuts.jpg	m	1.383434	0.05	5.05	TRUE	-1.564131305	0.994765861	2.558897166
NC258	Healthy	bagel_plain.jpg	yellow_popcorn.jpg	z	0.993224	5.03	6.97	FALSE	0.507666147	0.53689213	0.029225983
NC258	Healthy	bagel_plain.jpg	whole_milk.jpg	z	1.393515	5.03	5	FALSE	0.507666147	0.507666147	0
NC258	Healthy	apple_slices.jpg	grapes.jpg	m	1.195536	6.6	6.4	TRUE	0.51416081	0.929819233	0.415658423
NC258	Healthy	lettuce_salad.jpg	whole_milk.jpg	z	0.918233	8.2	5	FALSE	1.157132433	0.507666147	-0.649466286
NC258	Healthy	bagel_plain.jpg	strawberries.jpg	z	0.796812	5.03	5.1	FALSE	0.507666147	-0.930901676	-1.438567823
NC258	Healthy	green_beans.jpg	yellow_popcorn.jpg	m	1.351973	5.22	6.97	TRUE	-0.687351819	0.53689213	1.224243949
NC258	Healthy	lettuce_salad.jpg	french_fries.jpg	z	0.843238	8.2	8.2	FALSE	1.157132433	1.481865576	0.324733143
NC258	Healthy	steak.jpg	corn_cob.jpg	m	0.719484	0.1	5.08	TRUE	-1.726497877	0.734979347	2.461477223
NC258	Healthy	steak.jpg	cocktail_shrimp.jpg	m	2.397214	0.1	0.1	TRUE	-1.726497877	-1.703766557	0.02273132
NC258	Healthy	ritz.jpg	steak.jpg	z	0.715166	1.43	0.1	FALSE	-0.200252105	-1.726497877	-1.526245772
NC258	Healthy	grapes.jpg	cherries.jpg	z	0.966729	6.4	0.05	FALSE	0.929819233	-1.564131305	-2.493950538
NC258	Healthy	green_beans.jpg	cocktail_shrimp.jpg	z	1.022346	5.22	0.1	FALSE	-0.687351819	-1.703766557	-1.016414737
NC258	Healthy	lettuce_salad.jpg	ritz.jpg	z	0.748199	8.2	1.43	FALSE	1.157132433	-0.200252105	-1.357384537
NC258	Healthy	cherry_tomato.jpg	steak.jpg	z	0.789857	2.98	0.1	FALSE	-0.119068819	-1.726497877	-1.607429057
NC258	Healthy	cucumber_slices.jpg	orange_slices.jpg	m	1.728335	0.15	2.13	TRUE	-1.651809254	0.335557581	1.987366835
NC258	Healthy	lettuce_salad.jpg	pizza.jpg	m	0.926773	8.2	7.33	TRUE	1.157132433	1.511091558	0.353959126
NC258	Healthy	orange_slices.jpg	yellow_popcorn.jpg	m	0.86452	2.13	6.97	TRUE	0.335557581	0.53689213	0.201334549
NC258	Healthy	avocado.jpg	strawberries.jpg	m	0.921629	0.15	5.1	TRUE	-1.645314591	-0.930901676	0.714412914
NC258	Healthy	cherries.jpg	pizza.jpg	m	0.704259	0.05	7.33	TRUE	-1.564131305	1.511091558	3.075222863
NC258	Healthy	banana.jpg	ritz.jpg	m	1.73521	0.2	1.43	TRUE	-0.112574156	-0.200252105	-0.087677949
NC258	Healthy	cocktail_shrimp.jpg	cherries.jpg	m	0.853855	0.1	0.05	TRUE	-1.703766557	-1.564131305	0.139635251
NC282	Healthy	cherries.jpg	avocado.jpg	z	0.879956	8.57	8.82	FALSE	1.043417355	0.070132208	-0.973285147
NC282	Healthy	baby_carrots.jpg	avocado.jpg	m	1.038853	1.77	8.82	TRUE	-0.790727262	0.070132208	0.86085947
NC282	Healthy	cucumber_slices.jpg	yellow_popcorn.jpg	m	0.976565	0.97	9.88	TRUE	-2.120562412	0.792868703	2.913431115
NC282	Healthy	orange_slices.jpg	burger.jpg	m	1.620797	7.4	4.63	TRUE	-0.498420501	-1.166550239	-0.668129738
NC282	Healthy	baby_carrots.jpg	banana.jpg	m	0.893732	1.77	5.58	TRUE	-0.790727262	-0.54017861	0.250548652
NC282	Healthy	yellow_popcorn.jpg	fried_eggs.jpg	m	1.602366	9.88	8.95	TRUE	0.792868703	0.937416002	0.144547299
NC282	Healthy	lettuce_salad.jpg	fried_eggs.jpg	m	1.617296	9.85	8.95	TRUE	0.873172758	0.937416002	0.064243244
NC282	Healthy	grilled_cheese.jpg	corn_cob.jpg	z	1.240959	9.97	9.32	FALSE	1.081963301	0.969537624	-0.112425677
NC282	Healthy	burger.jpg	pizza.jpg	m	0.866175	4.63	9.93	TRUE	-1.166550239	0.770383568	1.936933806
NC282	Healthy	cocktail_shrimp.jpg	strawberries.jpg	z	2.203453	9.9	9.97	FALSE	1.06590249	1.033780868	-0.032121622
NC282	Healthy	cookies.jpg	french_fries.jpg	z	0.986992	8.68	5	FALSE	1.043417355	-0.932062398	-1.975479753
NC282	Healthy	french_fries.jpg	apple_slices.jpg	z	1.918625	5	6.97	FALSE	-0.932062398	-0.514481312	0.417581086
NC282	Healthy	grapes.jpg	grilled_cheese.jpg	m	0.832157	7.47	9.97	TRUE	0.150436263	1.081963301	0.931527038
NC282	Healthy	cookies.jpg	m_and_m.jpg	z	0.99491	8.68	6.55	FALSE	1.043417355	-1.18261105	-2.226028404
NC282	Healthy	cherry_tomato.jpg	ritz.jpg	z	0.946847	9.93	7.8	FALSE	1.001659246	0.166497074	-0.835162172
NC282	Healthy	orange_slices.jpg	yellow_popcorn.jpg	m	1.139166	7.4	9.88	TRUE	-0.498420501	0.792868703	1.291289204
NC282	Healthy	cocktail_shrimp.jpg	fried_eggs.jpg	z	1.135707	9.9	8.95	FALSE	1.06590249	0.937416002	-0.128486488
NC282	Healthy	cheerios_with_milk.jpg	banana.jpg	z	1.65935	8.4	5.58	FALSE	0.278922751	-0.54017861	-0.819101361
NC282	Healthy	pretzels.jpg	pizza.jpg	m	0.733685	0.97	9.93	TRUE	-2.075592141	0.770383568	2.845975709
NC282	Healthy	cherries.jpg	burger.jpg	z	1.063289	8.57	4.63	FALSE	1.043417355	-1.166550239	-2.209967593
NC282	Healthy	cherries.jpg	bagel_plain.jpg	z	1.814902	8.57	7.08	FALSE	1.043417355	-0.514481312	-1.557898667
NC282	Healthy	cocktail_shrimp.jpg	whole_milk.jpg	z	1.041937	9.9	0.6	FALSE	1.06590249	-1.751163759	-2.817066249
NC282	Healthy	cheerios_with_milk.jpg	cookies.jpg	m	1.040523	8.4	8.68	TRUE	0.278922751	1.043417355	0.764494604
NC282	Healthy	pizza.jpg	fried_eggs.jpg	z	1.024037	9.93	8.95	FALSE	0.770383568	0.937416002	0.167032434
NC282	Healthy	green_beans.jpg	cherry_tomato.jpg	z	1.871397	9.9	9.93	FALSE	1.072326814	1.001659246	-0.070667568
NC282	Healthy	whole_milk.jpg	cherries.jpg	m	0.959659	0.6	8.57	TRUE	-1.751163759	1.043417355	2.794581114
NC282	Healthy	cookies.jpg	green_beans.jpg	z	1.83812	8.68	9.9	FALSE	1.043417355	1.072326814	0.02890946
NC282	Healthy	corn_cob.jpg	rigatoni_and_sauce.jpg	m	1.441456	9.32	7	TRUE	0.969537624	0.783232216	-0.186305408
NC282	Healthy	burger.jpg	ritz.jpg	z	1.681717	4.63	7.8	FALSE	-1.166550239	0.166497074	1.333047313
NC282	Healthy	cookies.jpg	cocktail_shrimp.jpg	m	1.977287	8.68	9.9	TRUE	1.043417355	1.06590249	0.022485135
NC282	Healthy	pretzels.jpg	steak.jpg	m	1.577249	0.97	2.8	TRUE	-2.075592141	-0.514481312	1.561110829
NC282	Healthy	bagel_plain.jpg	burger.jpg	m	1.54871	7.08	4.63	TRUE	-0.514481312	-1.166550239	-0.652068927
NC282	Healthy	cocktail_shrimp.jpg	corn_cob.jpg	z	1.168617	9.9	9.32	FALSE	1.06590249	0.969537624	-0.096364866
NC282	Healthy	green_beans.jpg	bagel_plain.jpg	z	0.89987	9.9	7.08	FALSE	1.072326814	-0.514481312	-1.586808127
NC282	Healthy	rigatoni_and_sauce.jpg	burger.jpg	z	1.590063	7	4.63	FALSE	0.783232216	-1.166550239	-1.949782455
NC282	Healthy	whole_milk.jpg	corn_cob.jpg	m	0.878244	0.6	9.32	TRUE	-1.751163759	0.969537624	2.720701383
NC282	Healthy	yellow_popcorn.jpg	avocado.jpg	z	1.150484	9.88	8.82	FALSE	0.792868703	0.070132208	-0.722736495
NC282	Healthy	fried_eggs.jpg	rigatoni_and_sauce.jpg	m	1.989955	8.95	7	TRUE	0.937416002	0.783232216	-0.154183786
NC282	Healthy	grilled_cheese.jpg	lettuce_salad.jpg	z	1.127974	9.97	9.85	FALSE	1.081963301	0.873172758	-0.208790543
NC282	Healthy	corn_cob.jpg	french_fries.jpg	z	2.097163	9.32	5	FALSE	0.969537624	-0.932062398	-1.901600022
NC282	Healthy	corn_cob.jpg	cookies.jpg	m	2.23126	9.32	8.68	TRUE	0.969537624	1.043417355	0.073879731
NC282	Healthy	cucumber_slices.jpg	doughnuts.jpg	m	1.497122	0.97	6.55	TRUE	-2.120562412	-0.533754286	1.586808127
NC282	Healthy	orange_slices.jpg	lettuce_salad.jpg	m	1.434509	7.4	9.85	TRUE	-0.498420501	0.873172758	1.371593259
NC282	Healthy	burger.jpg	steak.jpg	m	1.591185	4.63	2.8	TRUE	-1.166550239	-0.514481312	0.652068927
NC282	Healthy	m_and_m.jpg	grapes.jpg	m	1.824664	6.55	7.47	TRUE	-1.18261105	0.150436263	1.333047313
NC282	Healthy	strawberries.jpg	bagel_plain.jpg	z	1.053802	9.97	7.08	FALSE	1.033780868	-0.514481312	-1.54826218
NC282	Healthy	orange_slices.jpg	banana.jpg	z	1.771393	7.4	5.58	FALSE	-0.498420501	-0.54017861	-0.041758109
NC282	Healthy	ritz.jpg	doughnuts.jpg	m	1.098335	7.8	6.55	TRUE	0.166497074	-0.533754286	-0.70025136
NC282	Healthy	orange_slices.jpg	ritz.jpg	z	1.40433	7.4	7.8	FALSE	-0.498420501	0.166497074	0.664917575
NC282	Healthy	apple_slices.jpg	rigatoni_and_sauce.jpg	m	0.978749	6.97	7	TRUE	-0.514481312	0.783232216	1.297713529
NC282	Healthy	lettuce_salad.jpg	french_fries.jpg	z	1.744184	9.85	5	FALSE	0.873172758	-0.932062398	-1.805235156
NC282	Healthy	m_and_m.jpg	grilled_cheese.jpg	m	0.724068	6.55	9.97	TRUE	-1.18261105	1.081963301	2.264574351
NC282	Healthy	cookies.jpg	doughnuts.jpg	z	1.069122	8.68	6.55	FALSE	1.043417355	-0.533754286	-1.57717164
NC282	Healthy	burger.jpg	banana.jpg	m	0.995135	4.63	5.58	TRUE	-1.166550239	-0.54017861	0.626371629
NC282	Healthy	cookies.jpg	grapes.jpg	z	0.843934	8.68	7.47	FALSE	1.043417355	0.150436263	-0.892981092
NC282	Healthy	cookies.jpg	cucumber_slices.jpg	z	0.724	8.68	0.97	FALSE	1.043417355	-2.120562412	-3.163979767
NC282	Healthy	cucumber_slices.jpg	cherry_tomato.jpg	m	0.972135	0.97	9.93	TRUE	-2.120562412	1.001659246	3.122221658
NC282	Healthy	apple_slices.jpg	cheerios_with_milk.jpg	m	1.173387	6.97	8.4	TRUE	-0.514481312	0.278922751	0.793404063
NC282	Healthy	fried_eggs.jpg	corn_cob.jpg	z	1.630701	8.95	9.32	FALSE	0.937416002	0.969537624	0.032121622
NC282	Healthy	ritz.jpg	french_fries.jpg	m	1.241158	7.8	5	TRUE	0.166497074	-0.932062398	-1.098559472
NC282	Healthy	banana.jpg	lettuce_salad.jpg	m	0.779343	5.58	9.85	TRUE	-0.54017861	0.873172758	1.413351368
NC282	Healthy	cheerios_with_milk.jpg	bagel_plain.jpg	z	1.021805	8.4	7.08	FALSE	0.278922751	-0.514481312	-0.793404063
NC282	Healthy	strawberries.jpg	cherry_tomato.jpg	z	0.737482	9.97	9.93	FALSE	1.033780868	1.001659246	-0.032121622
NC282	Healthy	pizza.jpg	steak.jpg	z	1.047874	9.93	2.8	FALSE	0.770383568	-0.514481312	-1.28486488
NC282	Healthy	yellow_popcorn.jpg	rigatoni_and_sauce.jpg	m	1.885446	9.88	7	TRUE	0.792868703	0.783232216	-0.009636487
NC282	Healthy	apple_slices.jpg	baby_carrots.jpg	z	2.410257	6.97	1.77	FALSE	-0.514481312	-0.790727262	-0.276245949
NC282	Healthy	french_fries.jpg	cherry_tomato.jpg	m	1.091798	5	9.93	TRUE	-0.932062398	1.001659246	1.933721644
NC282	Healthy	baby_carrots.jpg	grilled_cheese.jpg	m	0.790333	1.77	9.97	TRUE	-0.790727262	1.081963301	1.872690562
NC282	Healthy	apple_slices.jpg	steak.jpg	m	1.028918	6.97	2.8	TRUE	-0.514481312	-0.514481312	0
NC282	Healthy	pretzels.jpg	m_and_m.jpg	m	1.763926	0.97	6.55	TRUE	-2.075592141	-1.18261105	0.892981092
NC282	Healthy	doughnuts.jpg	cocktail_shrimp.jpg	m	1.225146	6.55	9.9	TRUE	-0.533754286	1.06590249	1.599656776
NC282	Healthy	french_fries.jpg	orange_slices.jpg	z	1.113448	5	7.4	FALSE	-0.932062398	-0.498420501	0.433641897
NC282	Healthy	bagel_plain.jpg	lettuce_salad.jpg	m	0.957496	7.08	9.85	TRUE	-0.514481312	0.873172758	1.38765407
NC282	Healthy	cocktail_shrimp.jpg	steak.jpg	z	1.020081	9.9	2.8	FALSE	1.06590249	-0.514481312	-1.580383802
NC282	Healthy	cheerios_with_milk.jpg	french_fries.jpg	m	1.015473	8.4	5	TRUE	0.278922751	-0.932062398	-1.210985149
NC282	Healthy	orange_slices.jpg	cherries.jpg	m	0.826289	7.4	8.57	TRUE	-0.498420501	1.043417355	1.541837856
NC282	Healthy	avocado.jpg	steak.jpg	m	2.040146	8.82	2.8	TRUE	0.070132208	-0.514481312	-0.58461352
NC282	Healthy	cherry_tomato.jpg	rigatoni_and_sauce.jpg	m	1.341938	9.93	7	TRUE	1.001659246	0.783232216	-0.21842703
NC282	Healthy	ritz.jpg	cheerios_with_milk.jpg	m	1.085672	7.8	8.4	TRUE	0.166497074	0.278922751	0.112425677
NC282	Healthy	green_beans.jpg	pizza.jpg	m	0.668873	9.9	9.93	TRUE	1.072326814	0.770383568	-0.301943247
NC282	Healthy	doughnuts.jpg	m_and_m.jpg	z	1.043989	6.55	6.55	FALSE	-0.533754286	-1.18261105	-0.648856764
NC282	Healthy	yellow_popcorn.jpg	strawberries.jpg	m	0.771551	9.88	9.97	TRUE	0.792868703	1.033780868	0.240912165
NC282	Healthy	pretzels.jpg	ritz.jpg	m	1.218227	0.97	7.8	TRUE	-2.075592141	0.166497074	2.242089215
NC282	Healthy	cucumber_slices.jpg	strawberries.jpg	m	0.767784	0.97	9.97	TRUE	-2.120562412	1.033780868	3.15434328
NC282	Healthy	baby_carrots.jpg	rigatoni_and_sauce.jpg	m	1.064255	1.77	7	TRUE	-0.790727262	0.783232216	1.573959478
NC282	Healthy	banana.jpg	cherries.jpg	m	0.716406	5.58	8.57	TRUE	-0.54017861	1.043417355	1.583595965
NC282	Healthy	grilled_cheese.jpg	green_beans.jpg	z	0.743315	9.97	9.9	FALSE	1.081963301	1.072326814	-0.009636487
NC282	Healthy	pizza.jpg	grapes.jpg	z	0.836805	9.93	7.47	FALSE	0.770383568	0.150436263	-0.619947305
NC282	Healthy	baby_carrots.jpg	doughnuts.jpg	m	1.159205	1.77	6.55	TRUE	-0.790727262	-0.533754286	0.256972976
NC282	Healthy	whole_milk.jpg	cherry_tomato.jpg	m	1.150421	0.6	9.93	TRUE	-1.751163759	1.001659246	2.752823005
NC282	Healthy	strawberries.jpg	orange_slices.jpg	z	0.699547	9.97	7.4	FALSE	1.033780868	-0.498420501	-1.532201369
NC282	Healthy	cherries.jpg	cucumber_slices.jpg	z	0.804917	8.57	0.97	FALSE	1.043417355	-2.120562412	-3.163979767
NC282	Healthy	yellow_popcorn.jpg	banana.jpg	z	0.730014	9.88	5.58	FALSE	0.792868703	-0.54017861	-1.333047313
NC282	Healthy	fried_eggs.jpg	strawberries.jpg	m	0.988694	8.95	9.97	TRUE	0.937416002	1.033780868	0.096364866
NC282	Healthy	avocado.jpg	apple_slices.jpg	z	1.741984	8.82	6.97	FALSE	0.070132208	-0.514481312	-0.58461352
NC282	Healthy	green_beans.jpg	baby_carrots.jpg	z	0.781737	9.9	1.77	FALSE	1.072326814	-0.790727262	-1.863054076
NC282	Healthy	whole_milk.jpg	banana.jpg	m	1.175209	0.6	5.58	TRUE	-1.751163759	-0.54017861	1.210985149
NC282	Healthy	yellow_popcorn.jpg	m_and_m.jpg	z	0.84033	9.88	6.55	FALSE	0.792868703	-1.18261105	-1.975479753
NC282	Healthy	pretzels.jpg	cheerios_with_milk.jpg	m	0.84919	0.97	8.4	TRUE	-2.075592141	0.278922751	2.354514892
NC282	Healthy	bagel_plain.jpg	orange_slices.jpg	z	1.33589	7.08	7.4	FALSE	-0.514481312	-0.498420501	0.016060811
NC282	Healthy	grilled_cheese.jpg	steak.jpg	z	1.051903	9.97	2.8	FALSE	1.081963301	-0.514481312	-1.596444613
NC282	Healthy	avocado.jpg	orange_slices.jpg	z	1.137171	8.82	7.4	FALSE	0.070132208	-0.498420501	-0.568552709
NC282	Healthy	ritz.jpg	whole_milk.jpg	z	0.778278	7.8	0.6	FALSE	0.166497074	-1.751163759	-1.917660833
NC282	Healthy	lettuce_salad.jpg	avocado.jpg	z	1.118921	9.85	8.82	FALSE	0.873172758	0.070132208	-0.80304055
NC282	Healthy	avocado.jpg	cocktail_shrimp.jpg	m	0.983299	8.82	9.9	TRUE	0.070132208	1.06590249	0.995770282
NC282	Healthy	grilled_cheese.jpg	whole_milk.jpg	z	0.763656	9.97	0.6	FALSE	1.081963301	-1.751163759	-2.83312706
NC282	Healthy	corn_cob.jpg	burger.jpg	z	1.525525	9.32	4.63	FALSE	0.969537624	-1.166550239	-2.136087863
NC282	Healthy	cocktail_shrimp.jpg	apple_slices.jpg	z	0.726916	9.9	6.97	FALSE	1.06590249	-0.514481312	-1.580383802
NC282	Healthy	lettuce_salad.jpg	apple_slices.jpg	z	0.961224	9.85	6.97	FALSE	0.873172758	-0.514481312	-1.38765407
NC282	Healthy	fried_eggs.jpg	steak.jpg	z	1.807434	8.95	2.8	FALSE	0.937416002	-0.514481312	-1.451897314
NC282	Healthy	doughnuts.jpg	rigatoni_and_sauce.jpg	m	0.972894	6.55	7	TRUE	-0.533754286	0.783232216	1.316986502
NC282	Healthy	fried_eggs.jpg	apple_slices.jpg	z	0.827066	8.95	6.97	FALSE	0.937416002	-0.514481312	-1.451897314
NC282	Healthy	green_beans.jpg	cheerios_with_milk.jpg	z	1.001219	9.9	8.4	FALSE	1.072326814	0.278922751	-0.793404063
NC282	Healthy	ritz.jpg	apple_slices.jpg	z	1.151114	7.8	6.97	FALSE	0.166497074	-0.514481312	-0.680978386
NC282	Healthy	green_beans.jpg	doughnuts.jpg	z	0.929547	9.9	6.55	FALSE	1.072326814	-0.533754286	-1.6060811
NC282	Healthy	baby_carrots.jpg	cucumber_slices.jpg	z	1.779786	1.77	0.97	FALSE	-0.790727262	-2.120562412	-1.329835151
NC282	Healthy	grilled_cheese.jpg	cocktail_shrimp.jpg	z	2.218808	9.97	9.9	FALSE	1.081963301	1.06590249	-0.016060811
NC282	Healthy	orange_slices.jpg	cookies.jpg	m	0.970392	7.4	8.68	TRUE	-0.498420501	1.043417355	1.541837856
NC282	Healthy	bagel_plain.jpg	corn_cob.jpg	m	0.991558	7.08	9.32	TRUE	-0.514481312	0.969537624	1.484018936
NC282	Healthy	rigatoni_and_sauce.jpg	cherries.jpg	m	1.311682	7	8.57	TRUE	0.783232216	1.043417355	0.260185138
NC282	Healthy	whole_milk.jpg	grapes.jpg	m	0.915172	0.6	7.47	TRUE	-1.751163759	0.150436263	1.901600022
NC282	Healthy	steak.jpg	bagel_plain.jpg	z	1.255775	2.8	7.08	FALSE	-0.514481312	-0.514481312	0
NC282	Healthy	burger.jpg	whole_milk.jpg	z	0.781429	4.63	0.6	FALSE	-1.166550239	-1.751163759	-0.58461352
NC282	Healthy	cherry_tomato.jpg	fried_eggs.jpg	m	1.448518	9.93	8.95	TRUE	1.001659246	0.937416002	-0.064243244
NC282	Healthy	steak.jpg	doughnuts.jpg	z	1.206245	2.8	6.55	FALSE	-0.514481312	-0.533754286	-0.019272973
NC282	Healthy	french_fries.jpg	doughnuts.jpg	m	1.323581	5	6.55	TRUE	-0.932062398	-0.533754286	0.398308113
NC282	Healthy	lettuce_salad.jpg	pizza.jpg	m	0.690841	9.85	9.93	TRUE	0.873172758	0.770383568	-0.10278919
NC282	Healthy	french_fries.jpg	bagel_plain.jpg	z	1.330845	5	7.08	FALSE	-0.932062398	-0.514481312	0.417581086
NC282	Healthy	ritz.jpg	rigatoni_and_sauce.jpg	m	0.744786	7.8	7	TRUE	0.166497074	0.783232216	0.616735142
NC282	Healthy	cherry_tomato.jpg	burger.jpg	m	1.243501	9.93	4.63	TRUE	1.001659246	-1.166550239	-2.168209485
NC282	Healthy	yellow_popcorn.jpg	lettuce_salad.jpg	z	2.005135	9.88	9.85	FALSE	0.792868703	0.873172758	0.080304055
NC282	Healthy	strawberries.jpg	grilled_cheese.jpg	m	1.039421	9.97	9.97	TRUE	1.033780868	1.081963301	0.048182433
NC282	Healthy	banana.jpg	strawberries.jpg	m	0.951203	5.58	9.97	TRUE	-0.54017861	1.033780868	1.573959478
NC282	Healthy	baby_carrots.jpg	cocktail_shrimp.jpg	m	1.097629	1.77	9.9	TRUE	-0.790727262	1.06590249	1.856629751
NC282	Healthy	m_and_m.jpg	green_beans.jpg	m	0.730506	6.55	9.9	TRUE	-1.18261105	1.072326814	2.254937864
NC282	Healthy	baby_carrots.jpg	strawberries.jpg	m	0.767121	1.77	9.97	TRUE	-0.790727262	1.033780868	1.824508129
NC282	Healthy	yellow_popcorn.jpg	grilled_cheese.jpg	m	1.000921	9.88	9.97	TRUE	0.792868703	1.081963301	0.289094598
NC282	Healthy	m_and_m.jpg	cherries.jpg	m	0.709769	6.55	8.57	TRUE	-1.18261105	1.043417355	2.226028404
NC282	Healthy	steak.jpg	cheerios_with_milk.jpg	z	1.576111	2.8	8.4	FALSE	-0.514481312	0.278922751	0.793404063
NC282	Healthy	pretzels.jpg	lettuce_salad.jpg	m	1.103524	0.97	9.85	TRUE	-2.075592141	0.873172758	2.948764899
NC282	Healthy	m_and_m.jpg	baby_carrots.jpg	z	1.465185	6.55	1.77	FALSE	-1.18261105	-0.790727262	0.391883788
NC282	Healthy	cherry_tomato.jpg	pizza.jpg	m	0.689188	9.93	9.93	TRUE	1.001659246	0.770383568	-0.231275678
NC282	Healthy	steak.jpg	rigatoni_and_sauce.jpg	z	1.607439	2.8	7	FALSE	-0.514481312	0.783232216	1.297713529
NC282	Healthy	ritz.jpg	yellow_popcorn.jpg	m	1.058498	7.8	9.88	TRUE	0.166497074	0.792868703	0.626371629
NC282	Healthy	yellow_popcorn.jpg	cheerios_with_milk.jpg	z	2.036342	9.88	8.4	FALSE	0.792868703	0.278922751	-0.513945952
NC282	Healthy	apple_slices.jpg	m_and_m.jpg	m	1.226037	6.97	6.55	TRUE	-0.514481312	-1.18261105	-0.668129738
NC282	Healthy	doughnuts.jpg	corn_cob.jpg	z	1.501729	6.55	9.32	FALSE	-0.533754286	0.969537624	1.50329191
NC282	Healthy	french_fries.jpg	steak.jpg	m	0.995831	5	2.8	TRUE	-0.932062398	-0.514481312	0.417581086
NC282	Healthy	ritz.jpg	grapes.jpg	m	1.066254	7.8	7.47	TRUE	0.166497074	0.150436263	-0.016060811
NC282	Healthy	strawberries.jpg	pretzels.jpg	z	0.702925	9.97	0.97	FALSE	1.033780868	-2.075592141	-3.109373009
NC282	Healthy	pretzels.jpg	french_fries.jpg	m	1.044186	0.97	5	TRUE	-2.075592141	-0.932062398	1.143529743
NC282	Healthy	cucumber_slices.jpg	cheerios_with_milk.jpg	m	0.800348	0.97	8.4	TRUE	-2.120562412	0.278922751	2.399485163
NC282	Healthy	corn_cob.jpg	strawberries.jpg	m	0.577815	9.32	9.97	TRUE	0.969537624	1.033780868	0.064243244
NC282	Healthy	m_and_m.jpg	fried_eggs.jpg	m	0.792157	6.55	8.95	TRUE	-1.18261105	0.937416002	2.120027052
NC282	Healthy	whole_milk.jpg	m_and_m.jpg	m	0.814397	0.6	6.55	TRUE	-1.751163759	-1.18261105	0.568552709
NC282	Healthy	baby_carrots.jpg	cookies.jpg	m	0.70169	1.77	8.68	TRUE	-0.790727262	1.043417355	1.834144616
NC282	Healthy	cherries.jpg	cheerios_with_milk.jpg	z	1.68	8.57	8.4	FALSE	1.043417355	0.278922751	-0.764494604
NC282	Healthy	lettuce_salad.jpg	cherry_tomato.jpg	m	2.173372	9.85	9.93	TRUE	0.873172758	1.001659246	0.128486488
NC282	Healthy	grilled_cheese.jpg	pizza.jpg	m	0.666103	9.97	9.93	TRUE	1.081963301	0.770383568	-0.311579733
NC282	Healthy	pretzels.jpg	baby_carrots.jpg	m	1.851028	0.97	1.77	TRUE	-2.075592141	-0.790727262	1.28486488
NC282	Healthy	cookies.jpg	avocado.jpg	z	0.860838	8.68	8.82	FALSE	1.043417355	0.070132208	-0.973285147
NC282	Healthy	bagel_plain.jpg	grapes.jpg	m	1.066419	7.08	7.47	TRUE	-0.514481312	0.150436263	0.664917575
NC282	Healthy	cherry_tomato.jpg	corn_cob.jpg	z	1.889093	9.93	9.32	FALSE	1.001659246	0.969537624	-0.032121622
NC282	Healthy	grapes.jpg	green_beans.jpg	m	0.924119	7.47	9.9	TRUE	0.150436263	1.072326814	0.921890551
NC282	Healthy	grilled_cheese.jpg	orange_slices.jpg	z	0.951197	9.97	7.4	FALSE	1.081963301	-0.498420501	-1.580383802
NC282	Healthy	apple_slices.jpg	banana.jpg	m	1.812382	6.97	5.58	TRUE	-0.514481312	-0.54017861	-0.025697298
NC282	Healthy	doughnuts.jpg	pretzels.jpg	z	0.963717	6.55	0.97	FALSE	-0.533754286	-2.075592141	-1.541837856
NC282	Healthy	lettuce_salad.jpg	grapes.jpg	z	1.358053	9.85	7.47	FALSE	0.873172758	0.150436263	-0.722736495
NC282	Healthy	banana.jpg	cucumber_slices.jpg	z	0.87638	5.58	0.97	FALSE	-0.54017861	-2.120562412	-1.580383802
NC282	Healthy	fried_eggs.jpg	burger.jpg	z	1.537333	8.95	4.63	FALSE	0.937416002	-1.166550239	-2.103966241
NC282	Healthy	whole_milk.jpg	strawberries.jpg	m	0.663068	0.6	9.97	TRUE	-1.751163759	1.033780868	2.784944627
NC282	Healthy	ritz.jpg	banana.jpg	m	1.556428	7.8	5.58	TRUE	0.166497074	-0.54017861	-0.706675684
NC282	Healthy	cherry_tomato.jpg	bagel_plain.jpg	z	1.208884	9.93	7.08	FALSE	1.001659246	-0.514481312	-1.516140558
NC282	Healthy	cucumber_slices.jpg	burger.jpg	m	1.338851	0.97	4.63	TRUE	-2.120562412	-1.166550239	0.954012173
NC282	Healthy	grapes.jpg	avocado.jpg	z	1.353805	7.47	8.82	FALSE	0.150436263	0.070132208	-0.080304055
NC282	Healthy	fried_eggs.jpg	green_beans.jpg	m	1.58968	8.95	9.9	TRUE	0.937416002	1.072326814	0.134910812
NC282	Healthy	grapes.jpg	fried_eggs.jpg	m	1.332963	7.47	8.95	TRUE	0.150436263	0.937416002	0.786979739
NC282	Healthy	bagel_plain.jpg	cookies.jpg	m	1.024878	7.08	8.68	TRUE	-0.514481312	1.043417355	1.557898667
NC282	Healthy	orange_slices.jpg	cocktail_shrimp.jpg	m	0.934455	7.4	9.9	TRUE	-0.498420501	1.06590249	1.564322991
NC282	Healthy	corn_cob.jpg	pizza.jpg	m	0.738567	9.32	9.93	TRUE	0.969537624	0.770383568	-0.199154056
NC282	Healthy	cherries.jpg	pretzels.jpg	z	0.889942	8.57	0.97	FALSE	1.043417355	-2.075592141	-3.119009496
NC282	Healthy	whole_milk.jpg	cucumber_slices.jpg	z	2.060801	0.6	0.97	FALSE	-1.751163759	-2.120562412	-0.369398653
NC282	Healthy	m_and_m.jpg	rigatoni_and_sauce.jpg	m	1.081042	6.55	7	TRUE	-1.18261105	0.783232216	1.965843266
NC282	Healthy	burger.jpg	doughnuts.jpg	m	1.162621	4.63	6.55	TRUE	-1.166550239	-0.533754286	0.632795953
NC282	Healthy	apple_slices.jpg	pizza.jpg	m	0.609022	6.97	9.93	TRUE	-0.514481312	0.770383568	1.28486488
NC282	Healthy	rigatoni_and_sauce.jpg	cheerios_with_milk.jpg	z	1.594189	7	8.4	FALSE	0.783232216	0.278922751	-0.504309465
NC282	Healthy	grapes.jpg	french_fries.jpg	m	1.50965	7.47	5	TRUE	0.150436263	-0.932062398	-1.082498661
NC282	Healthy	baby_carrots.jpg	whole_milk.jpg	z	1.093767	1.77	0.6	FALSE	-0.790727262	-1.751163759	-0.960436498
NC282	Healthy	apple_slices.jpg	cucumber_slices.jpg	z	1.59268	6.97	0.97	FALSE	-0.514481312	-2.120562412	-1.6060811
NC282	Healthy	french_fries.jpg	banana.jpg	z	0.753128	5	5.58	FALSE	-0.932062398	-0.54017861	0.391883788
NC282	Healthy	whole_milk.jpg	pretzels.jpg	z	2.379198	0.6	0.97	FALSE	-1.751163759	-2.075592141	-0.324428382
NC282	Healthy	m_and_m.jpg	steak.jpg	m	0.869518	6.55	2.8	TRUE	-1.18261105	-0.514481312	0.668129738
NC282	Healthy	green_beans.jpg	cucumber_slices.jpg	z	0.963996	9.9	0.97	FALSE	1.072326814	-2.120562412	-3.192889227
NC282	Healthy	pizza.jpg	cookies.jpg	z	1.380459	9.93	8.68	FALSE	0.770383568	1.043417355	0.273033787
NC282	Healthy	banana.jpg	avocado.jpg	m	2.09149	5.58	8.82	TRUE	-0.54017861	0.070132208	0.610310818
NC282	Healthy	cocktail_shrimp.jpg	cherries.jpg	z	1.274846	9.9	8.57	FALSE	1.06590249	1.043417355	-0.022485135
NC282	Healthy	pretzels.jpg	grilled_cheese.jpg	m	0.850833	0.97	9.97	TRUE	-2.075592141	1.081963301	3.157555442
NC282	Healthy	green_beans.jpg	cocktail_shrimp.jpg	m	1.154921	9.9	9.9	TRUE	1.072326814	1.06590249	-0.006424324
NC282	Healthy	pretzels.jpg	cucumber_slices.jpg	z	2.197498	0.97	0.97	FALSE	-2.075592141	-2.120562412	-0.044970271
NC282	Healthy	pizza.jpg	rigatoni_and_sauce.jpg	z	0.806735	9.93	7	FALSE	0.770383568	0.783232216	0.012848649
NC282	Healthy	grapes.jpg	cherries.jpg	m	0.805899	7.47	8.57	TRUE	0.150436263	1.043417355	0.892981092
NC282	Healthy	pizza.jpg	avocado.jpg	z	0.757282	9.93	8.82	FALSE	0.770383568	0.070132208	-0.70025136
NC282	Healthy	orange_slices.jpg	cheerios_with_milk.jpg	m	1.17077	7.4	8.4	TRUE	-0.498420501	0.278922751	0.777343252
NC282	Healthy	yellow_popcorn.jpg	grapes.jpg	z	0.95918	9.88	7.47	FALSE	0.792868703	0.150436263	-0.64243244
NC282	Healthy	lettuce_salad.jpg	strawberries.jpg	m	0.818766	9.85	9.97	TRUE	0.873172758	1.033780868	0.16060811
NC282	Healthy	ritz.jpg	bagel_plain.jpg	z	1.4854	7.8	7.08	FALSE	0.166497074	-0.514481312	-0.680978386
NC282	Healthy	yellow_popcorn.jpg	corn_cob.jpg	z	1.020141	9.88	9.32	FALSE	0.792868703	0.969537624	0.176668921
NC282	Healthy	green_beans.jpg	cherries.jpg	m	2.027221	9.9	8.57	TRUE	1.072326814	1.043417355	-0.02890946
NC282	Healthy	doughnuts.jpg	avocado.jpg	z	1.227856	6.55	8.82	FALSE	-0.533754286	0.070132208	0.603886494
NC282	Healthy	cherry_tomato.jpg	avocado.jpg	z	0.999537	9.93	8.82	FALSE	1.001659246	0.070132208	-0.931527038
NC290	Healthy	strawberries.jpg	corn_cob.jpg	z	1.1003	8.15	5.2	FALSE	0.919833645	-0.280542441	-1.200376086
NC290	Healthy	pretzels.jpg	cookies.jpg	z	0.91182	5.13	3	FALSE	0.546989557	-2.0310909	-2.578080457
NC290	Healthy	cucumber_slices.jpg	lettuce_salad.jpg	z	1.313384	4.85	4.88	FALSE	0.365114393	0.001364064	-0.363750329
NC290	Healthy	steak.jpg	cocktail_shrimp.jpg	m	2.464478	10	8	TRUE	1.683709336	1.342693402	-0.341015933
NC290	Healthy	cherries.jpg	cherry_tomato.jpg	z	0.804523	9.9	9.8	FALSE	0.901646128	-0.348745628	-1.250391756
NC290	Healthy	whole_milk.jpg	apple_slices.jpg	m	1.52611	5.13	6.7	TRUE	0.410583184	0.024098459	-0.386484725
NC290	Healthy	yellow_popcorn.jpg	cocktail_shrimp.jpg	m	1.539925	9.93	8	TRUE	-0.203245496	1.342693402	1.545938898
NC290	Healthy	burger.jpg	cherry_tomato.jpg	m	1.552617	7.5	9.8	TRUE	0.115036042	-0.348745628	-0.46378167
NC290	Healthy	french_fries.jpg	grapes.jpg	m	1.293087	4.85	7.55	TRUE	-0.421495694	1.024411864	1.445907558
NC290	Healthy	cheerios_with_milk.jpg	corn_cob.jpg	m	1.865978	5.08	5.2	TRUE	-0.407855056	-0.280542441	0.127312615
NC290	Healthy	lettuce_salad.jpg	cookies.jpg	z	1.85238	4.88	3	FALSE	0.001364064	-2.0310909	-2.032454963
NC290	Healthy	cookies.jpg	french_fries.jpg	m	2.336514	3	4.85	TRUE	-2.0310909	-0.421495694	1.609595206
NC290	Healthy	green_beans.jpg	pretzels.jpg	m	1.407958	5	5.13	TRUE	-0.066839123	0.546989557	0.61382868
NC290	Healthy	doughnuts.jpg	cookies.jpg	m	3.365905	0.45	3	TRUE	-2.249341097	-2.0310909	0.218250197
NC290	Healthy	bagel_plain.jpg	cookies.jpg	z	1.193599	8.28	3	FALSE	0.160504833	-2.0310909	-2.191595732
NC290	Healthy	pizza.jpg	grapes.jpg	z	1.320368	8.75	7.55	FALSE	0.751599117	1.024411864	0.272812747
NC290	Healthy	fried_eggs.jpg	doughnuts.jpg	z	1.286076	7.5	0.45	FALSE	-0.053198486	-2.249341097	-2.196142612
NC290	Healthy	whole_milk.jpg	burger.jpg	z	1.762218	5.13	7.5	FALSE	0.410583184	0.115036042	-0.295547142
NC290	Healthy	cherry_tomato.jpg	cucumber_slices.jpg	z	1.533531	9.8	4.85	FALSE	-0.348745628	0.365114393	0.713860021
NC290	Healthy	ritz.jpg	bagel_plain.jpg	m	1.967543	5.22	8.28	TRUE	-0.444230089	0.160504833	0.604734922
NC290	Healthy	cocktail_shrimp.jpg	bagel_plain.jpg	z	0.993063	8	8.28	FALSE	1.342693402	0.160504833	-1.182188569
NC290	Healthy	strawberries.jpg	cheerios_with_milk.jpg	z	1.123859	8.15	5.08	FALSE	0.919833645	-0.407855056	-1.327688701
NC290	Healthy	pizza.jpg	fried_eggs.jpg	z	0.829855	8.75	7.5	FALSE	0.751599117	-0.053198486	-0.804797603
NC290	Healthy	avocado.jpg	cookies.jpg	z	1.241837	7.28	3	FALSE	0.63792714	-2.0310909	-2.669018039
NC290	Healthy	baby_carrots.jpg	burger.jpg	m	1.96747	5.35	7.5	TRUE	-1.894684526	0.115036042	2.009720568
NC290	Healthy	cocktail_shrimp.jpg	ritz.jpg	z	1.022835	8	5.22	FALSE	1.342693402	-0.444230089	-1.786923491
NC290	Healthy	banana.jpg	cookies.jpg	z	1.084634	8.35	3	FALSE	0.806161667	-2.0310909	-2.837252566
NC290	Healthy	strawberries.jpg	baby_carrots.jpg	z	0.834764	8.15	5.35	FALSE	0.919833645	-1.894684526	-2.814518171
NC290	Healthy	fried_eggs.jpg	grilled_cheese.jpg	z	1.424511	7.5	6.7	FALSE	-0.053198486	-0.144136068	-0.090937582
NC290	Healthy	pizza.jpg	steak.jpg	m	1.572579	8.75	10	TRUE	0.751599117	1.683709336	0.932110218
NC290	Healthy	steak.jpg	grilled_cheese.jpg	z	1.381086	10	6.7	FALSE	1.683709336	-0.144136068	-1.827845403
NC290	Healthy	pizza.jpg	corn_cob.jpg	z	0.939357	8.75	5.2	FALSE	0.751599117	-0.280542441	-1.032141559
NC290	Healthy	steak.jpg	banana.jpg	z	0.966449	10	8.35	FALSE	1.683709336	0.806161667	-0.877547669
NC290	Healthy	grilled_cheese.jpg	lettuce_salad.jpg	m	1.909451	6.7	4.88	TRUE	-0.144136068	0.001364064	0.145500132
NC290	Healthy	cucumber_slices.jpg	m_and_m.jpg	z	1.227011	4.85	1.5	FALSE	0.365114393	-2.422122503	-2.787236896
NC290	Healthy	m_and_m.jpg	green_beans.jpg	m	0.967348	1.5	5	TRUE	-2.422122503	-0.066839123	2.355283381
NC290	Healthy	cucumber_slices.jpg	grapes.jpg	m	1.246279	4.85	7.55	TRUE	0.365114393	1.024411864	0.659297471
NC290	Healthy	steak.jpg	yellow_popcorn.jpg	z	1.001772	10	9.93	FALSE	1.683709336	-0.203245496	-1.886954832
NC290	Healthy	french_fries.jpg	steak.jpg	m	0.75793	4.85	10	TRUE	-0.421495694	1.683709336	2.105205029
NC290	Healthy	green_beans.jpg	burger.jpg	z	1.686927	5	7.5	FALSE	-0.066839123	0.115036042	0.181875165
NC290	Healthy	apple_slices.jpg	grapes.jpg	m	1.053208	6.7	7.55	TRUE	0.024098459	1.024411864	1.000313405
NC290	Healthy	yellow_popcorn.jpg	pizza.jpg	m	1.12451	9.93	8.75	TRUE	-0.203245496	0.751599117	0.954844614
NC290	Healthy	pretzels.jpg	pizza.jpg	m	1.311908	5.13	8.75	TRUE	0.546989557	0.751599117	0.20460956
NC290	Healthy	grapes.jpg	cherry_tomato.jpg	m	1.508902	7.55	9.8	TRUE	1.024411864	-0.348745628	-1.373157492
NC290	Healthy	pizza.jpg	cucumber_slices.jpg	z	0.977199	8.75	4.85	FALSE	0.751599117	0.365114393	-0.386484725
NC290	Healthy	pizza.jpg	orange_slices.jpg	z	0.945074	8.75	7.72	FALSE	0.751599117	0.387848788	-0.363750329
NC290	Healthy	yellow_popcorn.jpg	cheerios_with_milk.jpg	z	1.759853	9.93	5.08	FALSE	-0.203245496	-0.407855056	-0.20460956
NC290	Healthy	cookies.jpg	corn_cob.jpg	m	1.039614	3	5.2	TRUE	-2.0310909	-0.280542441	1.750548458
NC290	Healthy	corn_cob.jpg	avocado.jpg	m	1.435746	5.2	7.28	TRUE	-0.280542441	0.63792714	0.918469581
NC290	Healthy	corn_cob.jpg	whole_milk.jpg	m	2.152934	5.2	5.13	TRUE	-0.280542441	0.410583184	0.691125625
NC290	Healthy	green_beans.jpg	cucumber_slices.jpg	z	1.133265	5	4.85	FALSE	-0.066839123	0.365114393	0.431953516
NC290	Healthy	apple_slices.jpg	strawberries.jpg	m	0.865897	6.7	8.15	TRUE	0.024098459	0.919833645	0.895735185
NC290	Healthy	corn_cob.jpg	ritz.jpg	z	1.453054	5.2	5.22	FALSE	-0.280542441	-0.444230089	-0.163687648
NC290	Healthy	cocktail_shrimp.jpg	cherries.jpg	z	1.372131	8	9.9	FALSE	1.342693402	0.901646128	-0.441047274
NC290	Healthy	m_and_m.jpg	avocado.jpg	m	0.97271	1.5	7.28	TRUE	-2.422122503	0.63792714	3.060049643
NC290	Healthy	avocado.jpg	fried_eggs.jpg	z	1.463502	7.28	7.5	FALSE	0.63792714	-0.053198486	-0.691125625
NC290	Healthy	ritz.jpg	french_fries.jpg	z	1.446792	5.22	4.85	FALSE	-0.444230089	-0.421495694	0.022734396
NC290	Healthy	lettuce_salad.jpg	baby_carrots.jpg	z	1.377552	4.88	5.35	FALSE	0.001364064	-1.894684526	-1.89604859
NC290	Healthy	steak.jpg	strawberries.jpg	z	1.176833	10	8.15	FALSE	1.683709336	0.919833645	-0.763875691
NC290	Healthy	doughnuts.jpg	m_and_m.jpg	z	2.041423	0.45	1.5	FALSE	-2.249341097	-2.422122503	-0.172781406
NC290	Healthy	fried_eggs.jpg	cookies.jpg	z	1.182994	7.5	3	FALSE	-0.053198486	-2.0310909	-1.977892414
NC290	Healthy	cherries.jpg	baby_carrots.jpg	z	0.963718	9.9	5.35	FALSE	0.901646128	-1.894684526	-2.796330654
NC290	Healthy	cheerios_with_milk.jpg	french_fries.jpg	z	1.309243	5.08	4.85	FALSE	-0.407855056	-0.421495694	-0.013640637
NC290	Healthy	cherries.jpg	grapes.jpg	z	0.75913	9.9	7.55	FALSE	0.901646128	1.024411864	0.122765736
NC290	Healthy	ritz.jpg	rigatoni_and_sauce.jpg	m	2.066412	5.22	6.88	TRUE	-0.444230089	0.888005491	1.33223558
NC290	Healthy	m_and_m.jpg	pretzels.jpg	m	1.03674	1.5	5.13	TRUE	-2.422122503	0.546989557	2.969112061
NC290	Healthy	cheerios_with_milk.jpg	rigatoni_and_sauce.jpg	m	0.979199	5.08	6.88	TRUE	-0.407855056	0.888005491	1.295860547
NC290	Healthy	pizza.jpg	cocktail_shrimp.jpg	z	0.911517	8.75	8	FALSE	0.751599117	1.342693402	0.591094285
NC290	Healthy	strawberries.jpg	green_beans.jpg	z	0.89209	8.15	5	FALSE	0.919833645	-0.066839123	-0.986672768
NC290	Healthy	avocado.jpg	ritz.jpg	z	1.031354	7.28	5.22	FALSE	0.63792714	-0.444230089	-1.082157229
NC290	Healthy	lettuce_salad.jpg	cheerios_with_milk.jpg	z	1.09526	4.88	5.08	FALSE	0.001364064	-0.407855056	-0.40921912
NC290	Healthy	yellow_popcorn.jpg	strawberries.jpg	m	0.934452	9.93	8.15	TRUE	-0.203245496	0.919833645	1.123079141
NC290	Healthy	cocktail_shrimp.jpg	pretzels.jpg	z	1.049202	8	5.13	FALSE	1.342693402	0.546989557	-0.795703845
NC290	Healthy	orange_slices.jpg	corn_cob.jpg	z	1.049914	7.72	5.2	FALSE	0.387848788	-0.280542441	-0.66839123
NC290	Healthy	apple_slices.jpg	fried_eggs.jpg	z	1.705491	6.7	7.5	FALSE	0.024098459	-0.053198486	-0.077296945
NC290	Healthy	grilled_cheese.jpg	burger.jpg	m	1.997492	6.7	7.5	TRUE	-0.144136068	0.115036042	0.259172109
NC290	Healthy	grilled_cheese.jpg	baby_carrots.jpg	z	2.350166	6.7	5.35	FALSE	-0.144136068	-1.894684526	-1.750548458
NC290	Healthy	rigatoni_and_sauce.jpg	grilled_cheese.jpg	z	1.135533	6.88	6.7	FALSE	0.888005491	-0.144136068	-1.032141559
NC290	Healthy	rigatoni_and_sauce.jpg	avocado.jpg	z	0.951831	6.88	7.28	FALSE	0.888005491	0.63792714	-0.250078351
NC290	Healthy	fried_eggs.jpg	whole_milk.jpg	z	1.540809	7.5	5.13	FALSE	-0.053198486	0.410583184	0.46378167
NC290	Healthy	avocado.jpg	green_beans.jpg	z	0.998922	7.28	5	FALSE	0.63792714	-0.066839123	-0.704766263
NC290	Healthy	cookies.jpg	yellow_popcorn.jpg	m	1.271903	3	9.93	TRUE	-2.0310909	-0.203245496	1.827845403
NC290	Healthy	strawberries.jpg	m_and_m.jpg	z	1.074432	8.15	1.5	FALSE	0.919833645	-2.422122503	-3.341956148
NC290	Healthy	cherries.jpg	lettuce_salad.jpg	z	1.014834	9.9	4.88	FALSE	0.901646128	0.001364064	-0.900282064
NC290	Healthy	green_beans.jpg	rigatoni_and_sauce.jpg	m	1.051718	5	6.88	TRUE	-0.066839123	0.888005491	0.954844614
NC290	Healthy	apple_slices.jpg	bagel_plain.jpg	m	1.843604	6.7	8.28	TRUE	0.024098459	0.160504833	0.136406373
NC290	Healthy	cocktail_shrimp.jpg	doughnuts.jpg	z	1.199869	8	0.45	FALSE	1.342693402	-2.249341097	-3.592034499
NC290	Healthy	apple_slices.jpg	orange_slices.jpg	m	1.290644	6.7	7.72	TRUE	0.024098459	0.387848788	0.363750329
NC290	Healthy	burger.jpg	cookies.jpg	z	1.189305	7.5	3	FALSE	0.115036042	-2.0310909	-2.146126941
NC290	Healthy	fried_eggs.jpg	grapes.jpg	m	1.63512	7.5	7.55	TRUE	-0.053198486	1.024411864	1.07761035
NC290	Healthy	green_beans.jpg	baby_carrots.jpg	z	1.176864	5	5.35	FALSE	-0.066839123	-1.894684526	-1.827845403
NC290	Healthy	baby_carrots.jpg	cocktail_shrimp.jpg	m	1.021823	5.35	8	TRUE	-1.894684526	1.342693402	3.237377928
NC290	Healthy	m_and_m.jpg	fried_eggs.jpg	m	1.051743	1.5	7.5	TRUE	-2.422122503	-0.053198486	2.368924018
NC290	Healthy	strawberries.jpg	cherries.jpg	m	1.17563	8.15	9.9	TRUE	0.919833645	0.901646128	-0.018187516
NC290	Healthy	pretzels.jpg	whole_milk.jpg	z	1.054634	5.13	5.13	FALSE	0.546989557	0.410583184	-0.136406373
NC290	Healthy	steak.jpg	whole_milk.jpg	z	0.79697	10	5.13	FALSE	1.683709336	0.410583184	-1.273126152
NC290	Healthy	ritz.jpg	cherries.jpg	m	0.925029	5.22	9.9	TRUE	-0.444230089	0.901646128	1.345876217
NC290	Healthy	apple_slices.jpg	baby_carrots.jpg	z	1.203783	6.7	5.35	FALSE	0.024098459	-1.894684526	-1.918782986
NC290	Healthy	lettuce_salad.jpg	ritz.jpg	z	1.326614	4.88	5.22	FALSE	0.001364064	-0.444230089	-0.445594153
NC290	Healthy	cherry_tomato.jpg	corn_cob.jpg	z	0.854625	9.8	5.2	FALSE	-0.348745628	-0.280542441	0.068203187
NC290	Healthy	green_beans.jpg	cocktail_shrimp.jpg	m	1.011231	5	8	TRUE	-0.066839123	1.342693402	1.409532525
NC290	Healthy	avocado.jpg	baby_carrots.jpg	z	1.03628	7.28	5.35	FALSE	0.63792714	-1.894684526	-2.532611666
NC290	Healthy	cheerios_with_milk.jpg	cookies.jpg	z	1.680181	5.08	3	FALSE	-0.407855056	-2.0310909	-1.623235843
NC290	Healthy	m_and_m.jpg	french_fries.jpg	m	1.815261	1.5	4.85	TRUE	-2.422122503	-0.421495694	2.00062681
NC290	Healthy	french_fries.jpg	whole_milk.jpg	m	1.789771	4.85	5.13	TRUE	-0.421495694	0.410583184	0.832078878
NC290	Healthy	whole_milk.jpg	ritz.jpg	m	1.268191	5.13	5.22	TRUE	0.410583184	-0.444230089	-0.854813273
NC290	Healthy	pretzels.jpg	cucumber_slices.jpg	z	0.910912	5.13	4.85	FALSE	0.546989557	0.365114393	-0.181875165
NC290	Healthy	corn_cob.jpg	green_beans.jpg	z	1.228087	5.2	5	FALSE	-0.280542441	-0.066839123	0.213703318
NC290	Healthy	cherries.jpg	yellow_popcorn.jpg	z	0.805972	9.9	9.93	FALSE	0.901646128	-0.203245496	-1.104891624
NC290	Healthy	orange_slices.jpg	whole_milk.jpg	z	0.903482	7.72	5.13	FALSE	0.387848788	0.410583184	0.022734396
NC290	Healthy	doughnuts.jpg	apple_slices.jpg	m	1.234294	0.45	6.7	TRUE	-2.249341097	0.024098459	2.273439556
NC290	Healthy	doughnuts.jpg	steak.jpg	m	0.800266	0.45	10	TRUE	-2.249341097	1.683709336	3.933050433
NC290	Healthy	rigatoni_and_sauce.jpg	pretzels.jpg	z	1.673408	6.88	5.13	FALSE	0.888005491	0.546989557	-0.341015933
NC290	Healthy	cherry_tomato.jpg	cocktail_shrimp.jpg	m	1.207139	9.8	8	TRUE	-0.348745628	1.342693402	1.69143903
NC290	Healthy	french_fries.jpg	corn_cob.jpg	m	2.270795	4.85	5.2	TRUE	-0.421495694	-0.280542441	0.140953253
NC290	Healthy	burger.jpg	avocado.jpg	m	1.390492	7.5	7.28	TRUE	0.115036042	0.63792714	0.522891098
NC290	Healthy	burger.jpg	banana.jpg	m	1.654481	7.5	8.35	TRUE	0.115036042	0.806161667	0.691125625
NC290	Healthy	doughnuts.jpg	yellow_popcorn.jpg	m	0.960647	0.45	9.93	TRUE	-2.249341097	-0.203245496	2.046095601
NC290	Healthy	banana.jpg	avocado.jpg	m	1.288032	8.35	7.28	TRUE	0.806161667	0.63792714	-0.168234527
NC290	Healthy	french_fries.jpg	banana.jpg	m	0.833762	4.85	8.35	TRUE	-0.421495694	0.806161667	1.22765736
NC290	Healthy	doughnuts.jpg	cheerios_with_milk.jpg	m	0.985361	0.45	5.08	TRUE	-2.249341097	-0.407855056	1.841486041
NC290	Healthy	grapes.jpg	bagel_plain.jpg	z	0.974144	7.55	8.28	FALSE	1.024411864	0.160504833	-0.863907031
NC290	Healthy	cookies.jpg	m_and_m.jpg	m	0.927902	3	1.5	TRUE	-2.0310909	-2.422122503	-0.391031604
NC290	Healthy	fried_eggs.jpg	lettuce_salad.jpg	z	1.422454	7.5	4.88	FALSE	-0.053198486	0.001364064	0.054562549
NC290	Healthy	steak.jpg	apple_slices.jpg	z	0.957479	10	6.7	FALSE	1.683709336	0.024098459	-1.659610876
NC290	Healthy	grilled_cheese.jpg	pizza.jpg	m	1.211865	6.7	8.75	TRUE	-0.144136068	0.751599117	0.895735185
NC290	Healthy	cheerios_with_milk.jpg	green_beans.jpg	m	1.185406	5.08	5	TRUE	-0.407855056	-0.066839123	0.341015933
NC290	Healthy	cherry_tomato.jpg	orange_slices.jpg	z	1.017185	9.8	7.72	FALSE	-0.348745628	0.387848788	0.736594416
NC290	Healthy	ritz.jpg	orange_slices.jpg	m	1.167906	5.22	7.72	TRUE	-0.444230089	0.387848788	0.832078878
NC290	Healthy	burger.jpg	pretzels.jpg	m	1.517004	7.5	5.13	TRUE	0.115036042	0.546989557	0.431953516
NC290	Healthy	burger.jpg	pizza.jpg	m	1.001339	7.5	8.75	TRUE	0.115036042	0.751599117	0.636563076
NC290	Healthy	cherry_tomato.jpg	apple_slices.jpg	z	1.431209	9.8	6.7	FALSE	-0.348745628	0.024098459	0.372844087
NC290	Healthy	pizza.jpg	french_fries.jpg	z	0.868787	8.75	4.85	FALSE	0.751599117	-0.421495694	-1.173094811
NC290	Healthy	steak.jpg	bagel_plain.jpg	z	0.736931	10	8.28	FALSE	1.683709336	0.160504833	-1.523204503
NC290	Healthy	rigatoni_and_sauce.jpg	lettuce_salad.jpg	z	0.882233	6.88	4.88	FALSE	0.888005491	0.001364064	-0.886641427
NC290	Healthy	yellow_popcorn.jpg	grilled_cheese.jpg	z	1.147357	9.93	6.7	FALSE	-0.203245496	-0.144136068	0.059109428
NC290	Healthy	rigatoni_and_sauce.jpg	apple_slices.jpg	z	0.70627	6.88	6.7	FALSE	0.888005491	0.024098459	-0.863907031
NC290	Healthy	cherry_tomato.jpg	ritz.jpg	z	0.799374	9.8	5.22	FALSE	-0.348745628	-0.444230089	-0.095484461
NC290	Healthy	cherries.jpg	doughnuts.jpg	z	0.872754	9.9	0.45	FALSE	0.901646128	-2.249341097	-3.150987225
NC290	Healthy	yellow_popcorn.jpg	orange_slices.jpg	m	1.141008	9.93	7.72	TRUE	-0.203245496	0.387848788	0.591094285
NC290	Healthy	baby_carrots.jpg	banana.jpg	m	1.229225	5.35	8.35	TRUE	-1.894684526	0.806161667	2.700846193
NC290	Healthy	grilled_cheese.jpg	strawberries.jpg	m	0.783536	6.7	8.15	TRUE	-0.144136068	0.919833645	1.063969712
NC290	Healthy	steak.jpg	m_and_m.jpg	z	0.781672	10	1.5	FALSE	1.683709336	-2.422122503	-4.105831839
NC290	Healthy	grilled_cheese.jpg	green_beans.jpg	m	0.854274	6.7	5	TRUE	-0.144136068	-0.066839123	0.077296945
NC290	Healthy	strawberries.jpg	cherry_tomato.jpg	z	1.253653	8.15	9.8	FALSE	0.919833645	-0.348745628	-1.268579273
NC290	Healthy	avocado.jpg	cheerios_with_milk.jpg	z	0.971363	7.28	5.08	FALSE	0.63792714	-0.407855056	-1.045782196
NC290	Healthy	yellow_popcorn.jpg	bagel_plain.jpg	m	1.112622	9.93	8.28	TRUE	-0.203245496	0.160504833	0.363750329
NC290	Healthy	cocktail_shrimp.jpg	orange_slices.jpg	z	0.764281	8	7.72	FALSE	1.342693402	0.387848788	-0.954844614
NC290	Healthy	baby_carrots.jpg	fried_eggs.jpg	m	1.201381	5.35	7.5	TRUE	-1.894684526	-0.053198486	1.841486041
NC290	Healthy	whole_milk.jpg	bagel_plain.jpg	m	1.145658	5.13	8.28	TRUE	0.410583184	0.160504833	-0.250078351
NC290	Healthy	banana.jpg	fried_eggs.jpg	z	1.555436	8.35	7.5	FALSE	0.806161667	-0.053198486	-0.859360152
NC290	Healthy	cherries.jpg	rigatoni_and_sauce.jpg	z	0.761232	9.9	6.88	FALSE	0.901646128	0.888005491	-0.013640637
NC290	Healthy	grapes.jpg	corn_cob.jpg	z	0.735413	7.55	5.2	FALSE	1.024411864	-0.280542441	-1.304954305
NC290	Healthy	ritz.jpg	pretzels.jpg	m	0.915	5.22	5.13	TRUE	-0.444230089	0.546989557	0.991219647
NC290	Healthy	pizza.jpg	banana.jpg	z	0.697551	8.75	8.35	FALSE	0.751599117	0.806161667	0.054562549
NC290	Healthy	bagel_plain.jpg	grilled_cheese.jpg	z	1.268255	8.28	6.7	FALSE	0.160504833	-0.144136068	-0.304640901
NC290	Healthy	m_and_m.jpg	yellow_popcorn.jpg	m	1.181612	1.5	9.93	TRUE	-2.422122503	-0.203245496	2.218877007
NC290	Healthy	grilled_cheese.jpg	grapes.jpg	m	0.688647	6.7	7.55	TRUE	-0.144136068	1.024411864	1.168547932
NC290	Healthy	doughnuts.jpg	whole_milk.jpg	m	0.842427	0.45	5.13	TRUE	-2.249341097	0.410583184	2.659924281
NC290	Healthy	avocado.jpg	cucumber_slices.jpg	z	0.807237	7.28	4.85	FALSE	0.63792714	0.365114393	-0.272812747
NC290	Healthy	burger.jpg	grapes.jpg	m	0.77899	7.5	7.55	TRUE	0.115036042	1.024411864	0.909375823
NC290	Healthy	lettuce_salad.jpg	orange_slices.jpg	m	1.031062	4.88	7.72	TRUE	0.001364064	0.387848788	0.386484725
NC290	Healthy	green_beans.jpg	apple_slices.jpg	z	1.01762	5	6.7	FALSE	-0.066839123	0.024098459	0.090937582
NC290	Healthy	banana.jpg	pretzels.jpg	z	1.001724	8.35	5.13	FALSE	0.806161667	0.546989557	-0.259172109
NC290	Healthy	cherries.jpg	green_beans.jpg	z	0.771949	9.9	5	FALSE	0.901646128	-0.066839123	-0.968485251
NC290	Healthy	cheerios_with_milk.jpg	fried_eggs.jpg	m	1.274323	5.08	7.5	TRUE	-0.407855056	-0.053198486	0.354656571
NC290	Healthy	cucumber_slices.jpg	steak.jpg	m	1.281332	4.85	10	TRUE	0.365114393	1.683709336	1.318594943
NC290	Healthy	lettuce_salad.jpg	pretzels.jpg	m	1.146098	4.88	5.13	TRUE	0.001364064	0.546989557	0.545625494
NC290	Healthy	bagel_plain.jpg	cheerios_with_milk.jpg	z	1.33331	8.28	5.08	FALSE	0.160504833	-0.407855056	-0.568359889
NC290	Healthy	doughnuts.jpg	lettuce_salad.jpg	m	0.817628	0.45	4.88	TRUE	-2.249341097	0.001364064	2.250705161
NC290	Healthy	apple_slices.jpg	burger.jpg	z	1.587479	6.7	7.5	FALSE	0.024098459	0.115036042	0.090937582
NC290	Healthy	banana.jpg	cherries.jpg	m	0.644258	8.35	9.9	TRUE	0.806161667	0.901646128	0.095484461
NC290	Healthy	baby_carrots.jpg	yellow_popcorn.jpg	m	1.146261	5.35	9.93	TRUE	-1.894684526	-0.203245496	1.69143903
NC290	Healthy	cucumber_slices.jpg	ritz.jpg	z	1.667053	4.85	5.22	FALSE	0.365114393	-0.444230089	-0.809344482
NC290	Healthy	rigatoni_and_sauce.jpg	corn_cob.jpg	z	0.750413	6.88	5.2	FALSE	0.888005491	-0.280542441	-1.168547932
NC290	Healthy	french_fries.jpg	doughnuts.jpg	z	0.97594	4.85	0.45	FALSE	-0.421495694	-2.249341097	-1.827845403
NC290	Healthy	strawberries.jpg	grapes.jpg	z	0.84157	8.15	7.55	FALSE	0.919833645	1.024411864	0.10457822
NC290	Healthy	whole_milk.jpg	cucumber_slices.jpg	m	1.328367	5.13	4.85	TRUE	0.410583184	0.365114393	-0.045468791
NC290	Healthy	cucumber_slices.jpg	orange_slices.jpg	m	1.20425	4.85	7.72	TRUE	0.365114393	0.387848788	0.022734396
NC290	Healthy	grapes.jpg	pretzels.jpg	z	0.915882	7.55	5.13	FALSE	1.024411864	0.546989557	-0.477422307
NC290	Healthy	avocado.jpg	bagel_plain.jpg	z	0.880759	7.28	8.28	FALSE	0.63792714	0.160504833	-0.477422307
NC290	Healthy	fried_eggs.jpg	ritz.jpg	z	1.03499	7.5	5.22	FALSE	-0.053198486	-0.444230089	-0.391031604
NC290	Healthy	strawberries.jpg	orange_slices.jpg	z	0.782651	8.15	7.72	FALSE	0.919833645	0.387848788	-0.531984856
NC290	Healthy	cherry_tomato.jpg	m_and_m.jpg	z	0.995802	9.8	1.5	FALSE	-0.348745628	-2.422122503	-2.073376876
NC290	Healthy	cocktail_shrimp.jpg	burger.jpg	z	0.704756	8	7.5	FALSE	1.342693402	0.115036042	-1.22765736
NC290	Healthy	banana.jpg	orange_slices.jpg	z	1.102663	8.35	7.72	FALSE	0.806161667	0.387848788	-0.418312878
NC290	Healthy	cheerios_with_milk.jpg	grapes.jpg	m	1.105348	5.08	7.55	TRUE	-0.407855056	1.024411864	1.432266921
NC290	Healthy	avocado.jpg	grilled_cheese.jpg	z	0.97277	7.28	6.7	FALSE	0.63792714	-0.144136068	-0.782063207
NC290	Healthy	orange_slices.jpg	cherries.jpg	m	1.037789	7.72	9.9	TRUE	0.387848788	0.901646128	0.51379734
NC290	Healthy	banana.jpg	whole_milk.jpg	z	0.903132	8.35	5.13	FALSE	0.806161667	0.410583184	-0.395578483
NC290	Healthy	m_and_m.jpg	rigatoni_and_sauce.jpg	m	1.083227	1.5	6.88	TRUE	-2.422122503	0.888005491	3.310127994
NC290	Healthy	pizza.jpg	doughnuts.jpg	z	0.937319	8.75	0.45	FALSE	0.751599117	-2.249341097	-3.000940215
NC290	Healthy	cherry_tomato.jpg	steak.jpg	m	1.042851	9.8	10	TRUE	-0.348745628	1.683709336	2.032454963
NC290	Healthy	apple_slices.jpg	banana.jpg	z	1.270123	6.7	8.35	FALSE	0.024098459	0.806161667	0.782063207
NC290	Healthy	french_fries.jpg	yellow_popcorn.jpg	m	1.24323	4.85	9.93	TRUE	-0.421495694	-0.203245496	0.218250197
NC290	Healthy	strawberries.jpg	bagel_plain.jpg	z	0.793844	8.15	8.28	FALSE	0.919833645	0.160504833	-0.759328812
NC290	Healthy	cookies.jpg	cherries.jpg	m	1.051099	3	9.9	TRUE	-2.0310909	0.901646128	2.932737028
NC290	Healthy	bagel_plain.jpg	rigatoni_and_sauce.jpg	m	0.862268	8.28	6.88	TRUE	0.160504833	0.888005491	0.727500658
NC290	Healthy	baby_carrots.jpg	rigatoni_and_sauce.jpg	m	0.702356	5.35	6.88	TRUE	-1.894684526	0.888005491	2.782690017
NC290	Healthy	lettuce_salad.jpg	cherry_tomato.jpg	m	1.01	4.88	9.8	TRUE	0.001364064	-0.348745628	-0.350109692
NC290	Healthy	cucumber_slices.jpg	corn_cob.jpg	z	1.016519	4.85	5.2	FALSE	0.365114393	-0.280542441	-0.645656834
NC290	Healthy	banana.jpg	cherry_tomato.jpg	z	1.338381	8.35	9.8	FALSE	0.806161667	-0.348745628	-1.154907295
NC290	Healthy	orange_slices.jpg	bagel_plain.jpg	z	0.77897	7.72	8.28	FALSE	0.387848788	0.160504833	-0.227343956
NC290	Healthy	cucumber_slices.jpg	baby_carrots.jpg	z	0.959846	4.85	5.35	FALSE	0.365114393	-1.894684526	-2.259798919
NC290	Healthy	lettuce_salad.jpg	cocktail_shrimp.jpg	m	0.970451	4.88	8	TRUE	0.001364064	1.342693402	1.341329338
NC290	Healthy	pretzels.jpg	french_fries.jpg	z	1.089487	5.13	4.85	FALSE	0.546989557	-0.421495694	-0.968485251
NC290	Healthy	doughnuts.jpg	rigatoni_and_sauce.jpg	m	0.795977	0.45	6.88	TRUE	-2.249341097	0.888005491	3.137346588
NC290	Healthy	whole_milk.jpg	m_and_m.jpg	z	1.215338	5.13	1.5	FALSE	0.410583184	-2.422122503	-2.832705687
NC290	Healthy	grilled_cheese.jpg	cheerios_with_milk.jpg	m	1.167446	6.7	5.08	TRUE	-0.144136068	-0.407855056	-0.263718989
NC322	Healthy	cherry_tomato.jpg	grilled_cheese.jpg	z	0.86188	1.35	8.68	FALSE	-1.402336716	0.431370675	1.833707391
NC322	Healthy	french_fries.jpg	whole_milk.jpg	m	1.46994	8.6	3.58	TRUE	0.444853818	0.350471819	-0.094381998
NC322	Healthy	cocktail_shrimp.jpg	orange_slices.jpg	z	0.981287	9.9	8.55	FALSE	1.248449115	0.021483141	-1.226965975
NC322	Healthy	lettuce_salad.jpg	m_and_m.jpg	m	0.954507	0.03	9.93	TRUE	-1.429303001	1.267325515	2.696628516
NC322	Healthy	burger.jpg	whole_milk.jpg	z	1.123651	2.52	3.58	FALSE	-0.102561771	0.350471819	0.453033591
NC322	Healthy	yellow_popcorn.jpg	whole_milk.jpg	z	1.557704	6.53	3.58	FALSE	0.781932382	0.350471819	-0.431460563
NC322	Healthy	strawberries.jpg	fried_eggs.jpg	z	1.711856	1.3	0.05	FALSE	-0.687730159	-1.410426602	-0.722696442
NC322	Healthy	green_beans.jpg	doughnuts.jpg	m	1.09894	0.05	10	TRUE	-1.415819859	1.267325515	2.683145374
NC322	Healthy	ritz.jpg	yellow_popcorn.jpg	m	1.736401	6.47	6.53	TRUE	0.922157065	0.781932382	-0.140224683
NC322	Healthy	ritz.jpg	bagel_plain.jpg	z	1.294467	6.47	1.08	FALSE	0.922157065	-1.200089577	-2.122246642
NC322	Healthy	orange_slices.jpg	cookies.jpg	m	1.364712	8.55	9.93	TRUE	0.021483141	0.763055982	0.741572842
NC322	Healthy	cocktail_shrimp.jpg	cherry_tomato.jpg	z	0.969422	9.9	1.35	FALSE	1.248449115	-1.402336716	-2.650785831
NC322	Healthy	strawberries.jpg	cucumber_slices.jpg	z	1.460194	1.3	0.03	FALSE	-0.687730159	-1.383460316	-0.695730157
NC322	Healthy	cocktail_shrimp.jpg	m_and_m.jpg	z	0.907819	9.9	9.93	FALSE	1.248449115	1.267325515	0.0188764
NC322	Healthy	apple_slices.jpg	doughnuts.jpg	m	1.290187	4.97	10	TRUE	0.93024695	1.267325515	0.337078565
NC322	Healthy	grilled_cheese.jpg	french_fries.jpg	z	1.151698	8.68	8.6	FALSE	0.431370675	0.444853818	0.013483143
NC322	Healthy	green_beans.jpg	m_and_m.jpg	m	0.990249	0.05	9.93	TRUE	-1.415819859	1.267325515	2.683145374
NC322	Healthy	pizza.jpg	rigatoni_and_sauce.jpg	z	1.015241	10	10	FALSE	1.226876087	0.94912335	-0.277752737
NC322	Healthy	corn_cob.jpg	bagel_plain.jpg	z	1.290153	9.85	1.08	FALSE	1.234965973	-1.200089577	-2.43505555
NC322	Healthy	burger.jpg	french_fries.jpg	m	1.611994	2.52	8.6	TRUE	-0.102561771	0.444853818	0.547415589
NC322	Healthy	french_fries.jpg	cookies.jpg	m	1.38922	8.6	9.93	TRUE	0.444853818	0.763055982	0.318202165
NC322	Healthy	cucumber_slices.jpg	grapes.jpg	m	1.118403	0.03	6.65	TRUE	-1.383460316	0.27766285	1.661123166
NC322	Healthy	grilled_cheese.jpg	cheerios_with_milk.jpg	z	1.009682	8.68	3.83	FALSE	0.431370675	-0.620314446	-1.051685121
NC322	Healthy	burger.jpg	yellow_popcorn.jpg	m	1.453357	2.52	6.53	TRUE	-0.102561771	0.781932382	0.884494153
NC322	Healthy	grilled_cheese.jpg	cookies.jpg	z	0.716917	8.68	9.93	FALSE	0.431370675	0.763055982	0.331685308
NC322	Healthy	pizza.jpg	grilled_cheese.jpg	z	0.73572	10	8.68	FALSE	1.226876087	0.431370675	-0.795505412
NC322	Healthy	grilled_cheese.jpg	orange_slices.jpg	z	0.722221	8.68	8.55	FALSE	0.431370675	0.021483141	-0.409887534
NC322	Healthy	orange_slices.jpg	cherry_tomato.jpg	z	1.305727	8.55	1.35	FALSE	0.021483141	-1.402336716	-1.423819857
NC322	Healthy	avocado.jpg	grilled_cheese.jpg	m	1.033001	0.38	8.68	TRUE	-1.402336716	0.431370675	1.833707391
NC322	Healthy	cocktail_shrimp.jpg	grapes.jpg	z	0.981557	9.9	6.65	FALSE	1.248449115	0.27766285	-0.970786266
NC322	Healthy	doughnuts.jpg	strawberries.jpg	z	0.820424	10	1.3	FALSE	1.267325515	-0.687730159	-1.955055674
NC322	Healthy	steak.jpg	french_fries.jpg	z	1.499393	8.75	8.6	FALSE	0.862831238	0.444853818	-0.41797742
NC322	Healthy	cherries.jpg	grilled_cheese.jpg	m	1.069767	0.85	8.68	TRUE	-0.720089701	0.431370675	1.151460376
NC322	Healthy	french_fries.jpg	m_and_m.jpg	m	1.117714	8.6	9.93	TRUE	0.444853818	1.267325515	0.822471697
NC322	Healthy	grapes.jpg	whole_milk.jpg	m	1.568001	6.65	3.58	TRUE	0.27766285	0.350471819	0.07280897
NC322	Healthy	yellow_popcorn.jpg	pretzels.jpg	m	1.630573	6.53	4.95	TRUE	0.781932382	-0.283235882	-1.065168264
NC322	Healthy	yellow_popcorn.jpg	corn_cob.jpg	m	1.034073	6.53	9.85	TRUE	0.781932382	1.234965973	0.453033591
NC322	Healthy	steak.jpg	pizza.jpg	m	0.702259	8.75	10	TRUE	0.862831238	1.226876087	0.36404485
NC322	Healthy	apple_slices.jpg	cherries.jpg	z	1.028723	4.97	0.85	FALSE	0.93024695	-0.720089701	-1.650336652
NC322	Healthy	lettuce_salad.jpg	rigatoni_and_sauce.jpg	m	0.898354	0.03	10	TRUE	-1.429303001	0.94912335	2.378426351
NC322	Healthy	whole_milk.jpg	fried_eggs.jpg	z	1.34235	3.58	0.05	FALSE	0.350471819	-1.410426602	-1.760898421
NC322	Healthy	grapes.jpg	cheerios_with_milk.jpg	z	0.852824	6.65	3.83	FALSE	0.27766285	-0.620314446	-0.897977296
NC322	Healthy	apple_slices.jpg	strawberries.jpg	z	1.005369	4.97	1.3	FALSE	0.93024695	-0.687730159	-1.61797711
NC322	Healthy	pretzels.jpg	steak.jpg	z	0.95647	4.95	8.75	FALSE	-0.283235882	0.862831238	1.146067119
NC322	Healthy	baby_carrots.jpg	orange_slices.jpg	m	1.324321	0.03	8.55	TRUE	-1.421213116	0.021483141	1.442696256
NC322	Healthy	cherry_tomato.jpg	banana.jpg	m	0.835073	1.35	8.55	TRUE	-1.402336716	0.498786388	1.901123104
NC322	Healthy	ritz.jpg	cherry_tomato.jpg	z	0.976494	6.47	1.35	FALSE	0.922157065	-1.402336716	-2.324493781
NC322	Healthy	cheerios_with_milk.jpg	yellow_popcorn.jpg	m	1.525315	3.83	6.53	TRUE	-0.620314446	0.781932382	1.402246828
NC322	Healthy	whole_milk.jpg	rigatoni_and_sauce.jpg	z	0.8475	3.58	10	FALSE	0.350471819	0.94912335	0.598651531
NC322	Healthy	cucumber_slices.jpg	pizza.jpg	m	0.73021	0.03	10	TRUE	-1.383460316	1.226876087	2.610336404
NC322	Healthy	strawberries.jpg	lettuce_salad.jpg	z	1.255574	1.3	0.03	FALSE	-0.687730159	-1.429303001	-0.741572842
NC322	Healthy	whole_milk.jpg	cookies.jpg	m	0.939179	3.58	9.93	TRUE	0.350471819	0.763055982	0.412584163
NC322	Healthy	green_beans.jpg	orange_slices.jpg	m	1.144705	0.05	8.55	TRUE	-1.415819859	0.021483141	1.437302999
NC322	Healthy	pretzels.jpg	corn_cob.jpg	m	1.804392	4.95	9.85	TRUE	-0.283235882	1.234965973	1.518201855
NC322	Healthy	green_beans.jpg	whole_milk.jpg	m	0.868725	0.05	3.58	TRUE	-1.415819859	0.350471819	1.766291678
NC322	Healthy	green_beans.jpg	cucumber_slices.jpg	z	1.171812	0.05	0.03	FALSE	-1.415819859	-1.383460316	0.032359542
NC322	Healthy	burger.jpg	baby_carrots.jpg	z	1.382615	2.52	0.03	FALSE	-0.102561771	-1.421213116	-1.318651344
NC322	Healthy	pizza.jpg	corn_cob.jpg	z	0.715285	10	9.85	FALSE	1.226876087	1.234965973	0.008089886
NC322	Healthy	cookies.jpg	burger.jpg	z	0.88206	9.93	2.52	FALSE	0.763055982	-0.102561771	-0.865617754
NC322	Healthy	rigatoni_and_sauce.jpg	cheerios_with_milk.jpg	z	1.051915	10	3.83	FALSE	0.94912335	-0.620314446	-1.569437796
NC322	Healthy	whole_milk.jpg	strawberries.jpg	z	0.906882	3.58	1.3	FALSE	0.350471819	-0.687730159	-1.038201979
NC322	Healthy	grapes.jpg	banana.jpg	m	1.592052	6.65	8.55	TRUE	0.27766285	0.498786388	0.221123538
NC322	Healthy	cherries.jpg	rigatoni_and_sauce.jpg	m	1.233365	0.85	10	TRUE	-0.720089701	0.94912335	1.669213052
NC322	Healthy	cherry_tomato.jpg	m_and_m.jpg	m	0.935685	1.35	9.93	TRUE	-1.402336716	1.267325515	2.669662231
NC322	Healthy	cherries.jpg	cucumber_slices.jpg	z	1.311349	0.85	0.03	FALSE	-0.720089701	-1.383460316	-0.663370615
NC322	Healthy	pretzels.jpg	doughnuts.jpg	m	1.096123	4.95	10	TRUE	-0.283235882	1.267325515	1.550561397
NC322	Healthy	yellow_popcorn.jpg	cocktail_shrimp.jpg	m	1.396122	6.53	9.9	TRUE	0.781932382	1.248449115	0.466516733
NC322	Healthy	french_fries.jpg	pizza.jpg	m	1.388842	8.6	10	TRUE	0.444853818	1.226876087	0.78202227
NC322	Healthy	grilled_cheese.jpg	corn_cob.jpg	z	1.11261	8.68	9.85	FALSE	0.431370675	1.234965973	0.803595298
NC322	Healthy	grapes.jpg	yellow_popcorn.jpg	m	1.353534	6.65	6.53	TRUE	0.27766285	0.781932382	0.504269533
NC322	Healthy	grapes.jpg	bagel_plain.jpg	z	1.929801	6.65	1.08	FALSE	0.27766285	-1.200089577	-1.477752427
NC322	Healthy	ritz.jpg	corn_cob.jpg	z	2.020875	6.47	9.85	FALSE	0.922157065	1.234965973	0.312808908
NC322	Healthy	avocado.jpg	pretzels.jpg	m	1.226774	0.38	4.95	TRUE	-1.402336716	-0.283235882	1.119100834
NC322	Healthy	fried_eggs.jpg	m_and_m.jpg	m	0.747349	0.05	9.93	TRUE	-1.410426602	1.267325515	2.677752117
NC322	Healthy	french_fries.jpg	rigatoni_and_sauce.jpg	m	0.730322	8.6	10	TRUE	0.444853818	0.94912335	0.504269533
NC322	Healthy	banana.jpg	burger.jpg	z	1.281266	8.55	2.52	FALSE	0.498786388	-0.102561771	-0.601348159
NC322	Healthy	ritz.jpg	cucumber_slices.jpg	z	1.094931	6.47	0.03	FALSE	0.922157065	-1.383460316	-2.305617381
NC322	Healthy	fried_eggs.jpg	burger.jpg	m	1.598217	0.05	2.52	TRUE	-1.410426602	-0.102561771	1.30786483
NC322	Healthy	cookies.jpg	doughnuts.jpg	m	1.319488	9.93	10	TRUE	0.763055982	1.267325515	0.504269533
NC322	Healthy	cherries.jpg	bagel_plain.jpg	m	1.573393	0.85	1.08	TRUE	-0.720089701	-1.200089577	-0.479999876
NC322	Healthy	orange_slices.jpg	strawberries.jpg	z	1.044495	8.55	1.3	FALSE	0.021483141	-0.687730159	-0.7092133
NC322	Healthy	baby_carrots.jpg	lettuce_salad.jpg	z	1.778235	0.03	0.03	FALSE	-1.421213116	-1.429303001	-0.008089886
NC322	Healthy	yellow_popcorn.jpg	cherries.jpg	z	1.807031	6.53	0.85	FALSE	0.781932382	-0.720089701	-1.502022084
NC322	Healthy	corn_cob.jpg	steak.jpg	z	0.799417	9.85	8.75	FALSE	1.234965973	0.862831238	-0.372134735
NC322	Healthy	grapes.jpg	baby_carrots.jpg	z	1.208082	6.65	0.03	FALSE	0.27766285	-1.421213116	-1.698875965
NC322	Healthy	green_beans.jpg	bagel_plain.jpg	m	1.682861	0.05	1.08	TRUE	-1.415819859	-1.200089577	0.215730281
NC322	Healthy	pretzels.jpg	pizza.jpg	m	0.932922	4.95	10	TRUE	-0.283235882	1.226876087	1.510111969
NC322	Healthy	burger.jpg	ritz.jpg	m	1.139725	2.52	6.47	TRUE	-0.102561771	0.922157065	1.024718836
NC322	Healthy	cucumber_slices.jpg	cherry_tomato.jpg	m	2.281481	0.03	1.35	TRUE	-1.383460316	-1.402336716	-0.0188764
NC322	Healthy	avocado.jpg	fried_eggs.jpg	z	1.871399	0.38	0.05	FALSE	-1.402336716	-1.410426602	-0.008089886
NC322	Healthy	baby_carrots.jpg	cucumber_slices.jpg	z	1.510699	0.03	0.03	FALSE	-1.421213116	-1.383460316	0.037752799
NC322	Healthy	strawberries.jpg	cherry_tomato.jpg	z	1.863534	1.3	1.35	FALSE	-0.687730159	-1.402336716	-0.714606557
NC322	Healthy	bagel_plain.jpg	steak.jpg	m	1.347378	1.08	8.75	TRUE	-1.200089577	0.862831238	2.062920815
NC322	Healthy	cherries.jpg	ritz.jpg	m	1.125086	0.85	6.47	TRUE	-0.720089701	0.922157065	1.642246766
NC322	Healthy	avocado.jpg	whole_milk.jpg	m	1.926219	0.38	3.58	TRUE	-1.402336716	0.350471819	1.752808536
NC322	Healthy	lettuce_salad.jpg	apple_slices.jpg	m	1.8215	0.03	4.97	TRUE	-1.429303001	0.93024695	2.359549952
NC322	Healthy	cherry_tomato.jpg	green_beans.jpg	m	1.952625	1.35	0.05	TRUE	-1.402336716	-1.415819859	-0.013483143
NC322	Healthy	cookies.jpg	steak.jpg	z	0.946885	9.93	8.75	FALSE	0.763055982	0.862831238	0.099775255
NC322	Healthy	cheerios_with_milk.jpg	apple_slices.jpg	m	1.050771	3.83	4.97	TRUE	-0.620314446	0.93024695	1.550561397
NC322	Healthy	cucumber_slices.jpg	fried_eggs.jpg	z	2.209654	0.03	0.05	FALSE	-1.383460316	-1.410426602	-0.026966285
NC322	Healthy	avocado.jpg	french_fries.jpg	m	1.243239	0.38	8.6	TRUE	-1.402336716	0.444853818	1.847190534
NC322	Healthy	ritz.jpg	pretzels.jpg	z	0.801281	6.47	4.95	FALSE	0.922157065	-0.283235882	-1.205392947
NC322	Healthy	banana.jpg	green_beans.jpg	z	0.812598	8.55	0.05	FALSE	0.498786388	-1.415819859	-1.914606247
NC322	Healthy	rigatoni_and_sauce.jpg	baby_carrots.jpg	z	1.072214	10	0.03	FALSE	0.94912335	-1.421213116	-2.370336466
NC322	Healthy	grapes.jpg	m_and_m.jpg	m	1.108297	6.65	9.93	TRUE	0.27766285	1.267325515	0.989662665
NC322	Healthy	ritz.jpg	lettuce_salad.jpg	z	1.107316	6.47	0.03	FALSE	0.922157065	-1.429303001	-2.351460066
NC322	Healthy	cheerios_with_milk.jpg	steak.jpg	m	1.549279	3.83	8.75	TRUE	-0.620314446	0.862831238	1.483145684
NC322	Healthy	banana.jpg	corn_cob.jpg	z	1.699555	8.55	9.85	FALSE	0.498786388	1.234965973	0.736179585
NC322	Healthy	bagel_plain.jpg	yellow_popcorn.jpg	z	1.496045	1.08	6.53	FALSE	-1.200089577	0.781932382	1.982021959
NC322	Healthy	banana.jpg	apple_slices.jpg	z	1.259089	8.55	4.97	FALSE	0.498786388	0.93024695	0.431460563
NC322	Healthy	bagel_plain.jpg	lettuce_salad.jpg	z	1.316989	1.08	0.03	FALSE	-1.200089577	-1.429303001	-0.229213424
NC322	Healthy	grilled_cheese.jpg	whole_milk.jpg	z	0.771231	8.68	3.58	FALSE	0.431370675	0.350471819	-0.080898855
NC322	Healthy	strawberries.jpg	corn_cob.jpg	m	0.953817	1.3	9.85	TRUE	-0.687730159	1.234965973	1.922696132
NC322	Healthy	doughnuts.jpg	lettuce_salad.jpg	z	0.707435	10	0.03	FALSE	1.267325515	-1.429303001	-2.696628516
NC322	Healthy	doughnuts.jpg	corn_cob.jpg	z	0.637098	10	9.85	FALSE	1.267325515	1.234965973	-0.032359542
NC322	Healthy	doughnuts.jpg	grilled_cheese.jpg	z	0.662464	10	8.68	FALSE	1.267325515	0.431370675	-0.83595484
NC322	Healthy	lettuce_salad.jpg	grilled_cheese.jpg	m	1.016166	0.03	8.68	TRUE	-1.429303001	0.431370675	1.860673676
NC322	Healthy	banana.jpg	bagel_plain.jpg	z	0.59069	8.55	1.08	FALSE	0.498786388	-1.200089577	-1.698875965
NC322	Healthy	baby_carrots.jpg	corn_cob.jpg	m	0.803728	0.03	9.85	TRUE	-1.421213116	1.234965973	2.656179089
NC322	Healthy	avocado.jpg	lettuce_salad.jpg	z	0.907671	0.38	0.03	FALSE	-1.402336716	-1.429303001	-0.026966285
NC322	Healthy	corn_cob.jpg	whole_milk.jpg	z	0.607205	9.85	3.58	FALSE	1.234965973	0.350471819	-0.884494153
NC322	Healthy	strawberries.jpg	grapes.jpg	m	1.041088	1.3	6.65	TRUE	-0.687730159	0.27766285	0.965393009
NC322	Healthy	green_beans.jpg	baby_carrots.jpg	z	1.311019	0.05	0.03	FALSE	-1.415819859	-1.421213116	-0.005393257
NC322	Healthy	m_and_m.jpg	orange_slices.jpg	z	0.62798	9.93	8.55	FALSE	1.267325515	0.021483141	-1.245842375
NC322	Healthy	cocktail_shrimp.jpg	doughnuts.jpg	m	1.397155	9.9	10	TRUE	1.248449115	1.267325515	0.0188764
NC322	Healthy	cherries.jpg	orange_slices.jpg	m	1.425707	0.85	8.55	TRUE	-0.720089701	0.021483141	0.741572842
NC322	Healthy	steak.jpg	rigatoni_and_sauce.jpg	m	1.382216	8.75	10	TRUE	0.862831238	0.94912335	0.086292113
NC322	Healthy	cocktail_shrimp.jpg	french_fries.jpg	z	0.952104	9.9	8.6	FALSE	1.248449115	0.444853818	-0.803595298
NC322	Healthy	cucumber_slices.jpg	steak.jpg	m	1.062332	0.03	8.75	TRUE	-1.383460316	0.862831238	2.246291554
NC322	Healthy	french_fries.jpg	fried_eggs.jpg	z	1.017967	8.6	0.05	FALSE	0.444853818	-1.410426602	-1.855280419
NC322	Healthy	apple_slices.jpg	french_fries.jpg	z	1.30948	4.97	8.6	FALSE	0.93024695	0.444853818	-0.485393133
NC322	Healthy	ritz.jpg	cheerios_with_milk.jpg	z	1.000429	6.47	3.83	FALSE	0.922157065	-0.620314446	-1.542471511
NC322	Healthy	pizza.jpg	baby_carrots.jpg	z	0.585	10	0.03	FALSE	1.226876087	-1.421213116	-2.648089203
NC322	Healthy	fried_eggs.jpg	cookies.jpg	m	0.848957	0.05	9.93	TRUE	-1.410426602	0.763055982	2.173482584
NC322	Healthy	cookies.jpg	apple_slices.jpg	z	1.076583	9.93	4.97	FALSE	0.763055982	0.93024695	0.167190968
NC322	Healthy	burger.jpg	bagel_plain.jpg	m	1.784092	2.52	1.08	TRUE	-0.102561771	-1.200089577	-1.097527806
NC322	Healthy	yellow_popcorn.jpg	baby_carrots.jpg	z	0.94291	6.53	0.03	FALSE	0.781932382	-1.421213116	-2.203145498
NC322	Healthy	baby_carrots.jpg	cocktail_shrimp.jpg	m	1.070975	0.03	9.9	TRUE	-1.421213116	1.248449115	2.669662231
NC322	Healthy	lettuce_salad.jpg	pizza.jpg	m	0.563303	0.03	10	TRUE	-1.429303001	1.226876087	2.656179089
NC322	Healthy	m_and_m.jpg	burger.jpg	z	0.590798	9.93	2.52	FALSE	1.267325515	-0.102561771	-1.369887286
NC322	Healthy	rigatoni_and_sauce.jpg	ritz.jpg	z	1.637517	10	6.47	FALSE	0.94912335	0.922157065	-0.026966285
NC322	Healthy	fried_eggs.jpg	cherry_tomato.jpg	m	2.364678	0.05	1.35	TRUE	-1.410426602	-1.402336716	0.008089886
NC322	Healthy	bagel_plain.jpg	pretzels.jpg	m	1.058603	1.08	4.95	TRUE	-1.200089577	-0.283235882	0.916853696
NC322	Healthy	pizza.jpg	cheerios_with_milk.jpg	z	0.680343	10	3.83	FALSE	1.226876087	-0.620314446	-1.847190534
NC322	Healthy	baby_carrots.jpg	cherry_tomato.jpg	m	1.791472	0.03	1.35	TRUE	-1.421213116	-1.402336716	0.0188764
NC322	Healthy	steak.jpg	banana.jpg	m	1.191233	8.75	8.55	TRUE	0.862831238	0.498786388	-0.36404485
NC322	Healthy	grapes.jpg	pretzels.jpg	m	1.096194	6.65	4.95	TRUE	0.27766285	-0.283235882	-0.560898731
NC322	Healthy	grilled_cheese.jpg	rigatoni_and_sauce.jpg	m	1.14625	8.68	10	TRUE	0.431370675	0.94912335	0.517752675
NC322	Healthy	whole_milk.jpg	ritz.jpg	m	1.080273	3.58	6.47	TRUE	0.350471819	0.922157065	0.571685245
NC322	Healthy	doughnuts.jpg	m_and_m.jpg	z	0.644648	10	9.93	FALSE	1.267325515	1.267325515	0
NC322	Healthy	avocado.jpg	grapes.jpg	m	2.008008	0.38	6.65	TRUE	-1.402336716	0.27766285	1.679999566
NC322	Healthy	lettuce_salad.jpg	cucumber_slices.jpg	m	1.622379	0.03	0.03	TRUE	-1.429303001	-1.383460316	0.045842685
NC322	Healthy	yellow_popcorn.jpg	orange_slices.jpg	z	1.892551	6.53	8.55	FALSE	0.781932382	0.021483141	-0.760449242
NC322	Healthy	rigatoni_and_sauce.jpg	cocktail_shrimp.jpg	z	0.800563	10	9.9	FALSE	0.94912335	1.248449115	0.299325765
NC322	Healthy	doughnuts.jpg	pizza.jpg	m	1.009501	10	10	TRUE	1.267325515	1.226876087	-0.040449428
NC322	Healthy	burger.jpg	strawberries.jpg	z	1.268969	2.52	1.3	FALSE	-0.102561771	-0.687730159	-0.585168388
NC322	Healthy	avocado.jpg	rigatoni_and_sauce.jpg	m	1.099057	0.38	10	TRUE	-1.402336716	0.94912335	2.351460066
NC322	Healthy	yellow_popcorn.jpg	fried_eggs.jpg	z	1.565578	6.53	0.05	FALSE	0.781932382	-1.410426602	-2.192358984
NC322	Healthy	burger.jpg	green_beans.jpg	z	1.014936	2.52	0.05	FALSE	-0.102561771	-1.415819859	-1.313258087
NC322	Healthy	strawberries.jpg	green_beans.jpg	z	1.55118	1.3	0.05	FALSE	-0.687730159	-1.415819859	-0.728089699
NC322	Healthy	apple_slices.jpg	cocktail_shrimp.jpg	z	0.95653	4.97	9.9	FALSE	0.93024695	1.248449115	0.318202165
NC322	Healthy	burger.jpg	steak.jpg	m	1.485537	2.52	8.75	TRUE	-0.102561771	0.862831238	0.965393009
NC322	Healthy	green_beans.jpg	lettuce_salad.jpg	z	1.693087	0.05	0.03	FALSE	-1.415819859	-1.429303001	-0.013483143
NC322	Healthy	whole_milk.jpg	cherry_tomato.jpg	z	1.106145	3.58	1.35	FALSE	0.350471819	-1.402336716	-1.752808536
NC322	Healthy	steak.jpg	apple_slices.jpg	z	0.600685	8.75	4.97	FALSE	0.862831238	0.93024695	0.067415713
NC322	Healthy	banana.jpg	pretzels.jpg	m	1.341456	8.55	4.95	TRUE	0.498786388	-0.283235882	-0.78202227
NC322	Healthy	cherry_tomato.jpg	cherries.jpg	z	1.139545	1.35	0.85	FALSE	-1.402336716	-0.720089701	0.682247015
NC322	Healthy	cookies.jpg	avocado.jpg	z	1.354879	9.93	0.38	FALSE	0.763055982	-1.402336716	-2.165392699
NC322	Healthy	bagel_plain.jpg	avocado.jpg	z	1.085536	1.08	0.38	FALSE	-1.200089577	-1.402336716	-0.202247139
NC322	Healthy	rigatoni_and_sauce.jpg	cookies.jpg	z	0.64134	10	9.93	FALSE	0.94912335	0.763055982	-0.186067368
NC322	Healthy	cookies.jpg	banana.jpg	z	0.961957	9.93	8.55	FALSE	0.763055982	0.498786388	-0.264269595
NC322	Healthy	cookies.jpg	cocktail_shrimp.jpg	z	0.652737	9.93	9.9	FALSE	0.763055982	1.248449115	0.485393133
NC322	Healthy	cucumber_slices.jpg	doughnuts.jpg	m	0.836789	0.03	10	TRUE	-1.383460316	1.267325515	2.650785831
NC322	Healthy	steak.jpg	doughnuts.jpg	z	0.624867	8.75	10	FALSE	0.862831238	1.267325515	0.404494277
NC322	Healthy	cherries.jpg	pretzels.jpg	m	1.0397	0.85	4.95	TRUE	-0.720089701	-0.283235882	0.43685382
NC322	Healthy	cheerios_with_milk.jpg	orange_slices.jpg	z	2.461888	3.83	8.55	FALSE	-0.620314446	0.021483141	0.641797587
NC322	Healthy	cucumber_slices.jpg	cookies.jpg	m	0.956602	0.03	9.93	TRUE	-1.383460316	0.763055982	2.146516299
NC322	Healthy	french_fries.jpg	strawberries.jpg	z	1.320414	8.6	1.3	FALSE	0.444853818	-0.687730159	-1.132583977
NC322	Healthy	cherries.jpg	cheerios_with_milk.jpg	m	1.420653	0.85	3.83	TRUE	-0.720089701	-0.620314446	0.099775255
NC322	Healthy	green_beans.jpg	pizza.jpg	m	0.5767	0.05	10	TRUE	-1.415819859	1.226876087	2.642695946
NC322	Healthy	pizza.jpg	bagel_plain.jpg	z	0.781342	10	1.08	FALSE	1.226876087	-1.200089577	-2.426965665
NC322	Healthy	grapes.jpg	lettuce_salad.jpg	z	1.12989	6.65	0.03	FALSE	0.27766285	-1.429303001	-1.706965851
NC322	Healthy	avocado.jpg	cherry_tomato.jpg	z	1.248789	0.38	1.35	FALSE	-1.402336716	-1.402336716	0
NC322	Healthy	orange_slices.jpg	apple_slices.jpg	m	1.642283	8.55	4.97	TRUE	0.021483141	0.93024695	0.90876381
NC322	Healthy	apple_slices.jpg	ritz.jpg	z	1.083375	4.97	6.47	FALSE	0.93024695	0.922157065	-0.008089886
NC322	Healthy	fried_eggs.jpg	cheerios_with_milk.jpg	m	1.586429	0.05	3.83	TRUE	-1.410426602	-0.620314446	0.790112155
NC322	Healthy	grapes.jpg	apple_slices.jpg	z	2.237594	6.65	4.97	FALSE	0.27766285	0.93024695	0.652584101
NC322	Healthy	rigatoni_and_sauce.jpg	banana.jpg	z	1.001477	10	8.55	FALSE	0.94912335	0.498786388	-0.450336962
NC322	Healthy	banana.jpg	fried_eggs.jpg	z	0.994723	8.55	0.05	FALSE	0.498786388	-1.410426602	-1.90921299
NC322	Healthy	cucumber_slices.jpg	yellow_popcorn.jpg	m	0.957055	0.03	6.53	TRUE	-1.383460316	0.781932382	2.165392699
NC322	Healthy	orange_slices.jpg	banana.jpg	m	1.425377	8.55	8.55	TRUE	0.021483141	0.498786388	0.477303247
NC322	Healthy	burger.jpg	cherries.jpg	z	1.266879	2.52	0.85	FALSE	-0.102561771	-0.720089701	-0.61752793
NC322	Healthy	doughnuts.jpg	fried_eggs.jpg	z	0.753101	10	0.05	FALSE	1.267325515	-1.410426602	-2.677752117
NC322	Healthy	cherries.jpg	fried_eggs.jpg	z	1.312489	0.85	0.05	FALSE	-0.720089701	-1.410426602	-0.6903369
NC322	Healthy	cheerios_with_milk.jpg	pretzels.jpg	z	0.731437	3.83	4.95	FALSE	-0.620314446	-0.283235882	0.337078565
NC322	Healthy	green_beans.jpg	cocktail_shrimp.jpg	m	1.172223	0.05	9.9	TRUE	-1.415819859	1.248449115	2.664268974
NC322	Healthy	cocktail_shrimp.jpg	cheerios_with_milk.jpg	z	0.734938	9.9	3.83	FALSE	1.248449115	-0.620314446	-1.868763562
NC322	Healthy	cocktail_shrimp.jpg	strawberries.jpg	z	0.709993	9.9	1.3	FALSE	1.248449115	-0.687730159	-1.936179275
NC322	Healthy	pizza.jpg	m_and_m.jpg	z	0.503809	10	9.93	FALSE	1.226876087	1.267325515	0.040449428
NC322	Healthy	m_and_m.jpg	pretzels.jpg	z	0.589192	9.93	4.95	FALSE	1.267325515	-0.283235882	-1.550561397
NC322	Healthy	avocado.jpg	ritz.jpg	m	0.718795	0.38	6.47	TRUE	-1.402336716	0.922157065	2.324493781
NC322	Healthy	orange_slices.jpg	pretzels.jpg	m	0.840166	8.55	4.95	TRUE	0.021483141	-0.283235882	-0.304719022
NC322	Healthy	avocado.jpg	cheerios_with_milk.jpg	m	0.947631	0.38	3.83	TRUE	-1.402336716	-0.620314446	0.78202227
NC322	Healthy	avocado.jpg	baby_carrots.jpg	z	1.045653	0.38	0.03	FALSE	-1.402336716	-1.421213116	-0.0188764
NC322	Healthy	grilled_cheese.jpg	m_and_m.jpg	z	0.742907	8.68	9.93	FALSE	0.431370675	1.267325515	0.83595484
NC322	Healthy	bagel_plain.jpg	baby_carrots.jpg	z	1.02244	1.08	0.03	FALSE	-1.200089577	-1.421213116	-0.221123538
NC322	Healthy	steak.jpg	cherries.jpg	z	0.535838	8.75	0.85	FALSE	0.862831238	-0.720089701	-1.582920939
NC322	Healthy	apple_slices.jpg	corn_cob.jpg	m	1.029493	4.97	9.85	TRUE	0.93024695	1.234965973	0.304719022
NC322	Healthy	banana.jpg	m_and_m.jpg	z	0.451955	8.55	9.93	FALSE	0.498786388	1.267325515	0.768539127
NC322	Healthy	french_fries.jpg	corn_cob.jpg	m	0.829308	8.6	9.85	TRUE	0.444853818	1.234965973	0.790112155
NC377	Healthy	cheerios_with_milk.jpg	pretzels.jpg	z	1.676115	2.75	1.65	FALSE	-0.679686027	-1.756829732	-1.077143704
NC377	Healthy	baby_carrots.jpg	cucumber_slices.jpg	m	2.034896	4.53	3.1	TRUE	-0.065964614	-0.8383351	-0.772370486
NC377	Healthy	pizza.jpg	grapes.jpg	z	2.254997	7.3	7.72	FALSE	1.403626796	0.685530993	-0.718095803
NC377	Healthy	doughnuts.jpg	cookies.jpg	m	1.081332	3	5.13	TRUE	-1.15145827	-0.713085832	0.438372438
NC377	Healthy	apple_slices.jpg	grapes.jpg	m	0.995157	5.13	7.72	TRUE	-0.065964614	0.685530993	0.751495608
NC377	Healthy	cherry_tomato.jpg	cheerios_with_milk.jpg	m	1.084263	2.08	2.75	TRUE	-0.566961686	-0.679686027	-0.112724341
NC377	Healthy	rigatoni_and_sauce.jpg	avocado.jpg	z	1.413348	5.85	1.73	FALSE	0.213758751	-0.62958632	-0.843345071
NC377	Healthy	yellow_popcorn.jpg	pizza.jpg	m	0.807605	5.72	7.3	TRUE	0.393282701	1.403626796	1.010344095
NC377	Healthy	rigatoni_and_sauce.jpg	lettuce_salad.jpg	z	1.301973	5.85	3.65	FALSE	0.213758751	-1.556430903	-1.770189654
NC377	Healthy	grilled_cheese.jpg	fried_eggs.jpg	z	1.427052	7.67	5.83	FALSE	1.15312826	0.551931774	-0.601196486
NC377	Healthy	grilled_cheese.jpg	pizza.jpg	m	1.113279	7.67	7.3	TRUE	1.15312826	1.403626796	0.250498536
NC377	Healthy	doughnuts.jpg	bagel_plain.jpg	m	1.006243	3	5.42	TRUE	-1.15145827	0.401632653	1.553090922
NC377	Healthy	fried_eggs.jpg	pizza.jpg	m	0.97205	5.83	7.3	TRUE	0.551931774	1.403626796	0.851695022
NC377	Healthy	french_fries.jpg	doughnuts.jpg	z	0.999038	6.85	3	FALSE	0.69805592	-1.15145827	-1.84951419
NC377	Healthy	yellow_popcorn.jpg	cookies.jpg	m	2.061193	5.72	5.13	TRUE	0.393282701	-0.713085832	-1.106368533
NC377	Healthy	corn_cob.jpg	cocktail_shrimp.jpg	m	1.364473	4.42	2.85	TRUE	-0.775710466	1.01117909	1.786889556
NC377	Healthy	bagel_plain.jpg	cookies.jpg	z	1.224256	5.42	5.13	FALSE	0.401632653	-0.713085832	-1.114718485
NC377	Healthy	strawberries.jpg	cookies.jpg	z	1.601887	9.07	5.13	FALSE	1.094678602	-0.713085832	-1.807764434
NC377	Healthy	banana.jpg	whole_milk.jpg	z	1.108547	8.1	0.78	FALSE	0.923504602	-1.631580464	-2.555085066
NC377	Healthy	banana.jpg	cookies.jpg	z	2.105743	8.1	5.13	FALSE	0.923504602	-0.713085832	-1.636590434
NC377	Healthy	m_and_m.jpg	apple_slices.jpg	m	1.188153	5.03	5.13	TRUE	-1.539731001	-0.065964614	1.473766386
NC377	Healthy	grapes.jpg	cherry_tomato.jpg	z	0.954047	7.72	2.08	FALSE	0.685530993	-0.566961686	-1.252492679
NC377	Healthy	cherry_tomato.jpg	strawberries.jpg	m	1.093751	2.08	9.07	TRUE	-0.566961686	1.094678602	1.661640288
NC377	Healthy	green_beans.jpg	yellow_popcorn.jpg	m	1.335286	1.15	5.72	TRUE	-1.276707538	0.393282701	1.669990239
NC377	Healthy	orange_slices.jpg	pretzels.jpg	z	1.211433	7.28	1.65	FALSE	1.240802748	-1.756829732	-2.997632479
NC377	Healthy	strawberries.jpg	cherries.jpg	z	2.421139	9.07	6.38	FALSE	1.094678602	0.714755822	-0.379922779
NC377	Healthy	ritz.jpg	cocktail_shrimp.jpg	m	1.186303	5.6	2.85	TRUE	0.155309092	1.01117909	0.855869998
NC377	Healthy	banana.jpg	m_and_m.jpg	z	0.979829	8.1	5.03	FALSE	0.923504602	-1.539731001	-2.463235603
NC377	Healthy	lettuce_salad.jpg	cheerios_with_milk.jpg	m	1.190481	3.65	2.75	TRUE	-1.556430903	-0.679686027	0.876744876
NC377	Healthy	cherry_tomato.jpg	lettuce_salad.jpg	m	2.470822	2.08	3.65	TRUE	-0.566961686	-1.556430903	-0.989469217
NC377	Healthy	fried_eggs.jpg	avocado.jpg	z	1.303254	5.83	1.73	FALSE	0.551931774	-0.62958632	-1.181518094
NC377	Healthy	strawberries.jpg	cucumber_slices.jpg	z	1.344963	9.07	3.1	FALSE	1.094678602	-0.8383351	-1.933013702
NC377	Healthy	baby_carrots.jpg	orange_slices.jpg	m	1.278446	4.53	7.28	TRUE	-0.065964614	1.240802748	1.306767362
NC377	Healthy	m_and_m.jpg	cherries.jpg	m	1.321895	5.03	6.38	TRUE	-1.539731001	0.714755822	2.254486823
NC377	Healthy	fried_eggs.jpg	ritz.jpg	z	1.058621	5.83	5.6	FALSE	0.551931774	0.155309092	-0.396622682
NC377	Healthy	fried_eggs.jpg	cocktail_shrimp.jpg	m	1.596791	5.83	2.85	TRUE	0.551931774	1.01117909	0.459247316
NC377	Healthy	corn_cob.jpg	grilled_cheese.jpg	m	1.078696	4.42	7.67	TRUE	-0.775710466	1.15312826	1.928838726
NC377	Healthy	steak.jpg	rigatoni_and_sauce.jpg	z	1.940582	7.95	5.85	FALSE	1.42867665	0.213758751	-1.214917899
NC377	Healthy	cucumber_slices.jpg	burger.jpg	m	1.131843	3.1	6.25	TRUE	-0.8383351	1.178178114	2.016513214
NC377	Healthy	corn_cob.jpg	french_fries.jpg	m	0.872534	4.42	6.85	TRUE	-0.775710466	0.69805592	1.473766386
NC377	Healthy	ritz.jpg	green_beans.jpg	z	1.006429	5.6	1.15	FALSE	0.155309092	-1.276707538	-1.43201663
NC377	Healthy	avocado.jpg	cucumber_slices.jpg	m	1.090582	1.73	3.1	TRUE	-0.62958632	-0.8383351	-0.20874878
NC377	Healthy	cookies.jpg	cheerios_with_milk.jpg	z	2.883713	5.13	2.75	FALSE	-0.713085832	-0.679686027	0.033399805
NC377	Healthy	bagel_plain.jpg	baby_carrots.jpg	z	1.057304	5.42	4.53	FALSE	0.401632653	-0.065964614	-0.467597267
NC377	Healthy	yellow_popcorn.jpg	ritz.jpg	m	2.544893	5.72	5.6	TRUE	0.393282701	0.155309092	-0.237973609
NC377	Healthy	green_beans.jpg	cocktail_shrimp.jpg	m	1.065528	1.15	2.85	TRUE	-1.276707538	1.01117909	2.287886628
NC377	Healthy	cheerios_with_milk.jpg	yellow_popcorn.jpg	m	1.731208	2.75	5.72	TRUE	-0.679686027	0.393282701	1.072968729
NC377	Healthy	steak.jpg	cherries.jpg	z	2.029503	7.95	6.38	FALSE	1.42867665	0.714755822	-0.713920827
NC377	Healthy	cherry_tomato.jpg	ritz.jpg	m	1.266149	2.08	5.6	TRUE	-0.566961686	0.155309092	0.722270778
NC377	Healthy	steak.jpg	m_and_m.jpg	z	0.923763	7.95	5.03	FALSE	1.42867665	-1.539731001	-2.96840765
NC377	Healthy	bagel_plain.jpg	cocktail_shrimp.jpg	z	0.874022	5.42	2.85	FALSE	0.401632653	1.01117909	0.609546437
NC377	Healthy	cheerios_with_milk.jpg	steak.jpg	m	1.357318	2.75	7.95	TRUE	-0.679686027	1.42867665	2.108362677
NC377	Healthy	avocado.jpg	banana.jpg	m	0.808345	1.73	8.1	TRUE	-0.62958632	0.923504602	1.553090922
NC377	Healthy	fried_eggs.jpg	pretzels.jpg	z	1.913552	5.83	1.65	FALSE	0.551931774	-1.756829732	-2.308761506
NC377	Healthy	ritz.jpg	corn_cob.jpg	z	1.260891	5.6	4.42	FALSE	0.155309092	-0.775710466	-0.931019558
NC377	Healthy	cheerios_with_milk.jpg	m_and_m.jpg	z	1.220515	2.75	5.03	FALSE	-0.679686027	-1.539731001	-0.860044973
NC377	Healthy	fried_eggs.jpg	m_and_m.jpg	z	1.092834	5.83	5.03	FALSE	0.551931774	-1.539731001	-2.091662775
NC377	Healthy	pizza.jpg	steak.jpg	m	3.075099	7.3	7.95	TRUE	1.403626796	1.42867665	0.025049854
NC377	Healthy	burger.jpg	cherries.jpg	z	1.851433	6.25	6.38	FALSE	1.178178114	0.714755822	-0.463422291
NC377	Healthy	green_beans.jpg	whole_milk.jpg	m	3.053963	1.15	0.78	TRUE	-1.276707538	-1.631580464	-0.354872926
NC377	Healthy	doughnuts.jpg	whole_milk.jpg	z	1.889477	3	0.78	FALSE	-1.15145827	-1.631580464	-0.480122194
NC377	Healthy	rigatoni_and_sauce.jpg	doughnuts.jpg	z	1.341653	5.85	3	FALSE	0.213758751	-1.15145827	-1.365217021
NC377	Healthy	cherry_tomato.jpg	baby_carrots.jpg	m	1.481533	2.08	4.53	TRUE	-0.566961686	-0.065964614	0.500997072
NC377	Healthy	yellow_popcorn.jpg	cucumber_slices.jpg	m	0.810608	5.72	3.1	TRUE	0.393282701	-0.8383351	-1.231617801
NC377	Healthy	doughnuts.jpg	cheerios_with_milk.jpg	m	1.626241	3	2.75	TRUE	-1.15145827	-0.679686027	0.471772243
NC377	Healthy	strawberries.jpg	green_beans.jpg	z	0.836099	9.07	1.15	FALSE	1.094678602	-1.276707538	-2.37138614
NC377	Healthy	cherries.jpg	orange_slices.jpg	m	2.545035	6.38	7.28	TRUE	0.714755822	1.240802748	0.526046925
NC377	Healthy	corn_cob.jpg	doughnuts.jpg	z	2.223132	4.42	3	FALSE	-0.775710466	-1.15145827	-0.375747804
NC377	Healthy	green_beans.jpg	bagel_plain.jpg	m	0.856393	1.15	5.42	TRUE	-1.276707538	0.401632653	1.67834019
NC377	Healthy	baby_carrots.jpg	corn_cob.jpg	z	2.011555	4.53	4.42	FALSE	-0.065964614	-0.775710466	-0.709745852
NC377	Healthy	corn_cob.jpg	burger.jpg	m	0.763529	4.42	6.25	TRUE	-0.775710466	1.178178114	1.95388858
NC377	Healthy	baby_carrots.jpg	cherries.jpg	m	1.642094	4.53	6.38	TRUE	-0.065964614	0.714755822	0.780720437
NC377	Healthy	lettuce_salad.jpg	pizza.jpg	m	0.853233	3.65	7.3	TRUE	-1.556430903	1.403626796	2.960057699
NC377	Healthy	pizza.jpg	strawberries.jpg	m	2.719659	7.3	9.07	TRUE	1.403626796	1.094678602	-0.308948194
NC377	Healthy	whole_milk.jpg	avocado.jpg	m	2.752241	0.78	1.73	TRUE	-1.631580464	-0.62958632	1.001994144
NC377	Healthy	orange_slices.jpg	cookies.jpg	z	1.19101	7.28	5.13	FALSE	1.240802748	-0.713085832	-1.95388858
NC377	Healthy	rigatoni_and_sauce.jpg	grapes.jpg	z	2.890599	5.85	7.72	FALSE	0.213758751	0.685530993	0.471772243
NC377	Healthy	m_and_m.jpg	bagel_plain.jpg	m	0.851097	5.03	5.42	TRUE	-1.539731001	0.401632653	1.941363653
NC377	Healthy	whole_milk.jpg	cucumber_slices.jpg	m	1.852205	0.78	3.1	TRUE	-1.631580464	-0.8383351	0.793245364
NC377	Healthy	pretzels.jpg	doughnuts.jpg	m	2.82449	1.65	3	TRUE	-1.756829732	-1.15145827	0.605371462
NC377	Healthy	pretzels.jpg	corn_cob.jpg	m	0.931892	1.65	4.42	TRUE	-1.756829732	-0.775710466	0.981119266
NC377	Healthy	grilled_cheese.jpg	avocado.jpg	z	1.214219	7.67	1.73	FALSE	1.15312826	-0.62958632	-1.78271458
NC377	Healthy	apple_slices.jpg	cocktail_shrimp.jpg	m	1.49894	5.13	2.85	TRUE	-0.065964614	1.01117909	1.077143704
NC377	Healthy	cucumber_slices.jpg	orange_slices.jpg	m	1.931628	3.1	7.28	TRUE	-0.8383351	1.240802748	2.079137848
NC377	Healthy	banana.jpg	pretzels.jpg	z	1.297162	8.1	1.65	FALSE	0.923504602	-1.756829732	-2.680334334
NC377	Healthy	cucumber_slices.jpg	fried_eggs.jpg	m	0.696149	3.1	5.83	TRUE	-0.8383351	0.551931774	1.390266874
NC377	Healthy	steak.jpg	grapes.jpg	z	2.697898	7.95	7.72	FALSE	1.42867665	0.685530993	-0.743145656
NC377	Healthy	cocktail_shrimp.jpg	cherry_tomato.jpg	z	1.435475	2.85	2.08	FALSE	1.01117909	-0.566961686	-1.578140776
NC377	Healthy	french_fries.jpg	cookies.jpg	z	1.770274	6.85	5.13	FALSE	0.69805592	-0.713085832	-1.411141752
NC377	Healthy	cookies.jpg	fried_eggs.jpg	m	2.382405	5.13	5.83	TRUE	-0.713085832	0.551931774	1.265017606
NC377	Healthy	cherry_tomato.jpg	corn_cob.jpg	m	0.97971	2.08	4.42	TRUE	-0.566961686	-0.775710466	-0.20874878
NC377	Healthy	pretzels.jpg	pizza.jpg	m	1.049189	1.65	7.3	TRUE	-1.756829732	1.403626796	3.160456528
NC377	Healthy	rigatoni_and_sauce.jpg	grilled_cheese.jpg	m	0.951025	5.85	7.67	TRUE	0.213758751	1.15312826	0.93936951
NC377	Healthy	orange_slices.jpg	ritz.jpg	z	1.066403	7.28	5.6	FALSE	1.240802748	0.155309092	-1.085493655
NC377	Healthy	cherries.jpg	grapes.jpg	m	2.135199	6.38	7.72	TRUE	0.714755822	0.685530993	-0.029224829
NC377	Healthy	m_and_m.jpg	french_fries.jpg	m	2.549365	5.03	6.85	TRUE	-1.539731001	0.69805592	2.237786921
NC377	Healthy	corn_cob.jpg	grapes.jpg	m	1.057378	4.42	7.72	TRUE	-0.775710466	0.685530993	1.461241459
NC377	Healthy	cocktail_shrimp.jpg	lettuce_salad.jpg	z	1.543051	2.85	3.65	FALSE	1.01117909	-1.556430903	-2.567609993
NC377	Healthy	green_beans.jpg	cucumber_slices.jpg	m	0.938935	1.15	3.1	TRUE	-1.276707538	-0.8383351	0.438372438
NC377	Healthy	cocktail_shrimp.jpg	cherries.jpg	z	2.547559	2.85	6.38	FALSE	1.01117909	0.714755822	-0.296423267
NC377	Healthy	doughnuts.jpg	orange_slices.jpg	m	1.051828	3	7.28	TRUE	-1.15145827	1.240802748	2.392261018
NC377	Healthy	cherry_tomato.jpg	green_beans.jpg	z	3.154485	2.08	1.15	FALSE	-0.566961686	-1.276707538	-0.709745852
NC377	Healthy	ritz.jpg	pretzels.jpg	z	0.932516	5.6	1.65	FALSE	0.155309092	-1.756829732	-1.912138824
NC377	Healthy	yellow_popcorn.jpg	apple_slices.jpg	m	1.337728	5.72	5.13	TRUE	0.393282701	-0.065964614	-0.459247316
NC377	Healthy	pizza.jpg	apple_slices.jpg	z	1.321972	7.3	5.13	FALSE	1.403626796	-0.065964614	-1.469591411
NC377	Healthy	avocado.jpg	baby_carrots.jpg	m	1.523977	1.73	4.53	TRUE	-0.62958632	-0.065964614	0.563621706
NC377	Healthy	whole_milk.jpg	grilled_cheese.jpg	m	0.923223	0.78	7.67	TRUE	-1.631580464	1.15312826	2.784708724
NC377	Healthy	doughnuts.jpg	cocktail_shrimp.jpg	m	1.301843	3	2.85	TRUE	-1.15145827	1.01117909	2.16263736
NC377	Healthy	cheerios_with_milk.jpg	baby_carrots.jpg	m	1.695787	2.75	4.53	TRUE	-0.679686027	-0.065964614	0.613721413
NC377	Healthy	pizza.jpg	cucumber_slices.jpg	z	1.615308	7.3	3.1	FALSE	1.403626796	-0.8383351	-2.241961896
NC377	Healthy	corn_cob.jpg	cucumber_slices.jpg	m	0.645497	4.42	3.1	TRUE	-0.775710466	-0.8383351	-0.062624634
NC377	Healthy	lettuce_salad.jpg	pretzels.jpg	z	1.252728	3.65	1.65	FALSE	-1.556430903	-1.756829732	-0.200398829
NC377	Healthy	cheerios_with_milk.jpg	burger.jpg	m	0.884458	2.75	6.25	TRUE	-0.679686027	1.178178114	1.857864141
NC377	Healthy	rigatoni_and_sauce.jpg	orange_slices.jpg	m	1.006807	5.85	7.28	TRUE	0.213758751	1.240802748	1.027043997
NC377	Healthy	banana.jpg	orange_slices.jpg	m	0.916618	8.1	7.28	TRUE	0.923504602	1.240802748	0.317298145
NC377	Healthy	rigatoni_and_sauce.jpg	cookies.jpg	z	1.14416	5.85	5.13	FALSE	0.213758751	-0.713085832	-0.926844583
NC377	Healthy	m_and_m.jpg	cocktail_shrimp.jpg	m	0.839226	5.03	2.85	TRUE	-1.539731001	1.01117909	2.55091009
NC377	Healthy	ritz.jpg	pizza.jpg	m	1.066159	5.6	7.3	TRUE	0.155309092	1.403626796	1.248317704
NC377	Healthy	french_fries.jpg	steak.jpg	m	0.956007	6.85	7.95	TRUE	0.69805592	1.42867665	0.73062073
NC377	Healthy	doughnuts.jpg	banana.jpg	m	0.851298	3	8.1	TRUE	-1.15145827	0.923504602	2.074962872
NC377	Healthy	lettuce_salad.jpg	cucumber_slices.jpg	m	3.059856	3.65	3.1	TRUE	-1.556430903	-0.8383351	0.718095803
NC377	Healthy	strawberries.jpg	avocado.jpg	z	0.814462	9.07	1.73	FALSE	1.094678602	-0.62958632	-1.724264922
NC377	Healthy	bagel_plain.jpg	cheerios_with_milk.jpg	z	1.075369	5.42	2.75	FALSE	0.401632653	-0.679686027	-1.08131868
NC377	Healthy	apple_slices.jpg	fried_eggs.jpg	m	2.193084	5.13	5.83	TRUE	-0.065964614	0.551931774	0.617896389
NC377	Healthy	cookies.jpg	ritz.jpg	z	0.970426	5.13	5.6	FALSE	-0.713085832	0.155309092	0.868394924
NC377	Healthy	french_fries.jpg	burger.jpg	m	1.088222	6.85	6.25	TRUE	0.69805592	1.178178114	0.480122194
NC377	Healthy	cookies.jpg	m_and_m.jpg	z	0.821244	5.13	5.03	FALSE	-0.713085832	-1.539731001	-0.826645168
NC377	Healthy	apple_slices.jpg	bagel_plain.jpg	m	1.71476	5.13	5.42	TRUE	-0.065964614	0.401632653	0.467597267
NC377	Healthy	grilled_cheese.jpg	cookies.jpg	z	1.454358	7.67	5.13	FALSE	1.15312826	-0.713085832	-1.866214092
NC377	Healthy	rigatoni_and_sauce.jpg	fried_eggs.jpg	z	2.498663	5.85	5.83	FALSE	0.213758751	0.551931774	0.338173023
NC377	Healthy	whole_milk.jpg	yellow_popcorn.jpg	m	0.882151	0.78	5.72	TRUE	-1.631580464	0.393282701	2.024863165
NC377	Healthy	strawberries.jpg	apple_slices.jpg	z	1.25279	9.07	5.13	FALSE	1.094678602	-0.065964614	-1.160643216
NC377	Healthy	strawberries.jpg	banana.jpg	z	1.224379	9.07	8.1	FALSE	1.094678602	0.923504602	-0.171174
NC377	Healthy	grilled_cheese.jpg	lettuce_salad.jpg	z	0.983268	7.67	3.65	FALSE	1.15312826	-1.556430903	-2.709559163
NC377	Healthy	corn_cob.jpg	rigatoni_and_sauce.jpg	m	0.927517	4.42	5.85	TRUE	-0.775710466	0.213758751	0.989469217
NC377	Healthy	cherry_tomato.jpg	rigatoni_and_sauce.jpg	m	0.836229	2.08	5.85	TRUE	-0.566961686	0.213758751	0.780720437
NC377	Healthy	burger.jpg	orange_slices.jpg	m	0.769151	6.25	7.28	TRUE	1.178178114	1.240802748	0.062624634
NC377	Healthy	yellow_popcorn.jpg	baby_carrots.jpg	m	0.881803	5.72	4.53	TRUE	0.393282701	-0.065964614	-0.459247316
NC377	Healthy	cookies.jpg	cocktail_shrimp.jpg	m	0.953615	5.13	2.85	TRUE	-0.713085832	1.01117909	1.724264922
NC377	Healthy	yellow_popcorn.jpg	doughnuts.jpg	z	1.606157	5.72	3	FALSE	0.393282701	-1.15145827	-1.544740971
NC377	Healthy	banana.jpg	french_fries.jpg	z	1.399736	8.1	6.85	FALSE	0.923504602	0.69805592	-0.225448682
NC377	Healthy	burger.jpg	grilled_cheese.jpg	m	1.089512	6.25	7.67	TRUE	1.178178114	1.15312826	-0.025049854
NC377	Healthy	steak.jpg	cocktail_shrimp.jpg	z	0.866447	7.95	2.85	FALSE	1.42867665	1.01117909	-0.41749756
NC377	Healthy	apple_slices.jpg	whole_milk.jpg	z	1.210681	5.13	0.78	FALSE	-0.065964614	-1.631580464	-1.565615849
NC377	Healthy	pretzels.jpg	green_beans.jpg	z	3.281121	1.65	1.15	FALSE	-1.756829732	-1.276707538	0.480122194
NC377	Healthy	avocado.jpg	doughnuts.jpg	z	0.956559	1.73	3	FALSE	-0.62958632	-1.15145827	-0.52187195
NC377	Healthy	grilled_cheese.jpg	strawberries.jpg	m	3.050677	7.67	9.07	TRUE	1.15312826	1.094678602	-0.058449658
NC377	Healthy	cherry_tomato.jpg	grilled_cheese.jpg	m	1.452395	2.08	7.67	TRUE	-0.566961686	1.15312826	1.720089946
NC377	Healthy	strawberries.jpg	whole_milk.jpg	z	0.998357	9.07	0.78	FALSE	1.094678602	-1.631580464	-2.726259066
NC377	Healthy	cheerios_with_milk.jpg	grapes.jpg	m	0.647294	2.75	7.72	TRUE	-0.679686027	0.685530993	1.365217021
NC377	Healthy	fried_eggs.jpg	grapes.jpg	z	2.191408	5.83	7.72	FALSE	0.551931774	0.685530993	0.133599219
NC377	Healthy	cherries.jpg	lettuce_salad.jpg	z	0.815395	6.38	3.65	FALSE	0.714755822	-1.556430903	-2.271186725
NC377	Healthy	french_fries.jpg	rigatoni_and_sauce.jpg	m	2.012635	6.85	5.85	TRUE	0.69805592	0.213758751	-0.484297169
NC377	Healthy	lettuce_salad.jpg	baby_carrots.jpg	m	1.086444	3.65	4.53	TRUE	-1.556430903	-0.065964614	1.490466289
NC377	Healthy	cocktail_shrimp.jpg	french_fries.jpg	z	2.01031	2.85	6.85	FALSE	1.01117909	0.69805592	-0.31312317
NC377	Healthy	cherries.jpg	whole_milk.jpg	z	1.489655	6.38	0.78	FALSE	0.714755822	-1.631580464	-2.346336286
NC377	Healthy	bagel_plain.jpg	corn_cob.jpg	z	0.925105	5.42	4.42	FALSE	0.401632653	-0.775710466	-1.177343119
NC377	Healthy	french_fries.jpg	green_beans.jpg	z	0.973596	6.85	1.15	FALSE	0.69805592	-1.276707538	-1.974763458
NC377	Healthy	banana.jpg	grilled_cheese.jpg	m	1.166404	8.1	7.67	TRUE	0.923504602	1.15312826	0.229623658
NC377	Healthy	burger.jpg	steak.jpg	m	1.765398	6.25	7.95	TRUE	1.178178114	1.42867665	0.250498536
NC377	Healthy	apple_slices.jpg	burger.jpg	m	0.690529	5.13	6.25	TRUE	-0.065964614	1.178178114	1.244142728
NC377	Healthy	cherries.jpg	cheerios_with_milk.jpg	z	1.084601	6.38	2.75	FALSE	0.714755822	-0.679686027	-1.39444185
NC377	Healthy	avocado.jpg	green_beans.jpg	z	2.178863	1.73	1.15	FALSE	-0.62958632	-1.276707538	-0.647121218
NC377	Healthy	m_and_m.jpg	cherry_tomato.jpg	m	0.799899	5.03	2.08	TRUE	-1.539731001	-0.566961686	0.972769314
NC377	Healthy	pretzels.jpg	avocado.jpg	m	1.696217	1.65	1.73	TRUE	-1.756829732	-0.62958632	1.127243411
NC377	Healthy	grapes.jpg	baby_carrots.jpg	z	0.77296	7.72	4.53	FALSE	0.685530993	-0.065964614	-0.751495608
NC377	Healthy	whole_milk.jpg	bagel_plain.jpg	m	1.252986	0.78	5.42	TRUE	-1.631580464	0.401632653	2.033213116
NC377	Healthy	orange_slices.jpg	strawberries.jpg	z	0.765048	7.28	9.07	FALSE	1.240802748	1.094678602	-0.146124146
NC377	Healthy	apple_slices.jpg	orange_slices.jpg	m	0.928628	5.13	7.28	TRUE	-0.065964614	1.240802748	1.306767362
NC377	Healthy	avocado.jpg	lettuce_salad.jpg	z	1.421917	1.73	3.65	FALSE	-0.62958632	-1.556430903	-0.926844583
NC377	Healthy	cherries.jpg	grilled_cheese.jpg	m	1.056812	6.38	7.67	TRUE	0.714755822	1.15312826	0.438372438
NC377	Healthy	baby_carrots.jpg	steak.jpg	m	0.682906	4.53	7.95	TRUE	-0.065964614	1.42867665	1.494641264
NC377	Healthy	whole_milk.jpg	pretzels.jpg	m	1.936548	0.78	1.65	TRUE	-1.631580464	-1.756829732	-0.125249268
NC377	Healthy	lettuce_salad.jpg	bagel_plain.jpg	m	1.079216	3.65	5.42	TRUE	-1.556430903	0.401632653	1.958063555
NC377	Healthy	whole_milk.jpg	steak.jpg	m	0.686618	0.78	7.95	TRUE	-1.631580464	1.42867665	3.060257113
NC377	Healthy	banana.jpg	steak.jpg	m	0.77498	8.1	7.95	TRUE	0.923504602	1.42867665	0.505172047
NC377	Healthy	rigatoni_and_sauce.jpg	yellow_popcorn.jpg	m	1.598767	5.85	5.72	TRUE	0.213758751	0.393282701	0.179523951
NC377	Healthy	avocado.jpg	corn_cob.jpg	z	1.157698	1.73	4.42	FALSE	-0.62958632	-0.775710466	-0.146124146
NC377	Healthy	m_and_m.jpg	ritz.jpg	m	0.929617	5.03	5.6	TRUE	-1.539731001	0.155309092	1.695040093
NC377	Healthy	ritz.jpg	doughnuts.jpg	z	1.533949	5.6	3	FALSE	0.155309092	-1.15145827	-1.306767362
NC377	Healthy	pizza.jpg	avocado.jpg	z	1.139874	7.3	1.73	FALSE	1.403626796	-0.62958632	-2.033213116
NC377	Healthy	strawberries.jpg	grapes.jpg	z	1.828498	9.07	7.72	FALSE	1.094678602	0.685530993	-0.409147609
NC377	Healthy	yellow_popcorn.jpg	pretzels.jpg	z	1.56096	5.72	1.65	FALSE	0.393282701	-1.756829732	-2.150112433
NC377	Healthy	pizza.jpg	m_and_m.jpg	z	0.929963	7.3	5.03	FALSE	1.403626796	-1.539731001	-2.943357797
NC377	Healthy	banana.jpg	burger.jpg	m	1.42549	8.1	6.25	TRUE	0.923504602	1.178178114	0.254673511
NC377	Healthy	yellow_popcorn.jpg	grilled_cheese.jpg	m	1.027964	5.72	7.67	TRUE	0.393282701	1.15312826	0.759845559
NC377	Healthy	cheerios_with_milk.jpg	whole_milk.jpg	z	2.071577	2.75	0.78	FALSE	-0.679686027	-1.631580464	-0.951894436
NC377	Healthy	apple_slices.jpg	french_fries.jpg	z	1.676576	5.13	6.85	FALSE	-0.065964614	0.69805592	0.764020534
NC377	Healthy	green_beans.jpg	grapes.jpg	m	0.946229	1.15	7.72	TRUE	-1.276707538	0.685530993	1.962238531
NC377	Healthy	ritz.jpg	baby_carrots.jpg	m	1.206342	5.6	4.53	TRUE	0.155309092	-0.065964614	-0.221273707
NC377	Healthy	baby_carrots.jpg	burger.jpg	m	1.033007	4.53	6.25	TRUE	-0.065964614	1.178178114	1.244142728
NC377	Healthy	cucumber_slices.jpg	cherry_tomato.jpg	z	1.153844	3.1	2.08	FALSE	-0.8383351	-0.566961686	0.271373414
NC377	Healthy	steak.jpg	bagel_plain.jpg	z	1.64418	7.95	5.42	FALSE	1.42867665	0.401632653	-1.027043997
NC377	Healthy	apple_slices.jpg	rigatoni_and_sauce.jpg	m	1.534658	5.13	5.85	TRUE	-0.065964614	0.213758751	0.279723365
NC377	Healthy	yellow_popcorn.jpg	m_and_m.jpg	z	1.168455	5.72	5.03	FALSE	0.393282701	-1.539731001	-1.933013702
NC377	Healthy	bagel_plain.jpg	ritz.jpg	z	1.099335	5.42	5.6	FALSE	0.401632653	0.155309092	-0.24632356
NC377	Healthy	steak.jpg	pretzels.jpg	z	0.875417	7.95	1.65	FALSE	1.42867665	-1.756829732	-3.185506381
NC377	Healthy	burger.jpg	pizza.jpg	m	2.355385	6.25	7.3	TRUE	1.178178114	1.403626796	0.225448682
NC377	Healthy	cherries.jpg	fried_eggs.jpg	m	1.632352	6.38	5.83	TRUE	0.714755822	0.551931774	-0.162824048
NC377	Healthy	strawberries.jpg	french_fries.jpg	z	0.915609	9.07	6.85	FALSE	1.094678602	0.69805592	-0.396622682
NC377	Healthy	cucumber_slices.jpg	apple_slices.jpg	m	1.106701	3.1	5.13	TRUE	-0.8383351	-0.065964614	0.772370486
NC377	Healthy	cherry_tomato.jpg	burger.jpg	m	1.13877	2.08	6.25	TRUE	-0.566961686	1.178178114	1.7451398
NC377	Healthy	french_fries.jpg	grapes.jpg	m	1.709042	6.85	7.72	TRUE	0.69805592	0.685530993	-0.012524927
NC377	Healthy	bagel_plain.jpg	orange_slices.jpg	m	0.847652	5.42	7.28	TRUE	0.401632653	1.240802748	0.839170095
NC377	Healthy	cherries.jpg	banana.jpg	z	1.813317	6.38	8.1	FALSE	0.714755822	0.923504602	0.20874878
NC377	Healthy	green_beans.jpg	banana.jpg	m	0.679697	1.15	8.1	TRUE	-1.276707538	0.923504602	2.20021214
NC377	Healthy	burger.jpg	grapes.jpg	z	3.10275	6.25	7.72	FALSE	1.178178114	0.685530993	-0.492647121
NC377	Healthy	lettuce_salad.jpg	fried_eggs.jpg	m	1.210525	3.65	5.83	TRUE	-1.556430903	0.551931774	2.108362677
NC377	Healthy	french_fries.jpg	orange_slices.jpg	m	0.656456	6.85	7.28	TRUE	0.69805592	1.240802748	0.542746828
NC377	Healthy	lettuce_salad.jpg	green_beans.jpg	z	1.267323	3.65	1.15	FALSE	-1.556430903	-1.276707538	0.279723365
NC409	Healthy	grapes.jpg	green_beans.jpg	z	1.063975	9.65	8.57	FALSE	0.666061872	0.59234622	-0.073715652
NC409	Healthy	yellow_popcorn.jpg	bagel_plain.jpg	z	1.562252	6.55	0.82	FALSE	-0.277498478	-3.535730313	-3.258231835
NC409	Healthy	green_beans.jpg	grilled_cheese.jpg	m	1.628892	8.57	8.95	TRUE	0.59234622	0.322055495	-0.270290725
NC409	Healthy	cheerios_with_milk.jpg	cookies.jpg	z	2.471856	9.28	7.63	FALSE	-0.316813493	-1.127685669	-0.810872176
NC409	Healthy	rigatoni_and_sauce.jpg	apple_slices.jpg	m	2.370841	9.4	9.22	TRUE	0.346627379	0.754520655	0.407893277
NC409	Healthy	strawberries.jpg	grapes.jpg	z	1.707314	9.97	9.65	FALSE	0.764349409	0.666061872	-0.098287537
NC409	Healthy	grapes.jpg	whole_milk.jpg	z	1.448506	9.65	9.28	FALSE	0.666061872	0.469486799	-0.196575073
NC409	Healthy	fried_eggs.jpg	strawberries.jpg	m	1.933993	9.57	9.97	TRUE	-1.275116974	0.764349409	2.039466383
NC409	Healthy	cherry_tomato.jpg	pretzels.jpg	z	1.098772	9.5	8.32	FALSE	0.607089351	-1.348832626	-1.955921977
NC409	Healthy	pizza.jpg	baby_carrots.jpg	z	1.300972	8.85	9.75	FALSE	-0.24309784	0.877380076	1.120477916
NC409	Healthy	cocktail_shrimp.jpg	rigatoni_and_sauce.jpg	z	1.322324	9.93	9.4	FALSE	0.911780714	0.346627379	-0.565153335
NC409	Healthy	whole_milk.jpg	rigatoni_and_sauce.jpg	m	1.082769	9.28	9.4	TRUE	0.469486799	0.346627379	-0.122859421
NC409	Healthy	m_and_m.jpg	ritz.jpg	m	1.385101	6.47	9.28	TRUE	-1.299688858	0.248339842	1.5480287
NC409	Healthy	ritz.jpg	lettuce_salad.jpg	m	1.220304	9.28	9.63	TRUE	0.248339842	0.862636945	0.614297103
NC409	Healthy	doughnuts.jpg	strawberries.jpg	m	1.082992	6.55	9.97	TRUE	-1.35866138	0.764349409	2.123010789
NC409	Healthy	whole_milk.jpg	bagel_plain.jpg	m	0.768271	9.28	0.82	TRUE	0.469486799	-3.535730313	-4.005217113
NC409	Healthy	m_and_m.jpg	cherries.jpg	m	1.260024	6.47	9.32	TRUE	-1.299688858	0.651318742	1.9510076
NC409	Healthy	strawberries.jpg	apple_slices.jpg	z	0.679219	9.97	9.22	FALSE	0.764349409	0.754520655	-0.009828754
NC409	Healthy	french_fries.jpg	cucumber_slices.jpg	m	1.281358	8.07	9.47	TRUE	-0.110409666	0.508801814	0.61921148
NC409	Healthy	yellow_popcorn.jpg	french_fries.jpg	m	1.500523	6.55	8.07	TRUE	-0.277498478	-0.110409666	0.167088812
NC409	Healthy	strawberries.jpg	orange_slices.jpg	m	1.511946	9.97	9.95	TRUE	0.764349409	0.729948771	-0.034400638
NC409	Healthy	strawberries.jpg	bagel_plain.jpg	z	0.990253	9.97	0.82	FALSE	0.764349409	-3.535730313	-4.300079722
NC409	Healthy	grilled_cheese.jpg	cheerios_with_milk.jpg	z	0.914711	8.95	9.28	FALSE	0.322055495	-0.316813493	-0.638868987
NC409	Healthy	rigatoni_and_sauce.jpg	fried_eggs.jpg	z	1.932789	9.4	9.57	FALSE	0.346627379	-1.275116974	-1.621744352
NC409	Healthy	cheerios_with_milk.jpg	apple_slices.jpg	m	1.631547	9.28	9.22	TRUE	-0.316813493	0.754520655	1.071334148
NC409	Healthy	pizza.jpg	grilled_cheese.jpg	m	1.241332	8.85	8.95	TRUE	-0.24309784	0.322055495	0.565153335
NC409	Healthy	rigatoni_and_sauce.jpg	lettuce_salad.jpg	m	1.134893	9.4	9.63	TRUE	0.346627379	0.862636945	0.516009567
NC409	Healthy	whole_milk.jpg	green_beans.jpg	m	0.793176	9.28	8.57	TRUE	0.469486799	0.59234622	0.122859421
NC409	Healthy	orange_slices.jpg	cocktail_shrimp.jpg	z	1.012542	9.95	9.93	FALSE	0.729948771	0.911780714	0.181831943
NC409	Healthy	lettuce_salad.jpg	cherry_tomato.jpg	z	1.283632	9.63	9.5	FALSE	0.862636945	0.607089351	-0.255547595
NC409	Healthy	grapes.jpg	corn_cob.jpg	m	1.477407	9.65	9.35	TRUE	0.666061872	0.631661235	-0.034400638
NC409	Healthy	burger.jpg	corn_cob.jpg	m	1.708917	8.8	9.35	TRUE	0.312226741	0.631661235	0.319434494
NC409	Healthy	baby_carrots.jpg	burger.jpg	m	1.293807	9.75	8.8	TRUE	0.877380076	0.312226741	-0.565153335
NC409	Healthy	cheerios_with_milk.jpg	m_and_m.jpg	z	1.156315	9.28	6.47	FALSE	-0.316813493	-1.299688858	-0.982875365
NC409	Healthy	yellow_popcorn.jpg	lettuce_salad.jpg	m	1.271114	6.55	9.63	TRUE	-0.277498478	0.862636945	1.140135424
NC409	Healthy	ritz.jpg	steak.jpg	m	1.22364	9.28	8.5	TRUE	0.248339842	0.680805003	0.432465161
NC409	Healthy	pizza.jpg	green_beans.jpg	m	1.006907	8.85	8.57	TRUE	-0.24309784	0.59234622	0.83544406
NC409	Healthy	corn_cob.jpg	cherry_tomato.jpg	m	1.142624	9.35	9.5	TRUE	0.631661235	0.607089351	-0.024571884
NC409	Healthy	avocado.jpg	cherries.jpg	m	1.222671	9.13	9.32	TRUE	-0.931110596	0.651318742	1.582429338
NC409	Healthy	grilled_cheese.jpg	cherries.jpg	m	1.741494	8.95	9.32	TRUE	0.322055495	0.651318742	0.329263247
NC409	Healthy	doughnuts.jpg	baby_carrots.jpg	m	1.267759	6.55	9.75	TRUE	-1.35866138	0.877380076	2.236041456
NC409	Healthy	doughnuts.jpg	bagel_plain.jpg	m	2.315141	6.55	0.82	TRUE	-1.35866138	-3.535730313	-2.177068934
NC409	Healthy	banana.jpg	grapes.jpg	z	1.587824	9.82	9.65	FALSE	0.88720883	0.666061872	-0.221146957
NC409	Healthy	green_beans.jpg	cherries.jpg	z	1.400625	8.57	9.32	FALSE	0.59234622	0.651318742	0.058972522
NC409	Healthy	orange_slices.jpg	steak.jpg	m	1.198123	9.95	8.5	TRUE	0.729948771	0.680805003	-0.049143768
NC409	Healthy	cherry_tomato.jpg	grilled_cheese.jpg	m	1.330226	9.5	8.95	TRUE	0.607089351	0.322055495	-0.285033856
NC409	Healthy	banana.jpg	m_and_m.jpg	z	1.071733	9.82	6.47	FALSE	0.88720883	-1.299688858	-2.186897687
NC409	Healthy	french_fries.jpg	avocado.jpg	m	2.13665	8.07	9.13	TRUE	-0.110409666	-0.931110596	-0.82070093
NC409	Healthy	french_fries.jpg	cocktail_shrimp.jpg	m	1.321448	8.07	9.93	TRUE	-0.110409666	0.911780714	1.02219038
NC409	Healthy	cucumber_slices.jpg	grapes.jpg	m	1.169033	9.47	9.65	TRUE	0.508801814	0.666061872	0.157260058
NC409	Healthy	apple_slices.jpg	baby_carrots.jpg	z	1.971141	9.22	9.75	FALSE	0.754520655	0.877380076	0.122859421
NC409	Healthy	pretzels.jpg	cookies.jpg	m	1.59097	8.32	7.63	TRUE	-1.348832626	-1.127685669	0.221146957
NC409	Healthy	cherries.jpg	apple_slices.jpg	m	1.433903	9.32	9.22	TRUE	0.651318742	0.754520655	0.103201913
NC409	Healthy	grapes.jpg	baby_carrots.jpg	z	1.544241	9.65	9.75	FALSE	0.666061872	0.877380076	0.211318203
NC409	Healthy	pretzels.jpg	pizza.jpg	m	1.391656	8.32	8.85	TRUE	-1.348832626	-0.24309784	1.105734786
NC409	Healthy	green_beans.jpg	bagel_plain.jpg	z	0.971114	8.57	0.82	FALSE	0.59234622	-3.535730313	-4.128076533
NC409	Healthy	pretzels.jpg	corn_cob.jpg	m	0.941557	8.32	9.35	TRUE	-1.348832626	0.631661235	1.980493861
NC409	Healthy	cherry_tomato.jpg	cucumber_slices.jpg	m	1.240128	9.5	9.47	TRUE	0.607089351	0.508801814	-0.098287537
NC409	Healthy	whole_milk.jpg	fried_eggs.jpg	m	0.816324	9.28	9.57	TRUE	0.469486799	-1.275116974	-1.744603773
NC409	Healthy	pretzels.jpg	avocado.jpg	m	1.415554	8.32	9.13	TRUE	-1.348832626	-0.931110596	0.41772203
NC409	Healthy	cherries.jpg	rigatoni_and_sauce.jpg	z	1.664256	9.32	9.4	FALSE	0.651318742	0.346627379	-0.304691363
NC409	Healthy	banana.jpg	cocktail_shrimp.jpg	m	0.96915	9.82	9.93	TRUE	0.88720883	0.911780714	0.024571884
NC409	Healthy	cucumber_slices.jpg	cookies.jpg	z	1.671317	9.47	7.63	FALSE	0.508801814	-1.127685669	-1.636487483
NC409	Healthy	strawberries.jpg	lettuce_salad.jpg	z	1.060855	9.97	9.63	FALSE	0.764349409	0.862636945	0.098287537
NC409	Healthy	yellow_popcorn.jpg	burger.jpg	m	0.965218	6.55	8.8	TRUE	-0.277498478	0.312226741	0.589725219
NC409	Healthy	bagel_plain.jpg	orange_slices.jpg	m	0.808395	0.82	9.95	TRUE	-3.535730313	0.729948771	4.265679085
NC409	Healthy	corn_cob.jpg	banana.jpg	m	1.087984	9.35	9.82	TRUE	0.631661235	0.88720883	0.255547595
NC409	Healthy	cucumber_slices.jpg	pizza.jpg	z	1.585264	9.47	8.85	FALSE	0.508801814	-0.24309784	-0.751899654
NC409	Healthy	cucumber_slices.jpg	cocktail_shrimp.jpg	m	0.867397	9.47	9.93	TRUE	0.508801814	0.911780714	0.4029789
NC409	Healthy	fried_eggs.jpg	cocktail_shrimp.jpg	m	1.1926	9.57	9.93	TRUE	-1.275116974	0.911780714	2.186897687
NC409	Healthy	fried_eggs.jpg	steak.jpg	m	1.001302	9.57	8.5	TRUE	-1.275116974	0.680805003	1.955921977
NC409	Healthy	apple_slices.jpg	steak.jpg	z	1.502488	9.22	8.5	FALSE	0.754520655	0.680805003	-0.073715652
NC409	Healthy	yellow_popcorn.jpg	orange_slices.jpg	m	1.159019	6.55	9.95	TRUE	-0.277498478	0.729948771	1.007447249
NC409	Healthy	avocado.jpg	grapes.jpg	m	1.177466	9.13	9.65	TRUE	-0.931110596	0.666061872	1.597172468
NC409	Healthy	green_beans.jpg	burger.jpg	m	0.842536	8.57	8.8	TRUE	0.59234622	0.312226741	-0.280119479
NC409	Healthy	cocktail_shrimp.jpg	bagel_plain.jpg	z	0.906674	9.93	0.82	FALSE	0.911780714	-3.535730313	-4.447511027
NC409	Healthy	pizza.jpg	steak.jpg	m	1.800866	8.85	8.5	TRUE	-0.24309784	0.680805003	0.923902843
NC409	Healthy	pizza.jpg	banana.jpg	m	1.281582	8.85	9.82	TRUE	-0.24309784	0.88720883	1.13030667
NC409	Healthy	doughnuts.jpg	steak.jpg	m	0.862562	6.55	8.5	TRUE	-1.35866138	0.680805003	2.039466383
NC409	Healthy	pizza.jpg	cookies.jpg	z	1.450099	8.85	7.63	FALSE	-0.24309784	-1.127685669	-0.884587829
NC409	Healthy	banana.jpg	grilled_cheese.jpg	m	1.136478	9.82	8.95	TRUE	0.88720883	0.322055495	-0.565153335
NC409	Healthy	rigatoni_and_sauce.jpg	burger.jpg	m	1.176245	9.4	8.8	TRUE	0.346627379	0.312226741	-0.034400638
NC409	Healthy	grilled_cheese.jpg	cucumber_slices.jpg	z	1.295499	8.95	9.47	FALSE	0.322055495	0.508801814	0.186746319
NC409	Healthy	avocado.jpg	whole_milk.jpg	z	0.886433	9.13	9.28	FALSE	-0.931110596	0.469486799	1.400597395
NC409	Healthy	cheerios_with_milk.jpg	yellow_popcorn.jpg	z	1.544667	9.28	6.55	FALSE	-0.316813493	-0.277498478	0.039315015
NC409	Healthy	cookies.jpg	avocado.jpg	z	1.620102	7.63	9.13	FALSE	-1.127685669	-0.931110596	0.196575073
NC409	Healthy	french_fries.jpg	apple_slices.jpg	m	1.487344	8.07	9.22	TRUE	-0.110409666	0.754520655	0.864930321
NC409	Healthy	cheerios_with_milk.jpg	lettuce_salad.jpg	m	1.221155	9.28	9.63	TRUE	-0.316813493	0.862636945	1.179450438
NC409	Healthy	green_beans.jpg	cookies.jpg	z	2.187188	8.57	7.63	FALSE	0.59234622	-1.127685669	-1.720031889
NC409	Healthy	cherry_tomato.jpg	burger.jpg	m	1.073238	9.5	8.8	TRUE	0.607089351	0.312226741	-0.29486261
NC409	Healthy	cocktail_shrimp.jpg	grapes.jpg	m	1.560721	9.93	9.65	TRUE	0.911780714	0.666061872	-0.245718841
NC409	Healthy	cherries.jpg	grapes.jpg	m	1.259348	9.32	9.65	TRUE	0.651318742	0.666061872	0.01474313
NC409	Healthy	banana.jpg	cucumber_slices.jpg	m	1.273045	9.82	9.47	TRUE	0.88720883	0.508801814	-0.378407016
NC409	Healthy	lettuce_salad.jpg	grilled_cheese.jpg	z	0.855387	9.63	8.95	FALSE	0.862636945	0.322055495	-0.540581451
NC409	Healthy	steak.jpg	pretzels.jpg	z	1.794355	8.5	8.32	FALSE	0.680805003	-1.348832626	-2.029637629
NC409	Healthy	cookies.jpg	strawberries.jpg	m	1.121487	7.63	9.97	TRUE	-1.127685669	0.764349409	1.892035078
NC409	Healthy	lettuce_salad.jpg	orange_slices.jpg	z	1.279334	9.63	9.95	FALSE	0.862636945	0.729948771	-0.132688174
NC409	Healthy	grapes.jpg	doughnuts.jpg	z	0.977779	9.65	6.55	FALSE	0.666061872	-1.35866138	-2.024723252
NC409	Healthy	m_and_m.jpg	bagel_plain.jpg	z	1.12313	6.47	0.82	FALSE	-1.299688858	-3.535730313	-2.236041456
NC409	Healthy	baby_carrots.jpg	rigatoni_and_sauce.jpg	z	1.468724	9.75	9.4	FALSE	0.877380076	0.346627379	-0.530752697
NC409	Healthy	doughnuts.jpg	yellow_popcorn.jpg	m	0.832582	6.55	6.55	TRUE	-1.35866138	-0.277498478	1.081162902
NC409	Healthy	whole_milk.jpg	lettuce_salad.jpg	m	1.071766	9.28	9.63	TRUE	0.469486799	0.862636945	0.393150146
NC409	Healthy	corn_cob.jpg	yellow_popcorn.jpg	z	1.227861	9.35	6.55	FALSE	0.631661235	-0.277498478	-0.909159713
NC409	Healthy	avocado.jpg	cherry_tomato.jpg	m	1.425092	9.13	9.5	TRUE	-0.931110596	0.607089351	1.538199946
NC409	Healthy	corn_cob.jpg	whole_milk.jpg	z	0.944518	9.35	9.28	FALSE	0.631661235	0.469486799	-0.162174435
NC409	Healthy	avocado.jpg	cocktail_shrimp.jpg	m	0.830117	9.13	9.93	TRUE	-0.931110596	0.911780714	1.84289131
NC409	Healthy	french_fries.jpg	bagel_plain.jpg	z	0.842364	8.07	0.82	FALSE	-0.110409666	-3.535730313	-3.425320647
NC409	Healthy	pizza.jpg	rigatoni_and_sauce.jpg	z	1.233061	8.85	9.4	FALSE	-0.24309784	0.346627379	0.589725219
NC409	Healthy	cheerios_with_milk.jpg	ritz.jpg	z	1.400723	9.28	9.28	FALSE	-0.316813493	0.248339842	0.565153335
NC409	Healthy	yellow_popcorn.jpg	m_and_m.jpg	z	1.680648	6.55	6.47	FALSE	-0.277498478	-1.299688858	-1.02219038
NC409	Healthy	cheerios_with_milk.jpg	steak.jpg	m	1.387276	9.28	8.5	TRUE	-0.316813493	0.680805003	0.997618496
NC409	Healthy	green_beans.jpg	doughnuts.jpg	z	0.972065	8.57	6.55	FALSE	0.59234622	-1.35866138	-1.9510076
NC409	Healthy	cookies.jpg	baby_carrots.jpg	m	0.899895	7.63	9.75	TRUE	-1.127685669	0.877380076	2.005065745
NC409	Healthy	whole_milk.jpg	cucumber_slices.jpg	m	0.783885	9.28	9.47	TRUE	0.469486799	0.508801814	0.039315015
NC409	Healthy	grilled_cheese.jpg	ritz.jpg	z	1.170444	8.95	9.28	FALSE	0.322055495	0.248339842	-0.073715652
NC409	Healthy	lettuce_salad.jpg	steak.jpg	m	0.659755	9.63	8.5	TRUE	0.862636945	0.680805003	-0.181831943
NC409	Healthy	m_and_m.jpg	fried_eggs.jpg	m	0.989421	6.47	9.57	TRUE	-1.299688858	-1.275116974	0.024571884
NC409	Healthy	pretzels.jpg	m_and_m.jpg	m	1.118869	8.32	6.47	TRUE	-1.348832626	-1.299688858	0.049143768
NC409	Healthy	green_beans.jpg	strawberries.jpg	m	1.815839	8.57	9.97	TRUE	0.59234622	0.764349409	0.172003189
NC409	Healthy	green_beans.jpg	cucumber_slices.jpg	m	1.825575	8.57	9.47	TRUE	0.59234622	0.508801814	-0.083544406
NC409	Healthy	pizza.jpg	doughnuts.jpg	z	1.195538	8.85	6.55	FALSE	-0.24309784	-1.35866138	-1.115563539
NC409	Healthy	fried_eggs.jpg	lettuce_salad.jpg	m	1.195282	9.57	9.63	TRUE	-1.275116974	0.862636945	2.137753919
NC409	Healthy	cherry_tomato.jpg	strawberries.jpg	m	1.124661	9.5	9.97	TRUE	0.607089351	0.764349409	0.157260058
NC409	Healthy	fried_eggs.jpg	pizza.jpg	m	1.041268	9.57	8.85	TRUE	-1.275116974	-0.24309784	1.032019133
NC409	Healthy	cookies.jpg	burger.jpg	m	1.00047	7.63	8.8	TRUE	-1.127685669	0.312226741	1.43991241
NC409	Healthy	pretzels.jpg	cheerios_with_milk.jpg	m	2.04958	8.32	9.28	TRUE	-1.348832626	-0.316813493	1.032019133
NC409	Healthy	cherry_tomato.jpg	cocktail_shrimp.jpg	m	1.283757	9.5	9.93	TRUE	0.607089351	0.911780714	0.304691363
NC409	Healthy	orange_slices.jpg	cucumber_slices.jpg	m	1.838106	9.95	9.47	TRUE	0.729948771	0.508801814	-0.221146957
NC409	Healthy	burger.jpg	doughnuts.jpg	z	1.225784	8.8	6.55	FALSE	0.312226741	-1.35866138	-1.670888121
NC409	Healthy	whole_milk.jpg	cherries.jpg	m	1.040425	9.28	9.32	TRUE	0.469486799	0.651318742	0.181831943
NC409	Healthy	m_and_m.jpg	orange_slices.jpg	m	1.091915	6.47	9.95	TRUE	-1.299688858	0.729948771	2.029637629
NC409	Healthy	steak.jpg	rigatoni_and_sauce.jpg	z	1.067505	8.5	9.4	FALSE	0.680805003	0.346627379	-0.334177624
NC409	Healthy	banana.jpg	french_fries.jpg	z	2.277439	9.82	8.07	FALSE	0.88720883	-0.110409666	-0.997618496
NC409	Healthy	avocado.jpg	ritz.jpg	m	1.456208	9.13	9.28	TRUE	-0.931110596	0.248339842	1.179450438
NC409	Healthy	banana.jpg	strawberries.jpg	m	1.279564	9.82	9.97	TRUE	0.88720883	0.764349409	-0.122859421
NC409	Healthy	pizza.jpg	ritz.jpg	m	2.580081	8.85	9.28	TRUE	-0.24309784	0.248339842	0.491437683
NC409	Healthy	baby_carrots.jpg	corn_cob.jpg	z	1.436528	9.75	9.35	FALSE	0.877380076	0.631661235	-0.245718841
NC409	Healthy	ritz.jpg	cocktail_shrimp.jpg	m	0.980607	9.28	9.93	TRUE	0.248339842	0.911780714	0.663440871
NC409	Healthy	baby_carrots.jpg	bagel_plain.jpg	z	1.122912	9.75	0.82	FALSE	0.877380076	-3.535730313	-4.413110389
NC409	Healthy	cherry_tomato.jpg	bagel_plain.jpg	z	1.544137	9.5	0.82	FALSE	0.607089351	-3.535730313	-4.142819664
NC409	Healthy	cocktail_shrimp.jpg	grilled_cheese.jpg	z	1.513736	9.93	8.95	FALSE	0.911780714	0.322055495	-0.589725219
NC409	Healthy	m_and_m.jpg	burger.jpg	m	0.858811	6.47	8.8	TRUE	-1.299688858	0.312226741	1.611915599
NC409	Healthy	burger.jpg	french_fries.jpg	z	0.904612	8.8	8.07	FALSE	0.312226741	-0.110409666	-0.422636407
NC409	Healthy	lettuce_salad.jpg	green_beans.jpg	z	1.285476	9.63	8.57	FALSE	0.862636945	0.59234622	-0.270290725
NC409	Healthy	pretzels.jpg	ritz.jpg	m	1.304038	8.32	9.28	TRUE	-1.348832626	0.248339842	1.597172468
NC409	Healthy	m_and_m.jpg	strawberries.jpg	m	0.967628	6.47	9.97	TRUE	-1.299688858	0.764349409	2.064038267
NC409	Healthy	grilled_cheese.jpg	french_fries.jpg	z	0.768706	8.95	8.07	FALSE	0.322055495	-0.110409666	-0.432465161
NC409	Healthy	apple_slices.jpg	avocado.jpg	z	1.213484	9.22	9.13	FALSE	0.754520655	-0.931110596	-1.685631251
NC409	Healthy	cherries.jpg	french_fries.jpg	z	1.184642	9.32	8.07	FALSE	0.651318742	-0.110409666	-0.761728408
NC409	Healthy	cherries.jpg	yellow_popcorn.jpg	z	1.896156	9.32	6.55	FALSE	0.651318742	-0.277498478	-0.92881722
NC409	Healthy	lettuce_salad.jpg	cucumber_slices.jpg	z	0.874362	9.63	9.47	FALSE	0.862636945	0.508801814	-0.353835131
NC409	Healthy	cookies.jpg	banana.jpg	m	1.057907	7.63	9.82	TRUE	-1.127685669	0.88720883	2.014894498
NC409	Healthy	burger.jpg	grapes.jpg	z	0.797903	8.8	9.65	FALSE	0.312226741	0.666061872	0.353835131
NC409	Healthy	green_beans.jpg	m_and_m.jpg	z	0.934905	8.57	6.47	FALSE	0.59234622	-1.299688858	-1.892035078
NC409	Healthy	corn_cob.jpg	avocado.jpg	z	1.374826	9.35	9.13	FALSE	0.631661235	-0.931110596	-1.562771831
NC409	Healthy	banana.jpg	rigatoni_and_sauce.jpg	z	1.488442	9.82	9.4	FALSE	0.88720883	0.346627379	-0.540581451
NC409	Healthy	whole_milk.jpg	banana.jpg	m	0.928381	9.28	9.82	TRUE	0.469486799	0.88720883	0.41772203
NC409	Healthy	cherries.jpg	baby_carrots.jpg	m	1.429028	9.32	9.75	TRUE	0.651318742	0.877380076	0.226061334
NC409	Healthy	yellow_popcorn.jpg	pizza.jpg	m	1.308581	6.55	8.85	TRUE	-0.277498478	-0.24309784	0.034400638
NC409	Healthy	ritz.jpg	burger.jpg	m	0.804428	9.28	8.8	TRUE	0.248339842	0.312226741	0.063886899
NC409	Healthy	bagel_plain.jpg	ritz.jpg	m	1.325307	0.82	9.28	TRUE	-3.535730313	0.248339842	3.784070156
NC409	Healthy	fried_eggs.jpg	avocado.jpg	z	1.49859	9.57	9.13	FALSE	-1.275116974	-0.931110596	0.344006378
NC409	Healthy	corn_cob.jpg	rigatoni_and_sauce.jpg	z	1.047225	9.35	9.4	FALSE	0.631661235	0.346627379	-0.285033856
NC409	Healthy	m_and_m.jpg	cookies.jpg	m	1.169879	6.47	7.63	TRUE	-1.299688858	-1.127685669	0.172003189
NC409	Healthy	cherries.jpg	steak.jpg	m	1.085504	9.32	8.5	TRUE	0.651318742	0.680805003	0.029486261
NC409	Healthy	m_and_m.jpg	doughnuts.jpg	z	0.886139	6.47	6.55	FALSE	-1.299688858	-1.35866138	-0.058972522
NC409	Healthy	cucumber_slices.jpg	baby_carrots.jpg	m	1.873531	9.47	9.75	TRUE	0.508801814	0.877380076	0.368578262
NC409	Healthy	fried_eggs.jpg	apple_slices.jpg	m	1.055794	9.57	9.22	TRUE	-1.275116974	0.754520655	2.029637629
NC409	Healthy	pretzels.jpg	burger.jpg	m	0.776941	8.32	8.8	TRUE	-1.348832626	0.312226741	1.661059367
NC409	Healthy	steak.jpg	bagel_plain.jpg	z	0.843859	8.5	0.82	FALSE	0.680805003	-3.535730313	-4.216535316
NC409	Healthy	ritz.jpg	french_fries.jpg	z	2.422879	9.28	8.07	FALSE	0.248339842	-0.110409666	-0.358749508
NC409	Healthy	grilled_cheese.jpg	burger.jpg	m	0.963405	8.95	8.8	TRUE	0.322055495	0.312226741	-0.009828754
NC409	Healthy	corn_cob.jpg	apple_slices.jpg	m	1.859304	9.35	9.22	TRUE	0.631661235	0.754520655	0.122859421
NC409	Healthy	cocktail_shrimp.jpg	pretzels.jpg	z	1.300602	9.93	8.32	FALSE	0.911780714	-1.348832626	-2.26061334
NC409	Healthy	banana.jpg	cherry_tomato.jpg	m	1.658114	9.82	9.5	TRUE	0.88720883	0.607089351	-0.280119479
NC409	Healthy	corn_cob.jpg	doughnuts.jpg	z	1.116088	9.35	6.55	FALSE	0.631661235	-1.35866138	-1.990322614
NC409	Healthy	fried_eggs.jpg	pretzels.jpg	z	1.028628	9.57	8.32	FALSE	-1.275116974	-1.348832626	-0.073715652
NC409	Healthy	ritz.jpg	apple_slices.jpg	m	1.261002	9.28	9.22	TRUE	0.248339842	0.754520655	0.506180813
NC409	Healthy	cocktail_shrimp.jpg	yellow_popcorn.jpg	z	1.274047	9.93	6.55	FALSE	0.911780714	-0.277498478	-1.189279192
NC409	Healthy	steak.jpg	yellow_popcorn.jpg	z	1.066715	8.5	6.55	FALSE	0.680805003	-0.277498478	-0.958303481
NC409	Healthy	corn_cob.jpg	green_beans.jpg	m	1.829623	9.35	8.57	TRUE	0.631661235	0.59234622	-0.039315015
NC409	Healthy	cherry_tomato.jpg	orange_slices.jpg	m	1.331996	9.5	9.95	TRUE	0.607089351	0.729948771	0.122859421
NC409	Healthy	cheerios_with_milk.jpg	avocado.jpg	z	1.862123	9.28	9.13	FALSE	-0.316813493	-0.931110596	-0.614297103
NC409	Healthy	orange_slices.jpg	doughnuts.jpg	z	1.079837	9.95	6.55	FALSE	0.729948771	-1.35866138	-2.088610151
NC409	Healthy	ritz.jpg	whole_milk.jpg	z	1.214968	9.28	9.28	FALSE	0.248339842	0.469486799	0.221146957
NC409	Healthy	banana.jpg	fried_eggs.jpg	z	1.251794	9.82	9.57	FALSE	0.88720883	-1.275116974	-2.162325803
NC409	Healthy	cherry_tomato.jpg	french_fries.jpg	z	1.291905	9.5	8.07	FALSE	0.607089351	-0.110409666	-0.717499017
NC409	Healthy	pizza.jpg	cheerios_with_milk.jpg	z	1.303532	8.85	9.28	FALSE	-0.24309784	-0.316813493	-0.073715652
NC409	Healthy	cherries.jpg	bagel_plain.jpg	z	1.291879	9.32	0.82	FALSE	0.651318742	-3.535730313	-4.187049055
NC409	Healthy	orange_slices.jpg	apple_slices.jpg	z	1.338616	9.95	9.22	FALSE	0.729948771	0.754520655	0.024571884
NC409	Healthy	avocado.jpg	orange_slices.jpg	m	0.853681	9.13	9.95	TRUE	-0.931110596	0.729948771	1.661059367
NC409	Healthy	rigatoni_and_sauce.jpg	cookies.jpg	z	2.052895	9.4	7.63	FALSE	0.346627379	-1.127685669	-1.474313048
NC409	Healthy	doughnuts.jpg	grilled_cheese.jpg	m	0.772273	6.55	8.95	TRUE	-1.35866138	0.322055495	1.680716874
NC409	Healthy	strawberries.jpg	baby_carrots.jpg	m	1.073608	9.97	9.75	TRUE	0.764349409	0.877380076	0.113030667
NC409	Healthy	fried_eggs.jpg	orange_slices.jpg	m	1.358457	9.57	9.95	TRUE	-1.275116974	0.729948771	2.005065745
NC409	Healthy	steak.jpg	french_fries.jpg	z	1.08311	8.5	8.07	FALSE	0.680805003	-0.110409666	-0.791214669
NC409	Healthy	grapes.jpg	yellow_popcorn.jpg	z	1.203654	9.65	6.55	FALSE	0.666061872	-0.277498478	-0.943560351
NC409	Healthy	grilled_cheese.jpg	cookies.jpg	z	1.12368	8.95	7.63	FALSE	0.322055495	-1.127685669	-1.449741164
NC409	Healthy	baby_carrots.jpg	cherry_tomato.jpg	m	0.911208	9.75	9.5	TRUE	0.877380076	0.607089351	-0.270290725
NC409	Healthy	baby_carrots.jpg	orange_slices.jpg	z	1.508832	9.75	9.95	FALSE	0.877380076	0.729948771	-0.147431305
NC409	Healthy	doughnuts.jpg	rigatoni_and_sauce.jpg	m	1.012906	6.55	9.4	TRUE	-1.35866138	0.346627379	1.705288758
NC409	Healthy	apple_slices.jpg	pretzels.jpg	z	1.203992	9.22	8.32	FALSE	0.754520655	-1.348832626	-2.103353281
NC409	Healthy	lettuce_salad.jpg	apple_slices.jpg	m	1.018018	9.63	9.22	TRUE	0.862636945	0.754520655	-0.10811629
NC409	Healthy	french_fries.jpg	cookies.jpg	z	1.411944	8.07	7.63	FALSE	-0.110409666	-1.127685669	-1.017276003
NC409	Healthy	cheerios_with_milk.jpg	grapes.jpg	m	1.170813	9.28	9.65	TRUE	-0.316813493	0.666061872	0.982875365
NC409	Healthy	cheerios_with_milk.jpg	cherries.jpg	m	1.263093	9.28	9.32	TRUE	-0.316813493	0.651318742	0.968132235
NC409	Healthy	cheerios_with_milk.jpg	corn_cob.jpg	m	1.82976	9.28	9.35	TRUE	-0.316813493	0.631661235	0.948474727
NC409	Healthy	whole_milk.jpg	strawberries.jpg	m	0.99626	9.28	9.97	TRUE	0.469486799	0.764349409	0.29486261
NC409	Healthy	pretzels.jpg	whole_milk.jpg	z	1.900926	8.32	9.28	FALSE	-1.348832626	0.469486799	1.818319425
NC409	Healthy	cucumber_slices.jpg	fried_eggs.jpg	z	1.225276	9.47	9.57	FALSE	0.508801814	-1.275116974	-1.783918788
NC444	Healthy	pizza.jpg	doughnuts.jpg	z	1.493523	5.65	2.1	FALSE	0.360110031	-1.476087728	-1.836197759
NC444	Healthy	lettuce_salad.jpg	cherries.jpg	m	0.918958	2.85	7.7	TRUE	-1.681667121	1.331939888	3.01360701
NC444	Healthy	cocktail_shrimp.jpg	grapes.jpg	m	0.902307	6.03	7.67	TRUE	1.131032754	1.163738567	0.032705813
NC444	Healthy	burger.jpg	cookies.jpg	z	1.11427	5.97	3.98	FALSE	1.420712808	-0.564997237	-1.985710045
NC444	Healthy	cucumber_slices.jpg	pretzels.jpg	z	1.783818	5.72	5.13	FALSE	-0.083754567	-0.527619166	-0.443864598
NC444	Healthy	bagel_plain.jpg	corn_cob.jpg	m	1.065337	5.22	7.47	TRUE	-0.480896576	0.369454549	0.850351125
NC444	Healthy	cherries.jpg	rigatoni_and_sauce.jpg	z	1.676747	7.7	6.58	FALSE	1.331939888	0.360110031	-0.971829857
NC444	Healthy	cucumber_slices.jpg	french_fries.jpg	z	1.381483	5.72	2.98	FALSE	-0.083754567	-1.027550871	-0.943796304
NC444	Healthy	green_beans.jpg	cucumber_slices.jpg	m	1.322011	0.47	5.72	TRUE	-2.186271086	-0.083754567	2.102516518
NC444	Healthy	strawberries.jpg	steak.jpg	m	0.961533	6	7.7	TRUE	0.836680442	1.434729585	0.598049143
NC444	Healthy	fried_eggs.jpg	lettuce_salad.jpg	z	1.10331	5.03	2.85	FALSE	0.514294575	-1.681667121	-2.195961697
NC444	Healthy	burger.jpg	grapes.jpg	z	1.806818	5.97	7.67	FALSE	1.420712808	1.163738567	-0.256974241
NC444	Healthy	lettuce_salad.jpg	french_fries.jpg	m	1.560492	2.85	2.98	TRUE	-1.681667121	-1.027550871	0.65411625
NC444	Healthy	cucumber_slices.jpg	burger.jpg	m	0.94616	5.72	5.97	TRUE	-0.083754567	1.420712808	1.504467375
NC444	Healthy	corn_cob.jpg	french_fries.jpg	z	1.381765	7.47	2.98	FALSE	0.369454549	-1.027550871	-1.39700542
NC444	Healthy	grapes.jpg	steak.jpg	m	0.84468	7.67	7.7	TRUE	1.163738567	1.434729585	0.270991018
NC444	Healthy	baby_carrots.jpg	cheerios_with_milk.jpg	m	1.953973	5.08	3.48	TRUE	-1.298541889	-0.177199746	1.121342143
NC444	Healthy	orange_slices.jpg	cookies.jpg	z	1.520534	7.45	3.98	FALSE	0.75725204	-0.564997237	-1.322249277
NC444	Healthy	baby_carrots.jpg	cherry_tomato.jpg	m	1.5543	5.08	6.1	TRUE	-1.298541889	0.93012562	2.228667509
NC444	Healthy	orange_slices.jpg	green_beans.jpg	z	1.098681	7.45	0.47	FALSE	0.75725204	-2.186271086	-2.943523126
NC444	Healthy	cookies.jpg	lettuce_salad.jpg	z	1.078902	3.98	2.85	FALSE	-0.564997237	-1.681667121	-1.116669884
NC444	Healthy	m_and_m.jpg	yellow_popcorn.jpg	z	1.770488	3.5	5.4	FALSE	-0.793937925	-0.214577818	0.579360107
NC444	Healthy	french_fries.jpg	cocktail_shrimp.jpg	m	1.289209	2.98	6.03	TRUE	-1.027550871	1.131032754	2.158583625
NC444	Healthy	strawberries.jpg	cocktail_shrimp.jpg	m	1.26615	6	6.03	TRUE	0.836680442	1.131032754	0.294352313
NC444	Healthy	doughnuts.jpg	grapes.jpg	m	1.214194	2.1	7.67	TRUE	-1.476087728	1.163738567	2.639826295
NC444	Healthy	whole_milk.jpg	baby_carrots.jpg	z	1.536208	6.72	5.08	FALSE	1.004881763	-1.298541889	-2.303423652
NC444	Healthy	lettuce_salad.jpg	banana.jpg	m	1.876907	2.85	4.88	TRUE	-1.681667121	-0.434173987	1.247493134
NC444	Healthy	bagel_plain.jpg	baby_carrots.jpg	z	2.982565	5.22	5.08	FALSE	-0.480896576	-1.298541889	-0.817645313
NC444	Healthy	pizza.jpg	cheerios_with_milk.jpg	z	1.275433	5.65	3.48	FALSE	0.360110031	-0.177199746	-0.537309777
NC444	Healthy	corn_cob.jpg	fried_eggs.jpg	m	1.710076	7.47	5.03	TRUE	0.369454549	0.514294575	0.144840027
NC444	Healthy	whole_milk.jpg	cucumber_slices.jpg	z	1.436482	6.72	5.72	FALSE	1.004881763	-0.083754567	-1.088636331
NC444	Healthy	green_beans.jpg	m_and_m.jpg	m	1.263421	0.47	3.5	TRUE	-2.186271086	-0.793937925	1.392333161
NC444	Healthy	burger.jpg	bagel_plain.jpg	z	1.380738	5.97	5.22	FALSE	1.420712808	-0.480896576	-1.901609384
NC444	Healthy	ritz.jpg	bagel_plain.jpg	m	1.948268	3.6	5.22	TRUE	-0.667786934	-0.480896576	0.186890357
NC444	Healthy	bagel_plain.jpg	cheerios_with_milk.jpg	m	1.595018	5.22	3.48	TRUE	-0.480896576	-0.177199746	0.30369683
NC444	Healthy	cherries.jpg	pretzels.jpg	z	1.182355	7.7	5.13	FALSE	1.331939888	-0.527619166	-1.859559054
NC444	Healthy	steak.jpg	rigatoni_and_sauce.jpg	z	0.92053	7.7	6.58	FALSE	1.434729585	0.360110031	-1.074619554
NC444	Healthy	cucumber_slices.jpg	ritz.jpg	z	2.012184	5.72	3.6	FALSE	-0.083754567	-0.667786934	-0.584032366
NC444	Healthy	orange_slices.jpg	cocktail_shrimp.jpg	m	1.499566	7.45	6.03	TRUE	0.75725204	1.131032754	0.373780714
NC444	Healthy	doughnuts.jpg	banana.jpg	m	1.02724	2.1	4.88	TRUE	-1.476087728	-0.434173987	1.041913741
NC444	Healthy	whole_milk.jpg	doughnuts.jpg	z	0.987946	6.72	2.1	FALSE	1.004881763	-1.476087728	-2.480969492
NC444	Healthy	pizza.jpg	pretzels.jpg	z	0.9668	5.65	5.13	FALSE	0.360110031	-0.527619166	-0.887729197
NC444	Healthy	green_beans.jpg	ritz.jpg	m	0.956622	0.47	3.6	TRUE	-2.186271086	-0.667786934	1.518484152
NC444	Healthy	french_fries.jpg	doughnuts.jpg	z	0.938672	2.98	2.1	FALSE	-1.027550871	-1.476087728	-0.448536857
NC444	Healthy	m_and_m.jpg	pretzels.jpg	z	1.571701	3.5	5.13	FALSE	-0.793937925	-0.527619166	0.266318759
NC444	Healthy	rigatoni_and_sauce.jpg	pizza.jpg	m	1.292197	6.58	5.65	TRUE	0.360110031	0.360110031	0
NC444	Healthy	doughnuts.jpg	cucumber_slices.jpg	m	0.931133	2.1	5.72	TRUE	-1.476087728	-0.083754567	1.392333161
NC444	Healthy	pizza.jpg	cucumber_slices.jpg	z	0.998781	5.65	5.72	FALSE	0.360110031	-0.083754567	-0.443864598
NC444	Healthy	grapes.jpg	fried_eggs.jpg	m	1.986533	7.67	5.03	TRUE	1.163738567	0.514294575	-0.649443991
NC444	Healthy	fried_eggs.jpg	cocktail_shrimp.jpg	m	1.471731	5.03	6.03	TRUE	0.514294575	1.131032754	0.616738179
NC444	Healthy	whole_milk.jpg	grapes.jpg	z	1.295541	6.72	7.67	FALSE	1.004881763	1.163738567	0.158856804
NC444	Healthy	ritz.jpg	strawberries.jpg	m	1.277625	3.6	6	TRUE	-0.667786934	0.836680442	1.504467375
NC444	Healthy	grapes.jpg	french_fries.jpg	z	1.118929	7.67	2.98	FALSE	1.163738567	-1.027550871	-2.191289438
NC444	Healthy	cocktail_shrimp.jpg	green_beans.jpg	z	1.140413	6.03	0.47	FALSE	1.131032754	-2.186271086	-3.31730384
NC444	Healthy	orange_slices.jpg	lettuce_salad.jpg	z	1.113798	7.45	2.85	FALSE	0.75725204	-1.681667121	-2.438919161
NC444	Healthy	grapes.jpg	yellow_popcorn.jpg	z	1.252454	7.67	5.4	FALSE	1.163738567	-0.214577818	-1.378316384
NC444	Healthy	corn_cob.jpg	cocktail_shrimp.jpg	m	1.277113	7.47	6.03	TRUE	0.369454549	1.131032754	0.761578206
NC444	Healthy	baby_carrots.jpg	yellow_popcorn.jpg	m	1.665892	5.08	5.4	TRUE	-1.298541889	-0.214577818	1.083964072
NC444	Healthy	green_beans.jpg	steak.jpg	m	0.892252	0.47	7.7	TRUE	-2.186271086	1.434729585	3.62100067
NC444	Healthy	pretzels.jpg	orange_slices.jpg	m	1.071164	5.13	7.45	TRUE	-0.527619166	0.75725204	1.284871206
NC444	Healthy	burger.jpg	banana.jpg	z	0.893639	5.97	4.88	FALSE	1.420712808	-0.434173987	-1.854886795
NC444	Healthy	burger.jpg	cherry_tomato.jpg	z	1.022179	5.97	6.1	FALSE	1.420712808	0.93012562	-0.490587188
NC444	Healthy	bagel_plain.jpg	green_beans.jpg	z	1.267135	5.22	0.47	FALSE	-0.480896576	-2.186271086	-1.705374509
NC444	Healthy	baby_carrots.jpg	lettuce_salad.jpg	z	1.121714	5.08	2.85	FALSE	-1.298541889	-1.681667121	-0.383125232
NC444	Healthy	ritz.jpg	banana.jpg	m	1.759919	3.6	4.88	TRUE	-0.667786934	-0.434173987	0.233612946
NC444	Healthy	fried_eggs.jpg	french_fries.jpg	z	1.359375	5.03	2.98	FALSE	0.514294575	-1.027550871	-1.541845447
NC444	Healthy	pizza.jpg	yellow_popcorn.jpg	z	0.816631	5.65	5.4	FALSE	0.360110031	-0.214577818	-0.574687848
NC444	Healthy	m_and_m.jpg	pizza.jpg	m	0.809429	3.5	5.65	TRUE	-0.793937925	0.360110031	1.154047956
NC444	Healthy	banana.jpg	fried_eggs.jpg	m	1.325775	4.88	5.03	TRUE	-0.434173987	0.514294575	0.948468563
NC444	Healthy	cherries.jpg	steak.jpg	m	0.790741	7.7	7.7	TRUE	1.331939888	1.434729585	0.102789696
NC444	Healthy	cucumber_slices.jpg	fried_eggs.jpg	m	0.966894	5.72	5.03	TRUE	-0.083754567	0.514294575	0.598049143
NC444	Healthy	cherry_tomato.jpg	rigatoni_and_sauce.jpg	z	1.393208	6.1	6.58	FALSE	0.93012562	0.360110031	-0.570015589
NC444	Healthy	rigatoni_and_sauce.jpg	pretzels.jpg	m	2.015809	6.58	5.13	TRUE	0.360110031	-0.527619166	-0.887729197
NC444	Healthy	fried_eggs.jpg	pizza.jpg	m	0.844466	5.03	5.65	TRUE	0.514294575	0.360110031	-0.154184545
NC444	Healthy	pizza.jpg	whole_milk.jpg	z	1.467592	5.65	6.72	FALSE	0.360110031	1.004881763	0.644771732
NC444	Healthy	steak.jpg	pretzels.jpg	z	1.000546	7.7	5.13	FALSE	1.434729585	-0.527619166	-1.96234875
NC444	Healthy	cheerios_with_milk.jpg	m_and_m.jpg	z	1.78592	3.48	3.5	FALSE	-0.177199746	-0.793937925	-0.616738179
NC444	Healthy	ritz.jpg	cherries.jpg	m	1.145975	3.6	7.7	TRUE	-0.667786934	1.331939888	1.999726822
NC444	Healthy	bagel_plain.jpg	whole_milk.jpg	m	1.074865	5.22	6.72	TRUE	-0.480896576	1.004881763	1.48577834
NC444	Healthy	banana.jpg	yellow_popcorn.jpg	z	1.120902	4.88	5.4	FALSE	-0.434173987	-0.214577818	0.21959617
NC444	Healthy	doughnuts.jpg	m_and_m.jpg	m	1.059635	2.1	3.5	TRUE	-1.476087728	-0.793937925	0.682149804
NC444	Healthy	pizza.jpg	lettuce_salad.jpg	z	0.835747	5.65	2.85	FALSE	0.360110031	-1.681667121	-2.041777152
NC444	Healthy	cherries.jpg	cocktail_shrimp.jpg	z	0.883265	7.7	6.03	FALSE	1.331939888	1.131032754	-0.200907134
NC444	Healthy	french_fries.jpg	green_beans.jpg	z	0.916762	2.98	0.47	FALSE	-1.027550871	-2.186271086	-1.158720215
NC444	Healthy	cherry_tomato.jpg	cheerios_with_milk.jpg	z	0.867786	6.1	3.48	FALSE	0.93012562	-0.177199746	-1.107325366
NC444	Healthy	cucumber_slices.jpg	m_and_m.jpg	m	1.281432	5.72	3.5	TRUE	-0.083754567	-0.793937925	-0.710183357
NC444	Healthy	strawberries.jpg	whole_milk.jpg	m	1.653144	6	6.72	TRUE	0.836680442	1.004881763	0.168201321
NC444	Healthy	corn_cob.jpg	cherry_tomato.jpg	m	1.408167	7.47	6.1	TRUE	0.369454549	0.93012562	0.560671072
NC444	Healthy	whole_milk.jpg	cherries.jpg	m	2.143511	6.72	7.7	TRUE	1.004881763	1.331939888	0.327058125
NC444	Healthy	cookies.jpg	doughnuts.jpg	z	2.491585	3.98	2.1	FALSE	-0.564997237	-1.476087728	-0.911090491
NC444	Healthy	whole_milk.jpg	orange_slices.jpg	z	1.494583	6.72	7.45	FALSE	1.004881763	0.75725204	-0.247629723
NC444	Healthy	burger.jpg	corn_cob.jpg	z	0.840586	5.97	7.47	FALSE	1.420712808	0.369454549	-1.051258259
NC444	Healthy	whole_milk.jpg	corn_cob.jpg	z	1.598566	6.72	7.47	FALSE	1.004881763	0.369454549	-0.635427214
NC444	Healthy	burger.jpg	lettuce_salad.jpg	z	0.759752	5.97	2.85	FALSE	1.420712808	-1.681667121	-3.102379929
NC444	Healthy	cookies.jpg	yellow_popcorn.jpg	m	2.146273	3.98	5.4	TRUE	-0.564997237	-0.214577818	0.35041942
NC444	Healthy	yellow_popcorn.jpg	rigatoni_and_sauce.jpg	z	2.291692	5.4	6.58	FALSE	-0.214577818	0.360110031	0.574687848
NC444	Healthy	steak.jpg	orange_slices.jpg	z	0.876466	7.7	7.45	FALSE	1.434729585	0.75725204	-0.677477545
NC444	Healthy	strawberries.jpg	rigatoni_and_sauce.jpg	z	1.361136	6	6.58	FALSE	0.836680442	0.360110031	-0.476570411
NC444	Healthy	fried_eggs.jpg	yellow_popcorn.jpg	z	1.221359	5.03	5.4	FALSE	0.514294575	-0.214577818	-0.728872393
NC444	Healthy	banana.jpg	cherry_tomato.jpg	m	1.710004	4.88	6.1	TRUE	-0.434173987	0.93012562	1.364299607
NC444	Healthy	cherries.jpg	orange_slices.jpg	z	1.420121	7.7	7.45	FALSE	1.331939888	0.75725204	-0.574687848
NC444	Healthy	banana.jpg	corn_cob.jpg	m	1.618544	4.88	7.47	TRUE	-0.434173987	0.369454549	0.803628536
NC444	Healthy	cherries.jpg	cherry_tomato.jpg	z	1.334909	7.7	6.1	FALSE	1.331939888	0.93012562	-0.401814268
NC444	Healthy	ritz.jpg	rigatoni_and_sauce.jpg	m	1.724762	3.6	6.58	TRUE	-0.667786934	0.360110031	1.027896964
NC444	Healthy	cherry_tomato.jpg	bagel_plain.jpg	z	1.46329	6.1	5.22	FALSE	0.93012562	-0.480896576	-1.411022197
NC444	Healthy	lettuce_salad.jpg	ritz.jpg	m	1.00414	2.85	3.6	TRUE	-1.681667121	-0.667786934	1.013880188
NC444	Healthy	lettuce_salad.jpg	corn_cob.jpg	m	0.974989	2.85	7.47	TRUE	-1.681667121	0.369454549	2.05112167
NC444	Healthy	strawberries.jpg	fried_eggs.jpg	m	1.937838	6	5.03	TRUE	0.836680442	0.514294575	-0.322385866
NC444	Healthy	bagel_plain.jpg	strawberries.jpg	m	1.161416	5.22	6	TRUE	-0.480896576	0.836680442	1.317577018
NC444	Healthy	yellow_popcorn.jpg	french_fries.jpg	z	2.687239	5.4	2.98	FALSE	-0.214577818	-1.027550871	-0.812973054
NC444	Healthy	strawberries.jpg	lettuce_salad.jpg	z	1.165457	6	2.85	FALSE	0.836680442	-1.681667121	-2.518347563
NC444	Healthy	burger.jpg	m_and_m.jpg	z	1.153026	5.97	3.5	FALSE	1.420712808	-0.793937925	-2.214650733
NC444	Healthy	strawberries.jpg	corn_cob.jpg	z	1.805054	6	7.47	FALSE	0.836680442	0.369454549	-0.467225893
NC444	Healthy	yellow_popcorn.jpg	bagel_plain.jpg	z	1.858966	5.4	5.22	FALSE	-0.214577818	-0.480896576	-0.266318759
NC444	Healthy	burger.jpg	orange_slices.jpg	z	1.278851	5.97	7.45	FALSE	1.420712808	0.75725204	-0.663460768
NC444	Healthy	pretzels.jpg	cheerios_with_milk.jpg	z	1.491242	5.13	3.48	FALSE	-0.527619166	-0.177199746	0.35041942
NC444	Healthy	grapes.jpg	corn_cob.jpg	z	1.190527	7.67	7.47	FALSE	1.163738567	0.369454549	-0.794284018
NC444	Healthy	baby_carrots.jpg	cocktail_shrimp.jpg	m	1.34593	5.08	6.03	TRUE	-1.298541889	1.131032754	2.429574643
NC444	Healthy	grapes.jpg	strawberries.jpg	z	1.500337	7.67	6	FALSE	1.163738567	0.836680442	-0.327058125
NC444	Healthy	grapes.jpg	baby_carrots.jpg	z	0.895883	7.67	5.08	FALSE	1.163738567	-1.298541889	-2.462280456
NC444	Healthy	strawberries.jpg	banana.jpg	z	1.254578	6	4.88	FALSE	0.836680442	-0.434173987	-1.270854429
NC444	Healthy	fried_eggs.jpg	rigatoni_and_sauce.jpg	z	1.052384	5.03	6.58	FALSE	0.514294575	0.360110031	-0.154184545
NC444	Healthy	cheerios_with_milk.jpg	grapes.jpg	z	1.119186	3.48	7.67	FALSE	-0.177199746	1.163738567	1.340938313
NC444	Healthy	cocktail_shrimp.jpg	rigatoni_and_sauce.jpg	z	0.934739	6.03	6.58	FALSE	1.131032754	0.360110031	-0.770922723
NC444	Healthy	baby_carrots.jpg	french_fries.jpg	m	1.672374	5.08	2.98	TRUE	-1.298541889	-1.027550871	0.270991018
NC444	Healthy	cocktail_shrimp.jpg	cheerios_with_milk.jpg	z	0.902186	6.03	3.48	FALSE	1.131032754	-0.177199746	-1.3082325
NC444	Healthy	french_fries.jpg	strawberries.jpg	m	1.267862	2.98	6	TRUE	-1.027550871	0.836680442	1.864231313
NC444	Healthy	grapes.jpg	green_beans.jpg	z	1.087899	7.67	0.47	FALSE	1.163738567	-2.186271086	-3.350009652
NC444	Healthy	cherries.jpg	green_beans.jpg	z	0.849021	7.7	0.47	FALSE	1.331939888	-2.186271086	-3.518210974
NC444	Healthy	yellow_popcorn.jpg	cheerios_with_milk.jpg	m	1.604478	5.4	3.48	TRUE	-0.214577818	-0.177199746	0.037378071
NC444	Healthy	fried_eggs.jpg	cookies.jpg	z	1.242803	5.03	3.98	FALSE	0.514294575	-0.564997237	-1.079291813
NC444	Healthy	rigatoni_and_sauce.jpg	bagel_plain.jpg	z	1.342935	6.58	5.22	FALSE	0.360110031	-0.480896576	-0.841006607
NC444	Healthy	cookies.jpg	whole_milk.jpg	m	1.184408	3.98	6.72	TRUE	-0.564997237	1.004881763	1.569879
NC444	Healthy	rigatoni_and_sauce.jpg	burger.jpg	m	0.992294	6.58	5.97	TRUE	0.360110031	1.420712808	1.060602777
NC444	Healthy	cucumber_slices.jpg	bagel_plain.jpg	z	2.002465	5.72	5.22	FALSE	-0.083754567	-0.480896576	-0.397142009
NC444	Healthy	steak.jpg	cocktail_shrimp.jpg	m	0.87907	7.7	6.03	TRUE	1.434729585	1.131032754	-0.30369683
NC444	Healthy	cheerios_with_milk.jpg	lettuce_salad.jpg	z	1.189969	3.48	2.85	FALSE	-0.177199746	-1.681667121	-1.504467375
NC444	Healthy	french_fries.jpg	pretzels.jpg	m	1.859068	2.98	5.13	TRUE	-1.027550871	-0.527619166	0.499931705
NC444	Healthy	fried_eggs.jpg	ritz.jpg	z	0.910481	5.03	3.6	FALSE	0.514294575	-0.667786934	-1.182081509
NC444	Healthy	burger.jpg	pretzels.jpg	z	0.908946	5.97	5.13	FALSE	1.420712808	-0.527619166	-1.948331974
NC444	Healthy	orange_slices.jpg	strawberries.jpg	m	1.31208	7.45	6	TRUE	0.75725204	0.836680442	0.079428402
NC444	Healthy	cherries.jpg	bagel_plain.jpg	z	1.015643	7.7	5.22	FALSE	1.331939888	-0.480896576	-1.812836465
NC444	Healthy	banana.jpg	orange_slices.jpg	m	1.178594	4.88	7.45	TRUE	-0.434173987	0.75725204	1.191426027
NC444	Healthy	cheerios_with_milk.jpg	banana.jpg	m	1.189122	3.48	4.88	TRUE	-0.177199746	-0.434173987	-0.256974241
NC444	Healthy	cherry_tomato.jpg	m_and_m.jpg	z	0.848913	6.1	3.5	FALSE	0.93012562	-0.793937925	-1.724063545
NC444	Healthy	green_beans.jpg	doughnuts.jpg	m	0.802204	0.47	2.1	TRUE	-2.186271086	-1.476087728	0.710183357
NC444	Healthy	grapes.jpg	cherry_tomato.jpg	m	1.225916	7.67	6.1	TRUE	1.163738567	0.93012562	-0.233612946
NC444	Healthy	baby_carrots.jpg	pizza.jpg	m	1.105487	5.08	5.65	TRUE	-1.298541889	0.360110031	1.65865192
NC444	Healthy	doughnuts.jpg	steak.jpg	m	0.979857	2.1	7.7	TRUE	-1.476087728	1.434729585	2.910817313
NC444	Healthy	steak.jpg	m_and_m.jpg	z	0.889476	7.7	3.5	FALSE	1.434729585	-0.793937925	-2.228667509
NC444	Healthy	cherries.jpg	corn_cob.jpg	z	1.139417	7.7	7.47	FALSE	1.331939888	0.369454549	-0.962485339
NC444	Healthy	rigatoni_and_sauce.jpg	m_and_m.jpg	m	1.875658	6.58	3.5	TRUE	0.360110031	-0.793937925	-1.154047956
NC444	Healthy	pretzels.jpg	cherry_tomato.jpg	m	1.162012	5.13	6.1	TRUE	-0.527619166	0.93012562	1.457744786
NC444	Healthy	green_beans.jpg	yellow_popcorn.jpg	m	0.864804	0.47	5.4	TRUE	-2.186271086	-0.214577818	1.971693268
NC444	Healthy	ritz.jpg	cookies.jpg	m	1.681764	3.6	3.98	TRUE	-0.667786934	-0.564997237	0.102789696
NC444	Healthy	baby_carrots.jpg	steak.jpg	m	0.697086	5.08	7.7	TRUE	-1.298541889	1.434729585	2.733271474
NC444	Healthy	baby_carrots.jpg	pretzels.jpg	m	1.189702	5.08	5.13	TRUE	-1.298541889	-0.527619166	0.770922723
NC444	Healthy	m_and_m.jpg	french_fries.jpg	z	1.326672	3.5	2.98	FALSE	-0.793937925	-1.027550871	-0.233612946
NC444	Healthy	pizza.jpg	banana.jpg	z	0.79918	5.65	4.88	FALSE	0.360110031	-0.434173987	-0.794284018
NC444	Healthy	yellow_popcorn.jpg	pretzels.jpg	m	1.124873	5.4	5.13	TRUE	-0.214577818	-0.527619166	-0.313041348
NC444	Healthy	cucumber_slices.jpg	baby_carrots.jpg	z	1.071871	5.72	5.08	FALSE	-0.083754567	-1.298541889	-1.214787322
NC444	Healthy	ritz.jpg	whole_milk.jpg	m	1.2276	3.6	6.72	TRUE	-0.667786934	1.004881763	1.672668697
NC444	Healthy	banana.jpg	m_and_m.jpg	z	1.810709	4.88	3.5	FALSE	-0.434173987	-0.793937925	-0.359763938
NC444	Healthy	cherry_tomato.jpg	steak.jpg	m	0.966941	6.1	7.7	TRUE	0.93012562	1.434729585	0.504603964
NC444	Healthy	cherry_tomato.jpg	strawberries.jpg	z	1.398256	6.1	6	FALSE	0.93012562	0.836680442	-0.093445179
NC444	Healthy	orange_slices.jpg	cucumber_slices.jpg	z	1.352717	7.45	5.72	FALSE	0.75725204	-0.083754567	-0.841006607
NC444	Healthy	cheerios_with_milk.jpg	cookies.jpg	m	1.210066	3.48	3.98	TRUE	-0.177199746	-0.564997237	-0.387797491
NC444	Healthy	cookies.jpg	cocktail_shrimp.jpg	m	1.196723	3.98	6.03	TRUE	-0.564997237	1.131032754	1.696029991
NC444	Healthy	doughnuts.jpg	rigatoni_and_sauce.jpg	m	1.05679	2.1	6.58	TRUE	-1.476087728	0.360110031	1.836197759
NC455	Healthy	pretzels.jpg	french_fries.jpg	z	1.918128	7.45	5.33	FALSE	-1.005299474	-0.990799962	0.014499512
NC455	Healthy	french_fries.jpg	whole_milk.jpg	z	1.081532	5.33	2.7	FALSE	-0.990799962	-1.126128738	-0.135328775
NC455	Healthy	rigatoni_and_sauce.jpg	grapes.jpg	z	1.380236	9.95	9.88	FALSE	1.15029459	0.758807776	-0.391486814
NC455	Healthy	rigatoni_and_sauce.jpg	apple_slices.jpg	z	1.588272	9.95	6.33	FALSE	1.15029459	1.087463373	-0.062831217
NC455	Healthy	bagel_plain.jpg	grilled_cheese.jpg	m	1.075135	5.35	9.47	TRUE	-0.521982419	-0.507482908	0.014499512
NC455	Healthy	corn_cob.jpg	grapes.jpg	m	1.440441	9.75	9.88	TRUE	1.208292637	0.758807776	-0.449484861
NC455	Healthy	fried_eggs.jpg	lettuce_salad.jpg	z	1.192251	7.6	1.98	FALSE	-0.420485838	-1.464450676	-1.043964838
NC455	Healthy	burger.jpg	avocado.jpg	z	1.200954	5.03	7.15	FALSE	-0.61864583	-0.990799962	-0.372154132
NC455	Healthy	lettuce_salad.jpg	baby_carrots.jpg	m	0.710132	1.98	9.57	TRUE	-1.464450676	1.121295567	2.585746243
NC455	Healthy	ritz.jpg	steak.jpg	m	1.007219	5.3	9.6	TRUE	-0.749141435	1.184126784	1.933268219
NC455	Healthy	grapes.jpg	cucumber_slices.jpg	z	1.210578	9.88	5.38	FALSE	0.758807776	1.072963862	0.314156086
NC455	Healthy	cherry_tomato.jpg	avocado.jpg	z	1.112698	9.6	7.15	FALSE	1.208292637	-0.990799962	-2.199092599
NC455	Healthy	avocado.jpg	apple_slices.jpg	m	1.464015	7.15	6.33	TRUE	-0.990799962	1.087463373	2.078263336
NC455	Healthy	orange_slices.jpg	cucumber_slices.jpg	z	0.940156	4.13	5.38	FALSE	0.459151202	1.072963862	0.61381266
NC455	Healthy	corn_cob.jpg	doughnuts.jpg	z	0.965015	9.75	4.08	FALSE	1.208292637	-1.730275056	-2.938567693
NC455	Healthy	rigatoni_and_sauce.jpg	lettuce_salad.jpg	z	0.856331	9.95	1.98	FALSE	1.15029459	-1.464450676	-2.614745266
NC455	Healthy	cherries.jpg	corn_cob.jpg	z	0.875849	9.9	9.75	FALSE	1.111629226	1.208292637	0.096663411
NC455	Healthy	french_fries.jpg	cocktail_shrimp.jpg	m	0.999887	5.33	6.3	TRUE	-0.990799962	1.087463373	2.078263336
NC455	Healthy	fried_eggs.jpg	pretzels.jpg	z	0.746388	7.6	7.45	FALSE	-0.420485838	-1.005299474	-0.584813636
NC455	Healthy	green_beans.jpg	yellow_popcorn.jpg	z	1.301398	8.38	4.72	FALSE	0.61864583	-1.304956048	-1.923601878
NC455	Healthy	lettuce_salad.jpg	french_fries.jpg	m	0.782358	1.98	5.33	TRUE	-1.464450676	-0.990799962	0.473650714
NC455	Healthy	pizza.jpg	yellow_popcorn.jpg	z	0.803271	9.57	4.72	FALSE	0.144995116	-1.304956048	-1.449951164
NC455	Healthy	steak.jpg	m_and_m.jpg	z	1.284111	9.6	9.5	FALSE	1.184126784	0.048331705	-1.135795079
NC455	Healthy	grilled_cheese.jpg	french_fries.jpg	z	0.811614	9.47	5.33	FALSE	-0.507482908	-0.990799962	-0.483317055
NC455	Healthy	cheerios_with_milk.jpg	cookies.jpg	m	1.276866	5.03	8.97	TRUE	-1.449951164	-0.918302404	0.53164876
NC455	Healthy	pizza.jpg	corn_cob.jpg	z	0.712266	9.57	9.75	FALSE	0.144995116	1.208292637	1.063297521
NC455	Healthy	whole_milk.jpg	rigatoni_and_sauce.jpg	m	0.976762	2.7	9.95	TRUE	-1.126128738	1.15029459	2.276423328
NC455	Healthy	orange_slices.jpg	strawberries.jpg	m	1.34498	4.13	10	TRUE	0.459151202	1.15029459	0.691143388
NC455	Healthy	strawberries.jpg	cherry_tomato.jpg	z	1.467394	10	9.6	FALSE	1.15029459	1.208292637	0.057998047
NC455	Healthy	cherries.jpg	pretzels.jpg	z	0.79562	9.9	7.45	FALSE	1.111629226	-1.005299474	-2.1169287
NC455	Healthy	doughnuts.jpg	cucumber_slices.jpg	m	1.091069	4.08	5.38	TRUE	-1.730275056	1.072963862	2.803238918
NC455	Healthy	pretzels.jpg	m_and_m.jpg	m	0.903747	7.45	9.5	TRUE	-1.005299474	0.048331705	1.053631179
NC455	Healthy	pizza.jpg	banana.jpg	m	1.613083	9.57	9.9	TRUE	0.144995116	0.386653644	0.241658527
NC455	Healthy	rigatoni_and_sauce.jpg	banana.jpg	z	1.029876	9.95	9.9	FALSE	1.15029459	0.386653644	-0.763640947
NC455	Healthy	pretzels.jpg	corn_cob.jpg	m	0.797389	7.45	9.75	TRUE	-1.005299474	1.208292637	2.213592111
NC455	Healthy	ritz.jpg	cheerios_with_milk.jpg	m	1.475163	5.3	5.03	TRUE	-0.749141435	-1.449951164	-0.700809729
NC455	Healthy	m_and_m.jpg	orange_slices.jpg	m	1.059404	9.5	4.13	TRUE	0.048331705	0.459151202	0.410819497
NC455	Healthy	avocado.jpg	green_beans.jpg	m	1.308471	7.15	8.38	TRUE	-0.990799962	0.61864583	1.609445792
NC455	Healthy	strawberries.jpg	yellow_popcorn.jpg	z	0.64383	10	4.72	FALSE	1.15029459	-1.304956048	-2.455250638
NC455	Healthy	rigatoni_and_sauce.jpg	strawberries.jpg	z	1.814483	9.95	10	FALSE	1.15029459	1.15029459	0
NC455	Healthy	pizza.jpg	cucumber_slices.jpg	z	0.80044	9.57	5.38	FALSE	0.144995116	1.072963862	0.927968745
NC455	Healthy	cheerios_with_milk.jpg	pizza.jpg	m	0.65023	5.03	9.57	TRUE	-1.449951164	0.144995116	1.594946281
NC455	Healthy	cocktail_shrimp.jpg	yellow_popcorn.jpg	z	1.110663	6.3	4.72	FALSE	1.087463373	-1.304956048	-2.392419421
NC455	Healthy	avocado.jpg	steak.jpg	m	0.949967	7.15	9.6	TRUE	-0.990799962	1.184126784	2.174926746
NC455	Healthy	yellow_popcorn.jpg	bagel_plain.jpg	z	1.955289	4.72	5.35	FALSE	-1.304956048	-0.521982419	0.782973629
NC455	Healthy	banana.jpg	cherries.jpg	m	0.587822	9.9	9.9	TRUE	0.386653644	1.111629226	0.724975582
NC455	Healthy	green_beans.jpg	fried_eggs.jpg	m	0.719905	8.38	7.6	TRUE	0.61864583	-0.420485838	-1.039131668
NC455	Healthy	cherry_tomato.jpg	baby_carrots.jpg	z	0.898561	9.6	9.57	FALSE	1.208292637	1.121295567	-0.08699707
NC455	Healthy	grilled_cheese.jpg	green_beans.jpg	z	0.722262	9.47	8.38	FALSE	-0.507482908	0.61864583	1.126128738
NC455	Healthy	grapes.jpg	cookies.jpg	z	0.987516	9.88	8.97	FALSE	0.758807776	-0.918302404	-1.67711018
NC455	Healthy	grilled_cheese.jpg	corn_cob.jpg	z	1.432367	9.47	9.75	FALSE	-0.507482908	1.208292637	1.715775544
NC455	Healthy	m_and_m.jpg	banana.jpg	m	0.923882	9.5	9.9	TRUE	0.048331705	0.386653644	0.338321938
NC455	Healthy	avocado.jpg	grilled_cheese.jpg	m	0.89809	7.15	9.47	TRUE	-0.990799962	-0.507482908	0.483317055
NC455	Healthy	cookies.jpg	doughnuts.jpg	z	1.344689	8.97	4.08	FALSE	-0.918302404	-1.730275056	-0.811972652
NC455	Healthy	fried_eggs.jpg	avocado.jpg	z	1.14811	7.6	7.15	FALSE	-0.420485838	-0.990799962	-0.570314125
NC455	Healthy	grilled_cheese.jpg	orange_slices.jpg	z	1.156754	9.47	4.13	FALSE	-0.507482908	0.459151202	0.96663411
NC455	Healthy	cookies.jpg	cocktail_shrimp.jpg	m	1.074443	8.97	6.3	TRUE	-0.918302404	1.087463373	2.005765777
NC455	Healthy	yellow_popcorn.jpg	cherries.jpg	m	0.679998	4.72	9.9	TRUE	-1.304956048	1.111629226	2.416585274
NC455	Healthy	banana.jpg	steak.jpg	m	0.92725	9.9	9.6	TRUE	0.386653644	1.184126784	0.79747314
NC455	Healthy	m_and_m.jpg	cherries.jpg	m	0.858533	9.5	9.9	TRUE	0.048331705	1.111629226	1.063297521
NC455	Healthy	cherries.jpg	grilled_cheese.jpg	z	0.695062	9.9	9.47	FALSE	1.111629226	-0.507482908	-1.619112133
NC455	Healthy	whole_milk.jpg	orange_slices.jpg	m	0.700013	2.7	4.13	TRUE	-1.126128738	0.459151202	1.58527994
NC455	Healthy	ritz.jpg	burger.jpg	m	0.843911	5.3	5.03	TRUE	-0.749141435	-0.61864583	0.130495605
NC455	Healthy	cherries.jpg	cocktail_shrimp.jpg	z	0.572024	9.9	6.3	FALSE	1.111629226	1.087463373	-0.024165853
NC455	Healthy	doughnuts.jpg	bagel_plain.jpg	m	1.542605	4.08	5.35	TRUE	-1.730275056	-0.521982419	1.208292637
NC455	Healthy	ritz.jpg	fried_eggs.jpg	m	0.824035	5.3	7.6	TRUE	-0.749141435	-0.420485838	0.328655597
NC455	Healthy	whole_milk.jpg	green_beans.jpg	m	0.937408	2.7	8.38	TRUE	-1.126128738	0.61864583	1.744774568
NC455	Healthy	cherry_tomato.jpg	fried_eggs.jpg	z	1.1802	9.6	7.6	FALSE	1.208292637	-0.420485838	-1.628778475
NC455	Healthy	bagel_plain.jpg	burger.jpg	m	1.190284	5.35	5.03	TRUE	-0.521982419	-0.61864583	-0.096663411
NC455	Healthy	strawberries.jpg	baby_carrots.jpg	z	0.89966	10	9.57	FALSE	1.15029459	1.121295567	-0.028999023
NC455	Healthy	cherry_tomato.jpg	green_beans.jpg	z	1.011812	9.6	8.38	FALSE	1.208292637	0.61864583	-0.589646807
NC455	Healthy	burger.jpg	apple_slices.jpg	z	1.235183	5.03	6.33	FALSE	-0.61864583	1.087463373	1.706109203
NC455	Healthy	steak.jpg	burger.jpg	z	1.022119	9.6	5.03	FALSE	1.184126784	-0.61864583	-1.802772614
NC455	Healthy	rigatoni_and_sauce.jpg	cherry_tomato.jpg	m	1.007263	9.95	9.6	TRUE	1.15029459	1.208292637	0.057998047
NC455	Healthy	pretzels.jpg	cookies.jpg	m	0.938253	7.45	8.97	TRUE	-1.005299474	-0.918302404	0.08699707
NC455	Healthy	lettuce_salad.jpg	pretzels.jpg	m	1.186178	1.98	7.45	TRUE	-1.464450676	-1.005299474	0.459151202
NC455	Healthy	green_beans.jpg	cucumber_slices.jpg	z	0.823554	8.38	5.38	FALSE	0.61864583	1.072963862	0.454318031
NC455	Healthy	rigatoni_and_sauce.jpg	pizza.jpg	z	1.227081	9.95	9.57	FALSE	1.15029459	0.144995116	-1.005299474
NC455	Healthy	whole_milk.jpg	strawberries.jpg	m	0.574942	2.7	10	TRUE	-1.126128738	1.15029459	2.276423328
NC455	Healthy	whole_milk.jpg	cookies.jpg	m	0.87532	2.7	8.97	TRUE	-1.126128738	-0.918302404	0.207826334
NC455	Healthy	apple_slices.jpg	steak.jpg	m	0.741911	6.33	9.6	TRUE	1.087463373	1.184126784	0.096663411
NC455	Healthy	whole_milk.jpg	steak.jpg	m	0.890377	2.7	9.6	TRUE	-1.126128738	1.184126784	2.310255522
NC455	Healthy	pizza.jpg	cherry_tomato.jpg	m	1.488591	9.57	9.6	TRUE	0.144995116	1.208292637	1.063297521
NC455	Healthy	rigatoni_and_sauce.jpg	doughnuts.jpg	z	0.874407	9.95	4.08	FALSE	1.15029459	-1.730275056	-2.880569646
NC455	Healthy	fried_eggs.jpg	burger.jpg	m	1.08369	7.6	5.03	TRUE	-0.420485838	-0.61864583	-0.198159992
NC455	Healthy	corn_cob.jpg	green_beans.jpg	z	1.111044	9.75	8.38	FALSE	1.208292637	0.61864583	-0.589646807
NC455	Healthy	steak.jpg	rigatoni_and_sauce.jpg	m	1.25033	9.6	9.95	TRUE	1.184126784	1.15029459	-0.033832194
NC455	Healthy	cocktail_shrimp.jpg	banana.jpg	z	1.354685	6.3	9.9	FALSE	1.087463373	0.386653644	-0.700809729
NC455	Healthy	cheerios_with_milk.jpg	apple_slices.jpg	m	1.094252	5.03	6.33	TRUE	-1.449951164	1.087463373	2.537414538
NC455	Healthy	lettuce_salad.jpg	orange_slices.jpg	m	0.666402	1.98	4.13	TRUE	-1.464450676	0.459151202	1.923601878
NC455	Healthy	corn_cob.jpg	bagel_plain.jpg	z	0.734116	9.75	5.35	FALSE	1.208292637	-0.521982419	-1.730275056
NC455	Healthy	doughnuts.jpg	orange_slices.jpg	m	0.569817	4.08	4.13	TRUE	-1.730275056	0.459151202	2.189426258
NC455	Healthy	m_and_m.jpg	avocado.jpg	z	1.123023	9.5	7.15	FALSE	0.048331705	-0.990799962	-1.039131668
NC455	Healthy	steak.jpg	pizza.jpg	z	0.941658	9.6	9.57	FALSE	1.184126784	0.144995116	-1.039131668
NC455	Healthy	cocktail_shrimp.jpg	green_beans.jpg	z	1.077269	6.3	8.38	FALSE	1.087463373	0.61864583	-0.468817543
NC455	Healthy	yellow_popcorn.jpg	french_fries.jpg	z	1.552313	4.72	5.33	FALSE	-1.304956048	-0.990799962	0.314156086
NC455	Healthy	burger.jpg	green_beans.jpg	z	0.788848	5.03	8.38	FALSE	-0.61864583	0.61864583	1.23729166
NC455	Healthy	steak.jpg	strawberries.jpg	z	0.967497	9.6	10	FALSE	1.184126784	1.15029459	-0.033832194
NC455	Healthy	pizza.jpg	cherries.jpg	m	0.671322	9.57	9.9	TRUE	0.144995116	1.111629226	0.96663411
NC455	Healthy	baby_carrots.jpg	grilled_cheese.jpg	m	1.026291	9.57	9.47	TRUE	1.121295567	-0.507482908	-1.628778475
NC455	Healthy	cucumber_slices.jpg	steak.jpg	m	1.151196	5.38	9.6	TRUE	1.072963862	1.184126784	0.111162923
NC455	Healthy	avocado.jpg	ritz.jpg	z	1.315589	7.15	5.3	FALSE	-0.990799962	-0.749141435	0.241658527
NC455	Healthy	cocktail_shrimp.jpg	fried_eggs.jpg	z	1.285462	6.3	7.6	FALSE	1.087463373	-0.420485838	-1.507949211
NC455	Healthy	orange_slices.jpg	ritz.jpg	z	0.818717	4.13	5.3	FALSE	0.459151202	-0.749141435	-1.208292637
NC455	Healthy	strawberries.jpg	avocado.jpg	z	0.727982	10	7.15	FALSE	1.15029459	-0.990799962	-2.141094553
NC455	Healthy	fried_eggs.jpg	whole_milk.jpg	z	0.81218	7.6	2.7	FALSE	-0.420485838	-1.126128738	-0.7056429
NC455	Healthy	ritz.jpg	cherry_tomato.jpg	m	0.7033	5.3	9.6	TRUE	-0.749141435	1.208292637	1.957434072
NC455	Healthy	bagel_plain.jpg	cheerios_with_milk.jpg	m	1.412094	5.35	5.03	TRUE	-0.521982419	-1.449951164	-0.927968745
NC455	Healthy	pizza.jpg	grapes.jpg	m	0.924978	9.57	9.88	TRUE	0.144995116	0.758807776	0.61381266
NC455	Healthy	ritz.jpg	cookies.jpg	m	0.868887	5.3	8.97	TRUE	-0.749141435	-0.918302404	-0.169160969
NC455	Healthy	pizza.jpg	french_fries.jpg	z	1.396628	9.57	5.33	FALSE	0.144995116	-0.990799962	-1.135795079
NC455	Healthy	banana.jpg	fried_eggs.jpg	m	1.458305	9.9	7.6	TRUE	0.386653644	-0.420485838	-0.807139481
NC455	Healthy	cherries.jpg	whole_milk.jpg	z	0.604089	9.9	2.7	FALSE	1.111629226	-1.126128738	-2.237757964
NC455	Healthy	pretzels.jpg	cherry_tomato.jpg	m	0.874736	7.45	9.6	TRUE	-1.005299474	1.208292637	2.213592111
NC455	Healthy	cocktail_shrimp.jpg	orange_slices.jpg	z	1.078832	6.3	4.13	FALSE	1.087463373	0.459151202	-0.628312171
NC455	Healthy	banana.jpg	burger.jpg	m	1.284816	9.9	5.03	TRUE	0.386653644	-0.61864583	-1.005299474
NC455	Healthy	rigatoni_and_sauce.jpg	baby_carrots.jpg	z	0.825918	9.95	9.57	FALSE	1.15029459	1.121295567	-0.028999023
NC455	Healthy	fried_eggs.jpg	cucumber_slices.jpg	z	1.076703	7.6	5.38	FALSE	-0.420485838	1.072963862	1.493449699
NC455	Healthy	whole_milk.jpg	bagel_plain.jpg	m	0.670266	2.7	5.35	TRUE	-1.126128738	-0.521982419	0.604146318
NC455	Healthy	cheerios_with_milk.jpg	cherries.jpg	m	0.557961	5.03	9.9	TRUE	-1.449951164	1.111629226	2.56158039
NC455	Healthy	banana.jpg	apple_slices.jpg	z	1.344388	9.9	6.33	FALSE	0.386653644	1.087463373	0.700809729
NC455	Healthy	strawberries.jpg	cherries.jpg	m	0.612806	10	9.9	TRUE	1.15029459	1.111629226	-0.038665364
NC455	Healthy	grapes.jpg	m_and_m.jpg	z	1.009838	9.88	9.5	FALSE	0.758807776	0.048331705	-0.710476071
NC455	Healthy	m_and_m.jpg	cherry_tomato.jpg	z	0.565553	9.5	9.6	FALSE	0.048331705	1.208292637	1.159960931
NC455	Healthy	cocktail_shrimp.jpg	pizza.jpg	m	0.727762	6.3	9.57	TRUE	1.087463373	0.144995116	-0.942468257
NC455	Healthy	ritz.jpg	m_and_m.jpg	m	1.742879	5.3	9.5	TRUE	-0.749141435	0.048331705	0.79747314
NC455	Healthy	burger.jpg	grilled_cheese.jpg	z	1.555465	5.03	9.47	FALSE	-0.61864583	-0.507482908	0.111162923
NC455	Healthy	cheerios_with_milk.jpg	banana.jpg	m	0.653939	5.03	9.9	TRUE	-1.449951164	0.386653644	1.836604808
NC455	Healthy	cocktail_shrimp.jpg	baby_carrots.jpg	z	0.925075	6.3	9.57	FALSE	1.087463373	1.121295567	0.033832194
NC455	Healthy	lettuce_salad.jpg	doughnuts.jpg	z	1.477292	1.98	4.08	FALSE	-1.464450676	-1.730275056	-0.26582438
NC455	Healthy	doughnuts.jpg	green_beans.jpg	m	0.886234	4.08	8.38	TRUE	-1.730275056	0.61864583	2.348920886
NC455	Healthy	cheerios_with_milk.jpg	fried_eggs.jpg	m	1.232957	5.03	7.6	TRUE	-1.449951164	-0.420485838	1.029465327
NC455	Healthy	apple_slices.jpg	fried_eggs.jpg	m	1.083541	6.33	7.6	TRUE	1.087463373	-0.420485838	-1.507949211
NC455	Healthy	cookies.jpg	french_fries.jpg	z	1.436129	8.97	5.33	FALSE	-0.918302404	-0.990799962	-0.072497558
NC455	Healthy	bagel_plain.jpg	orange_slices.jpg	m	0.800661	5.35	4.13	TRUE	-0.521982419	0.459151202	0.981133621
NC455	Healthy	strawberries.jpg	pretzels.jpg	z	0.737581	10	7.45	FALSE	1.15029459	-1.005299474	-2.155594064
NC455	Healthy	baby_carrots.jpg	banana.jpg	m	0.674685	9.57	9.9	TRUE	1.121295567	0.386653644	-0.734641923
NC455	Healthy	cheerios_with_milk.jpg	cocktail_shrimp.jpg	m	1.283215	5.03	6.3	TRUE	-1.449951164	1.087463373	2.537414538
NC455	Healthy	baby_carrots.jpg	pizza.jpg	m	1.232103	9.57	9.57	TRUE	1.121295567	0.144995116	-0.976300451
NC455	Healthy	grilled_cheese.jpg	apple_slices.jpg	z	0.696947	9.47	6.33	FALSE	-0.507482908	1.087463373	1.594946281
NC455	Healthy	cherry_tomato.jpg	steak.jpg	m	1.058663	9.6	9.6	TRUE	1.208292637	1.184126784	-0.024165853
NC455	Healthy	strawberries.jpg	lettuce_salad.jpg	z	0.948828	10	1.98	FALSE	1.15029459	-1.464450676	-2.614745266
NC455	Healthy	cheerios_with_milk.jpg	yellow_popcorn.jpg	z	1.375008	5.03	4.72	FALSE	-1.449951164	-1.304956048	0.144995116
NC455	Healthy	orange_slices.jpg	french_fries.jpg	z	0.731369	4.13	5.33	FALSE	0.459151202	-0.990799962	-1.449951164
NC455	Healthy	fried_eggs.jpg	bagel_plain.jpg	z	0.772606	7.6	5.35	FALSE	-0.420485838	-0.521982419	-0.101496582
NC455	Healthy	baby_carrots.jpg	cherries.jpg	m	0.663286	9.57	9.9	TRUE	1.121295567	1.111629226	-0.009666341
NC455	Healthy	cucumber_slices.jpg	m_and_m.jpg	z	0.997769	5.38	9.5	FALSE	1.072963862	0.048331705	-1.024632156
NC455	Healthy	doughnuts.jpg	cheerios_with_milk.jpg	m	0.876201	4.08	5.03	TRUE	-1.730275056	-1.449951164	0.280323892
NC455	Healthy	lettuce_salad.jpg	grapes.jpg	m	0.738297	1.98	9.88	TRUE	-1.464450676	0.758807776	2.223258452
NC455	Healthy	baby_carrots.jpg	cheerios_with_milk.jpg	z	0.746305	9.57	5.03	FALSE	1.121295567	-1.449951164	-2.571246731
NC455	Healthy	burger.jpg	baby_carrots.jpg	z	1.040541	5.03	9.57	FALSE	-0.61864583	1.121295567	1.739941397
NC455	Healthy	cucumber_slices.jpg	ritz.jpg	z	1.20748	5.38	5.3	FALSE	1.072963862	-0.749141435	-1.822105296
NC455	Healthy	green_beans.jpg	apple_slices.jpg	m	0.68137	8.38	6.33	TRUE	0.61864583	1.087463373	0.468817543
NC455	Healthy	whole_milk.jpg	doughnuts.jpg	m	0.710668	2.7	4.08	TRUE	-1.126128738	-1.730275056	-0.604146318
NC455	Healthy	strawberries.jpg	grapes.jpg	z	0.939681	10	9.88	FALSE	1.15029459	0.758807776	-0.391486814
NC455	Healthy	pretzels.jpg	apple_slices.jpg	m	1.004969	7.45	6.33	TRUE	-1.005299474	1.087463373	2.092762847
NC455	Healthy	cherry_tomato.jpg	cocktail_shrimp.jpg	m	1.336988	9.6	6.3	TRUE	1.208292637	1.087463373	-0.120829264
NC455	Healthy	corn_cob.jpg	strawberries.jpg	m	0.984869	9.75	10	TRUE	1.208292637	1.15029459	-0.057998047
NC455	Healthy	cucumber_slices.jpg	french_fries.jpg	z	1.258576	5.38	5.33	FALSE	1.072963862	-0.990799962	-2.063763824
NC455	Healthy	cherries.jpg	cucumber_slices.jpg	z	0.656879	9.9	5.38	FALSE	1.111629226	1.072963862	-0.038665364
NC455	Healthy	strawberries.jpg	french_fries.jpg	z	0.824675	10	5.33	FALSE	1.15029459	-0.990799962	-2.141094553
NC455	Healthy	cookies.jpg	apple_slices.jpg	m	0.819234	8.97	6.33	TRUE	-0.918302404	1.087463373	2.005765777
NC455	Healthy	orange_slices.jpg	corn_cob.jpg	m	0.69577	4.13	9.75	TRUE	0.459151202	1.208292637	0.749141435
NC455	Healthy	lettuce_salad.jpg	whole_milk.jpg	m	0.696007	1.98	2.7	TRUE	-1.464450676	-1.126128738	0.338321938
NC455	Healthy	bagel_plain.jpg	french_fries.jpg	z	1.557696	5.35	5.33	FALSE	-0.521982419	-0.990799962	-0.468817543
NC455	Healthy	baby_carrots.jpg	grapes.jpg	m	1.131313	9.57	9.88	TRUE	1.121295567	0.758807776	-0.362487791
NC455	Healthy	ritz.jpg	rigatoni_and_sauce.jpg	m	0.936116	5.3	9.95	TRUE	-0.749141435	1.15029459	1.899436025
NC455	Healthy	doughnuts.jpg	grilled_cheese.jpg	m	0.76175	4.08	9.47	TRUE	-1.730275056	-0.507482908	1.222792149
NC455	Healthy	yellow_popcorn.jpg	whole_milk.jpg	z	1.459354	4.72	2.7	FALSE	-1.304956048	-1.126128738	0.17882731
NC455	Healthy	orange_slices.jpg	rigatoni_and_sauce.jpg	m	0.910397	4.13	9.95	TRUE	0.459151202	1.15029459	0.691143388
NC455	Healthy	banana.jpg	lettuce_salad.jpg	z	0.782073	9.9	1.98	FALSE	0.386653644	-1.464450676	-1.85110432
NC455	Healthy	avocado.jpg	grapes.jpg	m	0.744799	7.15	9.88	TRUE	-0.990799962	0.758807776	1.749607738
NC455	Healthy	doughnuts.jpg	cherry_tomato.jpg	m	0.585488	4.08	9.6	TRUE	-1.730275056	1.208292637	2.938567693
NC455	Healthy	m_and_m.jpg	grilled_cheese.jpg	m	0.742223	9.5	9.47	TRUE	0.048331705	-0.507482908	-0.555814613
NC455	Healthy	m_and_m.jpg	bagel_plain.jpg	m	1.053029	9.5	5.35	TRUE	0.048331705	-0.521982419	-0.570314125
NC455	Healthy	orange_slices.jpg	grapes.jpg	m	1.230247	4.13	9.88	TRUE	0.459151202	0.758807776	0.299656574
NC455	Healthy	bagel_plain.jpg	grapes.jpg	m	0.709212	5.35	9.88	TRUE	-0.521982419	0.758807776	1.280790195
NC455	Healthy	yellow_popcorn.jpg	apple_slices.jpg	m	0.738172	4.72	6.33	TRUE	-1.304956048	1.087463373	2.392419421
NC455	Healthy	corn_cob.jpg	french_fries.jpg	z	0.852865	9.75	5.33	FALSE	1.208292637	-0.990799962	-2.199092599
NC455	Healthy	apple_slices.jpg	corn_cob.jpg	m	1.214639	6.33	9.75	TRUE	1.087463373	1.208292637	0.120829264
NC455	Healthy	pretzels.jpg	burger.jpg	m	0.71837	7.45	5.03	TRUE	-1.005299474	-0.61864583	0.386653644
NC455	Healthy	steak.jpg	cherries.jpg	m	0.603764	9.6	9.9	TRUE	1.184126784	1.111629226	-0.072497558
NC455	Healthy	pizza.jpg	pretzels.jpg	z	0.679166	9.57	7.45	FALSE	0.144995116	-1.005299474	-1.15029459
NC455	Healthy	cucumber_slices.jpg	burger.jpg	m	0.75294	5.38	5.03	TRUE	1.072963862	-0.61864583	-1.691609692
NC455	Healthy	yellow_popcorn.jpg	cucumber_slices.jpg	m	1.210839	4.72	5.38	TRUE	-1.304956048	1.072963862	2.377919909
NC455	Healthy	yellow_popcorn.jpg	burger.jpg	m	0.871423	4.72	5.03	TRUE	-1.304956048	-0.61864583	0.686310218
NC455	Healthy	ritz.jpg	lettuce_salad.jpg	z	1.717005	5.3	1.98	FALSE	-0.749141435	-1.464450676	-0.715309241
NC455	Healthy	cherry_tomato.jpg	french_fries.jpg	z	0.603804	9.6	5.33	FALSE	1.208292637	-0.990799962	-2.199092599
NC455	Healthy	lettuce_salad.jpg	cheerios_with_milk.jpg	m	0.880681	1.98	5.03	TRUE	-1.464450676	-1.449951164	0.014499512
NC455	Healthy	baby_carrots.jpg	bagel_plain.jpg	z	0.752137	9.57	5.35	FALSE	1.121295567	-0.521982419	-1.643277986
NC455	Healthy	grapes.jpg	yellow_popcorn.jpg	z	0.828943	9.88	4.72	FALSE	0.758807776	-1.304956048	-2.063763824
NC455	Healthy	cookies.jpg	lettuce_salad.jpg	z	0.963334	8.97	1.98	FALSE	-0.918302404	-1.464450676	-0.546148272
NC455	Healthy	cheerios_with_milk.jpg	avocado.jpg	m	0.94812	5.03	7.15	TRUE	-1.449951164	-0.990799962	0.459151202
NC455	Healthy	steak.jpg	pretzels.jpg	z	0.603756	9.6	7.45	FALSE	1.184126784	-1.005299474	-2.189426258
NC455	Healthy	ritz.jpg	doughnuts.jpg	z	0.879559	5.3	4.08	FALSE	-0.749141435	-1.730275056	-0.981133621
NC455	Healthy	apple_slices.jpg	baby_carrots.jpg	m	0.572445	6.33	9.57	TRUE	1.087463373	1.121295567	0.033832194
NC455	Healthy	burger.jpg	whole_milk.jpg	z	0.647484	5.03	2.7	FALSE	-0.61864583	-1.126128738	-0.507482908
NC455	Healthy	cookies.jpg	avocado.jpg	m	0.863579	8.97	7.15	TRUE	-0.918302404	-0.990799962	-0.072497558
NC455	Healthy	bagel_plain.jpg	cocktail_shrimp.jpg	m	0.850773	5.35	6.3	TRUE	-0.521982419	1.087463373	1.609445792
NC455	Healthy	cookies.jpg	m_and_m.jpg	z	0.890149	8.97	9.5	FALSE	-0.918302404	0.048331705	0.96663411
NC455	Healthy	pretzels.jpg	grilled_cheese.jpg	m	0.651464	7.45	9.47	TRUE	-1.005299474	-0.507482908	0.497816566
NC455	Healthy	cocktail_shrimp.jpg	cucumber_slices.jpg	z	0.686826	6.3	5.38	FALSE	1.087463373	1.072963862	-0.014499512
NC455	Healthy	cookies.jpg	corn_cob.jpg	m	0.589932	8.97	9.75	TRUE	-0.918302404	1.208292637	2.126595041
NC455	Healthy	avocado.jpg	rigatoni_and_sauce.jpg	m	0.817597	7.15	9.95	TRUE	-0.990799962	1.15029459	2.141094553
NC455	Healthy	ritz.jpg	green_beans.jpg	z	0.95702	5.3	8.38	FALSE	-0.749141435	0.61864583	1.367787265
NC455	Healthy	banana.jpg	doughnuts.jpg	z	0.640105	9.9	4.08	FALSE	0.386653644	-1.730275056	-2.1169287
NC455	Healthy	grilled_cheese.jpg	grapes.jpg	z	1.153555	9.47	9.88	FALSE	-0.507482908	0.758807776	1.266290684
NC455	Healthy	corn_cob.jpg	banana.jpg	m	0.664705	9.75	9.9	TRUE	1.208292637	0.386653644	-0.821638993
NC455	Healthy	yellow_popcorn.jpg	m_and_m.jpg	z	1.00029	4.72	9.5	FALSE	-1.304956048	0.048331705	1.353287753
NC455	Healthy	green_beans.jpg	cookies.jpg	z	1.107737	8.38	8.97	FALSE	0.61864583	-0.918302404	-1.536948234
NC475	Healthy	bagel_plain.jpg	banana.jpg	z	1.31731	7.15	9	FALSE	0.132759176	-0.250199986	-0.382959163
NC475	Healthy	pretzels.jpg	whole_milk.jpg	m	0.955644	6.78	7.13	TRUE	-1.814861709	-0.523742246	1.291119463
NC475	Healthy	burger.jpg	pretzels.jpg	z	0.683905	9.95	6.78	FALSE	0.165584248	-1.814861709	-1.980445957
NC475	Healthy	grilled_cheese.jpg	corn_cob.jpg	z	1.158629	9.4	10	FALSE	-0.272083367	0.986211025	1.258294392
NC475	Healthy	orange_slices.jpg	cookies.jpg	z	0.972267	9.32	7.22	FALSE	1.008094406	-1.420960856	-2.429055262
NC475	Healthy	avocado.jpg	cheerios_with_milk.jpg	z	1.743357	7.3	8.95	FALSE	-0.35961689	0.876794121	1.236411012
NC475	Healthy	yellow_popcorn.jpg	whole_milk.jpg	m	0.898397	7.58	7.13	TRUE	-0.35961689	-0.523742246	-0.164125356
NC475	Healthy	cherries.jpg	orange_slices.jpg	z	0.68958	9.43	9.32	FALSE	1.533295544	1.008094406	-0.525201138
NC475	Healthy	avocado.jpg	french_fries.jpg	m	1.0522	7.3	7.55	TRUE	-0.35961689	-1.070826764	-0.711209874
NC475	Healthy	lettuce_salad.jpg	m_and_m.jpg	z	1.17091	9.57	8.53	FALSE	-0.633159149	-1.322485642	-0.689326493
NC475	Healthy	cookies.jpg	cocktail_shrimp.jpg	m	0.910454	7.22	9.95	TRUE	-1.420960856	1.741187661	3.162148516
NC475	Healthy	lettuce_salad.jpg	corn_cob.jpg	z	0.726902	9.57	10	FALSE	-0.633159149	0.986211025	1.619370174
NC475	Healthy	grilled_cheese.jpg	baby_carrots.jpg	z	0.781531	9.4	8.65	FALSE	-0.272083367	0.023342273	0.29542564
NC475	Healthy	apple_slices.jpg	lettuce_salad.jpg	m	0.750264	9.13	9.57	TRUE	0.712668766	-0.633159149	-1.345827915
NC475	Healthy	cherries.jpg	ritz.jpg	z	0.775418	9.43	6.97	FALSE	1.533295544	-1.727328186	-3.26062373
NC475	Healthy	bagel_plain.jpg	yellow_popcorn.jpg	z	0.939296	7.15	7.58	FALSE	0.132759176	-0.35961689	-0.492376067
NC475	Healthy	steak.jpg	orange_slices.jpg	z	0.752657	9.4	9.32	FALSE	0.603251862	1.008094406	0.404842544
NC475	Healthy	cucumber_slices.jpg	rigatoni_and_sauce.jpg	m	0.9307	9.43	9.2	TRUE	0.165584248	0.679843695	0.514259447
NC475	Healthy	grapes.jpg	cheerios_with_milk.jpg	z	1.054846	8.82	8.95	FALSE	1.11751131	0.876794121	-0.240717188
NC475	Healthy	fried_eggs.jpg	pretzels.jpg	z	0.784277	9.75	6.78	FALSE	0.920560883	-1.814861709	-2.735422592
NC475	Healthy	doughnuts.jpg	corn_cob.jpg	m	1.037662	6.65	10	TRUE	-2.274412705	0.986211025	3.26062373
NC475	Healthy	bagel_plain.jpg	pretzels.jpg	z	0.925005	7.15	6.78	FALSE	0.132759176	-1.814861709	-1.947620886
NC475	Healthy	pizza.jpg	rigatoni_and_sauce.jpg	z	0.92684	9.07	9.2	FALSE	0.329709603	0.679843695	0.350134092
NC475	Healthy	cookies.jpg	m_and_m.jpg	m	1.163214	7.22	8.53	TRUE	-1.420960856	-1.322485642	0.098475213
NC475	Healthy	fried_eggs.jpg	cocktail_shrimp.jpg	z	0.677218	9.75	9.95	FALSE	0.920560883	1.741187661	0.820626778
NC475	Healthy	baby_carrots.jpg	cherry_tomato.jpg	m	1.34546	8.65	8.72	TRUE	0.023342273	0.515718339	0.492376067
NC475	Healthy	doughnuts.jpg	lettuce_salad.jpg	m	0.923342	6.65	9.57	TRUE	-2.274412705	-0.633159149	1.641253555
NC475	Healthy	cherry_tomato.jpg	cheerios_with_milk.jpg	m	1.169595	8.72	8.95	TRUE	0.515718339	0.876794121	0.361075782
NC475	Healthy	lettuce_salad.jpg	bagel_plain.jpg	z	0.658731	9.57	7.15	FALSE	-0.633159149	0.132759176	0.765918326
NC475	Healthy	ritz.jpg	cucumber_slices.jpg	m	0.964113	6.97	9.43	TRUE	-1.727328186	0.165584248	1.892912434
NC475	Healthy	pretzels.jpg	banana.jpg	m	0.96625	6.78	9	TRUE	-1.814861709	-0.250199986	1.564661723
NC475	Healthy	doughnuts.jpg	whole_milk.jpg	m	0.944154	6.65	7.13	TRUE	-2.274412705	-0.523742246	1.750670459
NC475	Healthy	m_and_m.jpg	cherry_tomato.jpg	z	1.302397	8.53	8.72	FALSE	-1.322485642	0.515718339	1.838203982
NC475	Healthy	pizza.jpg	lettuce_salad.jpg	z	1.124747	9.07	9.57	FALSE	0.329709603	-0.633159149	-0.962868752
NC475	Healthy	baby_carrots.jpg	lettuce_salad.jpg	m	0.773001	8.65	9.57	TRUE	0.023342273	-0.633159149	-0.656501422
NC475	Healthy	orange_slices.jpg	cherry_tomato.jpg	z	0.962541	9.32	8.72	FALSE	1.008094406	0.515718339	-0.492376067
NC475	Healthy	doughnuts.jpg	burger.jpg	m	0.912623	6.65	9.95	TRUE	-2.274412705	0.165584248	2.439996952
NC475	Healthy	baby_carrots.jpg	yellow_popcorn.jpg	z	1.077304	8.65	7.58	FALSE	0.023342273	-0.35961689	-0.382959163
NC475	Healthy	corn_cob.jpg	cucumber_slices.jpg	z	0.876552	10	9.43	FALSE	0.986211025	0.165584248	-0.820626778
NC475	Healthy	whole_milk.jpg	baby_carrots.jpg	z	0.873158	7.13	8.65	FALSE	-0.523742246	0.023342273	0.547084518
NC475	Healthy	apple_slices.jpg	cherries.jpg	m	0.724291	9.13	9.43	TRUE	0.712668766	1.533295544	0.820626778
NC475	Healthy	pizza.jpg	cookies.jpg	z	0.653784	9.07	7.22	FALSE	0.329709603	-1.420960856	-1.750670459
NC475	Healthy	cherry_tomato.jpg	whole_milk.jpg	z	1.450055	8.72	7.13	FALSE	0.515718339	-0.523742246	-1.039460585
NC475	Healthy	cookies.jpg	french_fries.jpg	m	0.97592	7.22	7.55	TRUE	-1.420960856	-1.070826764	0.350134092
NC475	Healthy	cucumber_slices.jpg	cherry_tomato.jpg	z	1.094685	9.43	8.72	FALSE	0.165584248	0.515718339	0.350134092
NC475	Healthy	fried_eggs.jpg	steak.jpg	z	0.931683	9.75	9.4	FALSE	0.920560883	0.603251862	-0.317309021
NC475	Healthy	pizza.jpg	cherry_tomato.jpg	z	0.656511	9.07	8.72	FALSE	0.329709603	0.515718339	0.186008736
NC475	Healthy	pretzels.jpg	yellow_popcorn.jpg	m	1.793497	6.78	7.58	TRUE	-1.814861709	-0.35961689	1.455244819
NC475	Healthy	strawberries.jpg	cocktail_shrimp.jpg	m	1.04631	8.75	9.95	TRUE	0.712668766	1.741187661	1.028518895
NC475	Healthy	pretzels.jpg	m_and_m.jpg	m	0.945014	6.78	8.53	TRUE	-1.814861709	-1.322485642	0.492376067
NC475	Healthy	corn_cob.jpg	burger.jpg	m	0.69	10	9.95	TRUE	0.986211025	0.165584248	-0.820626778
NC475	Healthy	cheerios_with_milk.jpg	green_beans.jpg	z	1.173052	8.95	8.8	FALSE	0.876794121	-0.195491535	-1.072285656
NC475	Healthy	pretzels.jpg	corn_cob.jpg	z	0.539365	6.78	10	FALSE	-1.814861709	0.986211025	2.801072734
NC475	Healthy	orange_slices.jpg	burger.jpg	m	1.059571	9.32	9.95	TRUE	1.008094406	0.165584248	-0.842510158
NC475	Healthy	apple_slices.jpg	ritz.jpg	z	1.205672	9.13	6.97	FALSE	0.712668766	-1.727328186	-2.439996952
NC475	Healthy	whole_milk.jpg	burger.jpg	m	0.627718	7.13	9.95	TRUE	-0.523742246	0.165584248	0.689326493
NC475	Healthy	doughnuts.jpg	grapes.jpg	m	1.021321	6.65	8.82	TRUE	-2.274412705	1.11751131	3.391924014
NC475	Healthy	pretzels.jpg	cheerios_with_milk.jpg	m	1.016516	6.78	8.95	TRUE	-1.814861709	0.876794121	2.691655831
NC475	Healthy	fried_eggs.jpg	cherries.jpg	z	1.037002	9.75	9.43	FALSE	0.920560883	1.533295544	0.612734661
NC475	Healthy	grapes.jpg	avocado.jpg	z	0.983364	8.82	7.3	FALSE	1.11751131	-0.35961689	-1.4771282
NC475	Healthy	cucumber_slices.jpg	green_beans.jpg	m	1.345316	9.43	8.8	TRUE	0.165584248	-0.195491535	-0.361075782
NC475	Healthy	ritz.jpg	doughnuts.jpg	z	0.740537	6.97	6.65	FALSE	-1.727328186	-2.274412705	-0.547084518
NC475	Healthy	cookies.jpg	ritz.jpg	m	1.309689	7.22	6.97	TRUE	-1.420960856	-1.727328186	-0.30636733
NC475	Healthy	apple_slices.jpg	green_beans.jpg	z	0.841787	9.13	8.8	FALSE	0.712668766	-0.195491535	-0.908160301
NC475	Healthy	pizza.jpg	pretzels.jpg	z	0.729832	9.07	6.78	FALSE	0.329709603	-1.814861709	-2.144571312
NC475	Healthy	cucumber_slices.jpg	banana.jpg	z	1.492088	9.43	9	FALSE	0.165584248	-0.250199986	-0.415784234
NC475	Healthy	french_fries.jpg	banana.jpg	z	1.19832	7.55	9	FALSE	-1.070826764	-0.250199986	0.820626778
NC475	Healthy	cucumber_slices.jpg	burger.jpg	m	0.877479	9.43	9.95	TRUE	0.165584248	0.165584248	0
NC475	Healthy	corn_cob.jpg	green_beans.jpg	z	0.844502	10	8.8	FALSE	0.986211025	-0.195491535	-1.18170256
NC475	Healthy	burger.jpg	cocktail_shrimp.jpg	m	1.011197	9.95	9.95	TRUE	0.165584248	1.741187661	1.575603413
NC475	Healthy	yellow_popcorn.jpg	pizza.jpg	m	0.881675	7.58	9.07	TRUE	-0.35961689	0.329709603	0.689326493
NC475	Healthy	grapes.jpg	orange_slices.jpg	m	1.112681	8.82	9.32	TRUE	1.11751131	1.008094406	-0.109416904
NC475	Healthy	grapes.jpg	cherries.jpg	m	0.761318	8.82	9.43	TRUE	1.11751131	1.533295544	0.415784234
NC475	Healthy	corn_cob.jpg	cherries.jpg	m	0.60024	10	9.43	TRUE	0.986211025	1.533295544	0.547084518
NC475	Healthy	steak.jpg	cookies.jpg	z	0.909569	9.4	7.22	FALSE	0.603251862	-1.420960856	-2.024212718
NC475	Healthy	rigatoni_and_sauce.jpg	baby_carrots.jpg	z	0.826737	9.2	8.65	FALSE	0.679843695	0.023342273	-0.656501422
NC475	Healthy	rigatoni_and_sauce.jpg	grapes.jpg	z	0.894806	9.2	8.82	FALSE	0.679843695	1.11751131	0.437667615
NC475	Healthy	grilled_cheese.jpg	cocktail_shrimp.jpg	z	1.50523	9.4	9.95	FALSE	-0.272083367	1.741187661	2.013271028
NC475	Healthy	banana.jpg	cherry_tomato.jpg	m	0.812117	9	8.72	TRUE	-0.250199986	0.515718339	0.765918326
NC475	Healthy	french_fries.jpg	pizza.jpg	m	0.769438	7.55	9.07	TRUE	-1.070826764	0.329709603	1.400536367
NC475	Healthy	strawberries.jpg	apple_slices.jpg	z	1.030824	8.75	9.13	FALSE	0.712668766	0.712668766	0
NC475	Healthy	baby_carrots.jpg	fried_eggs.jpg	m	0.8785	8.65	9.75	TRUE	0.023342273	0.920560883	0.89721861
NC475	Healthy	yellow_popcorn.jpg	apple_slices.jpg	m	1.258105	7.58	9.13	TRUE	-0.35961689	0.712668766	1.072285656
NC475	Healthy	lettuce_salad.jpg	rigatoni_and_sauce.jpg	m	0.830538	9.57	9.2	TRUE	-0.633159149	0.679843695	1.313002844
NC475	Healthy	strawberries.jpg	banana.jpg	z	0.811458	8.75	9	FALSE	0.712668766	-0.250199986	-0.962868752
NC475	Healthy	grilled_cheese.jpg	fried_eggs.jpg	m	1.401327	9.4	9.75	TRUE	-0.272083367	0.920560883	1.19264425
NC475	Healthy	cherries.jpg	yellow_popcorn.jpg	z	0.844812	9.43	7.58	FALSE	1.533295544	-0.35961689	-1.892912434
NC475	Healthy	doughnuts.jpg	yellow_popcorn.jpg	m	0.912968	6.65	7.58	TRUE	-2.274412705	-0.35961689	1.914795814
NC475	Healthy	burger.jpg	strawberries.jpg	z	0.684007	9.95	8.75	FALSE	0.165584248	0.712668766	0.547084518
NC475	Healthy	steak.jpg	lettuce_salad.jpg	z	0.701664	9.4	9.57	FALSE	0.603251862	-0.633159149	-1.236411012
NC475	Healthy	steak.jpg	doughnuts.jpg	z	0.702353	9.4	6.65	FALSE	0.603251862	-2.274412705	-2.877664567
NC475	Healthy	grapes.jpg	fried_eggs.jpg	m	0.643424	8.82	9.75	TRUE	1.11751131	0.920560883	-0.196950427
NC475	Healthy	pretzels.jpg	avocado.jpg	m	1.195272	6.78	7.3	TRUE	-1.814861709	-0.35961689	1.455244819
NC475	Healthy	strawberries.jpg	green_beans.jpg	m	0.903721	8.75	8.8	TRUE	0.712668766	-0.195491535	-0.908160301
NC475	Healthy	green_beans.jpg	cookies.jpg	z	0.825433	8.8	7.22	FALSE	-0.195491535	-1.420960856	-1.225469321
NC475	Healthy	rigatoni_and_sauce.jpg	bagel_plain.jpg	z	1.342651	9.2	7.15	FALSE	0.679843695	0.132759176	-0.547084518
NC475	Healthy	cherry_tomato.jpg	fried_eggs.jpg	m	0.715805	8.72	9.75	TRUE	0.515718339	0.920560883	0.404842544
NC475	Healthy	green_beans.jpg	french_fries.jpg	z	1.455593	8.8	7.55	FALSE	-0.195491535	-1.070826764	-0.875335229
NC475	Healthy	pretzels.jpg	grilled_cheese.jpg	m	0.821796	6.78	9.4	TRUE	-1.814861709	-0.272083367	1.542778342
NC475	Healthy	pizza.jpg	cherries.jpg	z	0.990274	9.07	9.43	FALSE	0.329709603	1.533295544	1.20358594
NC475	Healthy	burger.jpg	green_beans.jpg	z	0.671407	9.95	8.8	FALSE	0.165584248	-0.195491535	-0.361075782
NC475	Healthy	rigatoni_and_sauce.jpg	green_beans.jpg	z	0.693488	9.2	8.8	FALSE	0.679843695	-0.195491535	-0.875335229
NC475	Healthy	cucumber_slices.jpg	steak.jpg	m	0.637231	9.43	9.4	TRUE	0.165584248	0.603251862	0.437667615
NC475	Healthy	french_fries.jpg	grilled_cheese.jpg	m	0.657704	7.55	9.4	TRUE	-1.070826764	-0.272083367	0.798743397
NC475	Healthy	lettuce_salad.jpg	burger.jpg	m	0.749495	9.57	9.95	TRUE	-0.633159149	0.165584248	0.798743397
NC475	Healthy	cherry_tomato.jpg	cookies.jpg	z	0.754647	8.72	7.22	FALSE	0.515718339	-1.420960856	-1.936679195
NC475	Healthy	rigatoni_and_sauce.jpg	whole_milk.jpg	z	0.850023	9.2	7.13	FALSE	0.679843695	-0.523742246	-1.20358594
NC475	Healthy	steak.jpg	corn_cob.jpg	z	0.776837	9.4	10	FALSE	0.603251862	0.986211025	0.382959163
NC475	Healthy	lettuce_salad.jpg	orange_slices.jpg	z	1.177129	9.57	9.32	FALSE	-0.633159149	1.008094406	1.641253555
NC475	Healthy	cookies.jpg	strawberries.jpg	m	0.877545	7.22	8.75	TRUE	-1.420960856	0.712668766	2.133629622
NC475	Healthy	m_and_m.jpg	whole_milk.jpg	m	1.894106	8.53	7.13	TRUE	-1.322485642	-0.523742246	0.798743397
NC475	Healthy	cocktail_shrimp.jpg	cheerios_with_milk.jpg	z	1.058843	9.95	8.95	FALSE	1.741187661	0.876794121	-0.864393539
NC475	Healthy	baby_carrots.jpg	orange_slices.jpg	m	1.112269	8.65	9.32	TRUE	0.023342273	1.008094406	0.984752133
NC475	Healthy	french_fries.jpg	rigatoni_and_sauce.jpg	m	0.955607	7.55	9.2	TRUE	-1.070826764	0.679843695	1.750670459
NC475	Healthy	pretzels.jpg	doughnuts.jpg	z	0.874938	6.78	6.65	FALSE	-1.814861709	-2.274412705	-0.459550995
NC475	Healthy	strawberries.jpg	grilled_cheese.jpg	m	0.8599	8.75	9.4	TRUE	0.712668766	-0.272083367	-0.984752133
NC475	Healthy	apple_slices.jpg	whole_milk.jpg	m	0.894874	9.13	7.13	TRUE	0.712668766	-0.523742246	-1.236411012
NC475	Healthy	rigatoni_and_sauce.jpg	fried_eggs.jpg	m	0.823769	9.2	9.75	TRUE	0.679843695	0.920560883	0.240717188
NC475	Healthy	burger.jpg	steak.jpg	m	1.299843	9.95	9.4	TRUE	0.165584248	0.603251862	0.437667615
NC475	Healthy	yellow_popcorn.jpg	orange_slices.jpg	m	0.969089	7.58	9.32	TRUE	-0.35961689	1.008094406	1.367711296
NC475	Healthy	bagel_plain.jpg	fried_eggs.jpg	m	0.891906	7.15	9.75	TRUE	0.132759176	0.920560883	0.787801706
NC475	Healthy	pizza.jpg	doughnuts.jpg	z	0.992131	9.07	6.65	FALSE	0.329709603	-2.274412705	-2.604122308
NC475	Healthy	avocado.jpg	grilled_cheese.jpg	m	0.89512	7.3	9.4	TRUE	-0.35961689	-0.272083367	0.087533523
NC475	Healthy	banana.jpg	baby_carrots.jpg	z	1.204551	9	8.65	FALSE	-0.250199986	0.023342273	0.273542259
NC475	Healthy	cheerios_with_milk.jpg	m_and_m.jpg	z	0.849783	8.95	8.53	FALSE	0.876794121	-1.322485642	-2.199279764
NC475	Healthy	cocktail_shrimp.jpg	avocado.jpg	z	1.292807	9.95	7.3	FALSE	1.741187661	-0.35961689	-2.100804551
NC475	Healthy	ritz.jpg	french_fries.jpg	m	0.893702	6.97	7.55	TRUE	-1.727328186	-1.070826764	0.656501422
NC475	Healthy	bagel_plain.jpg	baby_carrots.jpg	m	1.422233	7.15	8.65	TRUE	0.132759176	0.023342273	-0.109416904
NC475	Healthy	cherries.jpg	lettuce_salad.jpg	z	0.723201	9.43	9.57	FALSE	1.533295544	-0.633159149	-2.166454693
NC475	Healthy	grilled_cheese.jpg	burger.jpg	m	1.322466	9.4	9.95	TRUE	-0.272083367	0.165584248	0.437667615
NC475	Healthy	yellow_popcorn.jpg	cucumber_slices.jpg	m	0.991173	7.58	9.43	TRUE	-0.35961689	0.165584248	0.525201138
NC475	Healthy	cookies.jpg	fried_eggs.jpg	m	0.844984	7.22	9.75	TRUE	-1.420960856	0.920560883	2.341521739
NC475	Healthy	steak.jpg	cherry_tomato.jpg	z	1.738957	9.4	8.72	FALSE	0.603251862	0.515718339	-0.087533523
NC475	Healthy	corn_cob.jpg	fried_eggs.jpg	m	0.699085	10	9.75	TRUE	0.986211025	0.920560883	-0.065650142
NC475	Healthy	green_beans.jpg	grilled_cheese.jpg	m	0.743138	8.8	9.4	TRUE	-0.195491535	-0.272083367	-0.076591833
NC475	Healthy	baby_carrots.jpg	avocado.jpg	m	1.299921	8.65	7.3	TRUE	0.023342273	-0.35961689	-0.382959163
NC475	Healthy	doughnuts.jpg	french_fries.jpg	m	1.144432	6.65	7.55	TRUE	-2.274412705	-1.070826764	1.20358594
NC475	Healthy	grapes.jpg	pizza.jpg	m	0.66825	8.82	9.07	TRUE	1.11751131	0.329709603	-0.787801706
NC475	Healthy	m_and_m.jpg	apple_slices.jpg	m	1.052087	8.53	9.13	TRUE	-1.322485642	0.712668766	2.035154408
NC475	Healthy	apple_slices.jpg	avocado.jpg	z	1.095179	9.13	7.3	FALSE	0.712668766	-0.35961689	-1.072285656
NC475	Healthy	cherries.jpg	cocktail_shrimp.jpg	z	1.30721	9.43	9.95	FALSE	1.533295544	1.741187661	0.207892117
NC475	Healthy	m_and_m.jpg	bagel_plain.jpg	m	1.067641	8.53	7.15	TRUE	-1.322485642	0.132759176	1.455244819
NC475	Healthy	whole_milk.jpg	lettuce_salad.jpg	m	0.900485	7.13	9.57	TRUE	-0.523742246	-0.633159149	-0.109416904
NC475	Healthy	whole_milk.jpg	ritz.jpg	z	1.033342	7.13	6.97	FALSE	-0.523742246	-1.727328186	-1.20358594
NC475	Healthy	bagel_plain.jpg	orange_slices.jpg	m	1.192377	7.15	9.32	TRUE	0.132759176	1.008094406	0.875335229
NC475	Healthy	baby_carrots.jpg	cheerios_with_milk.jpg	m	0.777846	8.65	8.95	TRUE	0.023342273	0.876794121	0.853451849
NC475	Healthy	grilled_cheese.jpg	cucumber_slices.jpg	z	0.933287	9.4	9.43	FALSE	-0.272083367	0.165584248	0.437667615
NC475	Healthy	burger.jpg	french_fries.jpg	z	0.664523	9.95	7.55	FALSE	0.165584248	-1.070826764	-1.236411012
NC475	Healthy	rigatoni_and_sauce.jpg	cocktail_shrimp.jpg	m	1.301629	9.2	9.95	TRUE	0.679843695	1.741187661	1.061343966
NC475	Healthy	avocado.jpg	strawberries.jpg	z	0.994647	7.3	8.75	FALSE	-0.35961689	0.712668766	1.072285656
NC475	Healthy	cocktail_shrimp.jpg	steak.jpg	m	0.633514	9.95	9.4	TRUE	1.741187661	0.603251862	-1.137935798
NC475	Healthy	fried_eggs.jpg	orange_slices.jpg	z	0.731861	9.75	9.32	FALSE	0.920560883	1.008094406	0.087533523
[truncated: 2,012 more rows]
